# Supplementary material for: Genome-Wide Characterization and Linkage Mapping of Simple Sequence Repeats in Mei (Prunus mume Sieb. et Zucc.)
Source: PLoS One. 2013 Mar 28;8(3):e59562. doi: 10.1371/journal.pone.0059562 (PMC3610739; doi:10.1371/journal.pone.0059562)
Supplement: Table S1 — Functional annotations of 4,089 CDS containing SSR repeat motifs in mei. (XLS) [file pone.0059562.s005.xls]

## Sheet: Table S1
Table S1. Functional annotations of 4,089 CDS containing SSR repeat motifs in mei.
Seq ID	#GOs	Function	alignment length	% identity	e-value	AGI Codes for annotation
Pm025998	GO:0007165;GO:0009506;GO:0006952;GO:0043086;GO:0009505;GO:0090353;GO:0005618;	signal transduction;plasmodesma;defense response;negative regulation of catalytic activity;plant-type cell wall;polygalacturonase inhibitor activity;cell wall;	283	63.96	3e-98	AT5G06860.1
Pm025996	GO:0005515;GO:0006412;GO:0005622;GO:0016020;GO:0022625;GO:0006412;GO:0005886;GO:0003735;GO:0003735;GO:0005840;GO:0005829;GO:0009506;	protein binding;translation;intracellular;membrane;cytosolic large ribosomal subunit;translation;plasma membrane;structural constituent of ribosome;structural constituent of ribosome;ribosome;cytosol;plasmodesma;	233	82.83	7e-96	AT1G74050.1
Pm025995	GO:0006355;GO:0007165;GO:0006355;GO:0003677;GO:0006355;GO:0006355;GO:0006355;GO:0003700;GO:0006468;GO:0003700;	regulation of transcription, DNA-dependent;signal transduction;regulation of transcription, DNA-dependent;DNA binding;regulation of transcription, DNA-dependent;regulation of transcription, DNA-dependent;regulation of transcription, DNA-dependent;sequence-specific DNA binding transcription factor activity;protein phosphorylation;sequence-specific DNA binding transcription factor activity;	451	63.86	8e-148	AT5G06839.3
Pm025994	GO:0034220;GO:0006813;GO:0005516;GO:0005886;GO:0034220;GO:0005261;GO:0006816;GO:0071805;GO:0005516;GO:0005886;GO:0030551;GO:0005221;GO:0005516;GO:0034765;GO:0005242;GO:0006812;GO:0034220;GO:0005886;GO:0034220;GO:0006816;GO:0005516;GO:0006813;GO:0005516;GO:0005261;GO:0071805;GO:0030551;GO:0005886;GO:0005221;GO:0005516;GO:0034765;GO:0006812;GO:0005242;GO:0034220;GO:0005886;GO:0034220;GO:0006816;GO:…	ion transmembrane transport;potassium ion transport;calmodulin binding;plasma membrane;ion transmembrane transport;cation channel activity;calcium ion transport;potassium ion transmembrane transport;calmodulin binding;plasma membrane;cyclic nucleotide binding;intracellular cyclic nucleotide activated cation channel activity;calmodulin binding;regulation of ion transmembrane transport;inward recti…	578	39.79	1e-103	AT5G53130.1
Pm025987	GO:0012505;GO:0004674;GO:0007169;GO:0016301;GO:0005524;GO:0006468;GO:0006468;	endomembrane system;protein serine/threonine kinase activity;transmembrane receptor protein tyrosine kinase signaling pathway;kinase activity;ATP binding;protein phosphorylation;protein phosphorylation;	731	55.81	0	AT5G06820.1
Pm025986	GO:0005622;GO:0005622;GO:0003676;GO:0003676;GO:0008150;	intracellular;intracellular;nucleic acid binding;nucleic acid binding;biological_process_unknown;	251	62.95	4e-70	AT3G57910.1
Pm025982	GO:0008270;GO:0005575;GO:0035556;	zinc ion binding;cellular_component_unknown;intracellular signal transduction;	569	30.58	4e-52	AT5G40320.1
Pm025971	GO:0009507;GO:0003674;GO:0008150;	chloroplast;molecular_function_unknown;biological_process_unknown;	191	45.03	8e-30	AT5G06790.1
Pm025968	GO:0003677;GO:0003677;	DNA binding;DNA binding;	412	41.99	2e-57	AT3G57980.1
Pm025959	GO:0005575;GO:0008150;GO:0003674;	cellular_component_unknown;biological_process_unknown;molecular_function_unknown;	174	44.83	2e-27	AT2G42140.1
Pm025950	GO:0016787;GO:0047884;GO:0008152;GO:0009507;GO:0008152;	hydrolase activity;FAD diphosphatase activity;metabolic process;chloroplast;metabolic process;	206	81.07	5e-101	AT2G42070.1
Pm025946	GO:0005575;GO:0005524;GO:0006952;	cellular_component_unknown;ATP binding;defense response;	958	32.99	3e-93	AT4G19050.1
Pm025945	GO:0008270;GO:0005575;GO:0035556;	zinc ion binding;cellular_component_unknown;intracellular signal transduction;	637	30.61	1e-58	AT4G11550.1
Pm025939	GO:0010200;GO:0008270;	response to chitin;zinc ion binding;	538	26.21	2e-30	AT4G01350.1
Pm025936	GO:0008150;GO:0003674;	biological_process_unknown;molecular_function_unknown;	37	94.59	2e-16	AT2G42040.1
Pm025934	GO:0008270;GO:0008270;GO:0008270;GO:0008270;GO:0008270;	zinc ion binding;zinc ion binding;zinc ion binding;zinc ion binding;zinc ion binding;	445	53.26	7e-101	AT3G58030.4
Pm025933	GO:0006355;GO:0006355;GO:0003677;GO:0003700;GO:0005634;GO:0005634;GO:0006355;GO:0003700;GO:0005634;GO:0006355;GO:0003677;GO:0005634;	regulation of transcription, DNA-dependent;regulation of transcription, DNA-dependent;DNA binding;sequence-specific DNA binding transcription factor activity;nucleus;nucleus;regulation of transcription, DNA-dependent;sequence-specific DNA binding transcription factor activity;nucleus;regulation of transcription, DNA-dependent;DNA binding;nucleus;	331	54.38	2e-67	AT5G06710.1
Pm025930	GO:0051087;GO:0051087;GO:0006950;GO:0001671;GO:0032781;GO:0005829;GO:0006950;GO:0005829;GO:0001671;	chaperone binding;chaperone binding;response to stress;ATPase activator activity;positive regulation of ATPase activity;cytosol;response to stress;cytosol;ATPase activator activity;	217	67.74	1e-78	AT3G12050.1
Pm025925	GO:0004553;GO:0004553;GO:0043169;GO:0003824;GO:0008152;GO:0005575;GO:0005975;GO:0004553;GO:0005975;GO:0043169;GO:0003824;GO:0004553;GO:0043169;GO:0003824;GO:0004553;GO:0005975;GO:0003824;GO:0004553;GO:0008152;GO:0005575;GO:0005975;GO:0043169;	hydrolase activity, hydrolyzing O-glycosyl compounds;hydrolase activity, hydrolyzing O-glycosyl compounds;cation binding;catalytic activity;metabolic process;cellular_component_unknown;carbohydrate metabolic process;hydrolase activity, hydrolyzing O-glycosyl compounds;carbohydrate metabolic process;cation binding;catalytic activity;hydrolase activity, hydrolyzing O-glycosyl compounds;cation bindi…	237	46.41	4e-55	AT3G18070.2
Pm025919	GO:0015562;GO:0034220;GO:0034220;GO:0008324;GO:0016020;GO:0055085;GO:0016020;GO:0008324;GO:0006812;GO:0055085;GO:0006812;	efflux transmembrane transporter activity;ion transmembrane transport;ion transmembrane transport;cation transmembrane transporter activity;membrane;transmembrane transport;membrane;cation transmembrane transporter activity;cation transport;transmembrane transport;cation transport;	391	70.84	2e-152	AT3G58060.1
Pm029804	GO:0042742;GO:0007165;GO:0004888;GO:0006952;GO:0005524;GO:0009507;GO:0031224;	defense response to bacterium;signal transduction;transmembrane signaling receptor activity;defense response;ATP binding;chloroplast;intrinsic to membrane;	915	36.61	2e-138	AT5G44510.1
Pm018054	GO:0005575;GO:0008150;	cellular_component_unknown;biological_process_unknown;	627	70.02	0	AT1G01770.1
Pm018052	GO:0006200;GO:0004386;GO:0008026;GO:0004386;GO:0003676;GO:0005524;GO:0008152;GO:0003676;GO:0008026;GO:0008026;GO:0019048;GO:0006200;GO:0016032;GO:0005524;	ATP catabolic process;helicase activity;ATP-dependent helicase activity;helicase activity;nucleic acid binding;ATP binding;metabolic process;nucleic acid binding;ATP-dependent helicase activity;ATP-dependent helicase activity;virus-host interaction;ATP catabolic process;viral reproduction;ATP binding;	434	92.17	0	AT4G00660.1
Pm018034	GO:0008106;GO:0080167;GO:0005829;GO:0005829;GO:0005886;GO:0055114;GO:0055114;GO:0006952;GO:0047501;GO:0016491;GO:0047504;GO:0008106;GO:0080167;GO:0005829;GO:0005829;GO:0055114;GO:0005886;GO:0055114;GO:0006952;GO:0047501;GO:0016491;GO:0047504;	alcohol dehydrogenase (NADP+) activity;response to karrikin;cytosol;cytosol;plasma membrane;oxidation-reduction process;oxidation-reduction process;defense response;(+)-neomenthol dehydrogenase activity;oxidoreductase activity;(-)-menthol dehydrogenase activity;alcohol dehydrogenase (NADP+) activity;response to karrikin;cytosol;cytosol;oxidation-reduction process;plasma membrane;oxidation-reducti…	177	64.97	3e-53	AT3G61220.1
Pm018023	GO:0009409;GO:0080009;GO:0016422;GO:0009507;	response to cold;mRNA methylation;mRNA (2'-O-methyladenosine-N6-)-methyltransferase activity;chloroplast;	291	62.89	1e-100	AT1G01860.1
Pm018010	GO:0008150;GO:0003674;GO:0003674;GO:0008150;	biological_process_unknown;molecular_function_unknown;molecular_function_unknown;biological_process_unknown;	101	61.39	1e-29	AT1G63220.1
Pm017997	GO:0005515;GO:0006396;GO:0005829;GO:0005730;GO:0008152;GO:0009982;GO:0009451;GO:0009506;GO:0008152;GO:0009982;GO:0001522;GO:0006396;GO:0005829;GO:0005730;GO:0009506;GO:0005515;GO:0008152;GO:0009982;GO:0009451;GO:0008152;GO:0009982;GO:0001522;	protein binding;RNA processing;cytosol;nucleolus;metabolic process;pseudouridine synthase activity;RNA modification;plasmodesma;metabolic process;pseudouridine synthase activity;pseudouridine synthesis;RNA processing;cytosol;nucleolus;plasmodesma;protein binding;metabolic process;pseudouridine synthase activity;RNA modification;metabolic process;pseudouridine synthase activity;pseudouridine synth…	122	77.05	4e-50	AT3G57150.1
Pm017984	GO:0008150;GO:0003674;GO:0005575;	biological_process_unknown;molecular_function_unknown;cellular_component_unknown;	539	38.03	5e-73	AT4G00752.1
Pm007746	GO:0016020;GO:0008150;GO:0016020;GO:0008150;	membrane;biological_process_unknown;membrane;biological_process_unknown;	607	68.2	0	AT4G14050.1
Pm007745	GO:0016020;GO:0008150;GO:0016020;GO:0008150;	membrane;biological_process_unknown;membrane;biological_process_unknown;	607	68.2	0	AT4G14050.1
Pm007732	GO:0004672;GO:0005524;GO:0005886;GO:0005886;GO:0005886;GO:0009506;GO:0006468;GO:0006468;GO:0004672;GO:0004674;GO:0004672;GO:0005524;GO:0005886;GO:0005886;GO:0005886;GO:0009506;GO:0006468;GO:0006468;GO:0004672;GO:0004674;	protein kinase activity;ATP binding;plasma membrane;plasma membrane;plasma membrane;plasmodesma;protein phosphorylation;protein phosphorylation;protein kinase activity;protein serine/threonine kinase activity;protein kinase activity;ATP binding;plasma membrane;plasma membrane;plasma membrane;plasmodesma;protein phosphorylation;protein phosphorylation;protein kinase activity;protein serine/threoni…	343	72.89	1e-149	AT3G23750.1
Pm007731	GO:0004672;GO:0005524;GO:0005886;GO:0005886;GO:0005886;GO:0009506;GO:0006468;GO:0006468;GO:0004672;GO:0004674;GO:0004672;GO:0005524;GO:0005886;GO:0005886;GO:0005886;GO:0009506;GO:0006468;GO:0006468;GO:0004672;GO:0004674;	protein kinase activity;ATP binding;plasma membrane;plasma membrane;plasma membrane;plasmodesma;protein phosphorylation;protein phosphorylation;protein kinase activity;protein serine/threonine kinase activity;protein kinase activity;ATP binding;plasma membrane;plasma membrane;plasma membrane;plasmodesma;protein phosphorylation;protein phosphorylation;protein kinase activity;protein serine/threoni…	435	75.86	0	AT3G23750.1
Pm007730	GO:0003700;GO:0003700;GO:0005515;GO:0005634;GO:0005515;GO:0003677;GO:0003700;GO:0043078;GO:0006355;GO:0006355;GO:0006355;GO:0005634;GO:0006355;	sequence-specific DNA binding transcription factor activity;sequence-specific DNA binding transcription factor activity;protein binding;nucleus;protein binding;DNA binding;sequence-specific DNA binding transcription factor activity;polar nucleus;regulation of transcription, DNA-dependent;regulation of transcription, DNA-dependent;regulation of transcription, DNA-dependent;nucleus;regulation of tr…	119	49.58	1e-22	AT5G48670.1
Pm013583	GO:0005622;GO:0003713;GO:0005622;GO:0005622;GO:0005622;GO:0005622;GO:0006355;GO:0006281;	intracellular;transcription coactivator activity;intracellular;intracellular;intracellular;intracellular;regulation of transcription, DNA-dependent;DNA repair;	365	58.9	4e-106	AT1G80420.3
Pm013563	GO:0005829;GO:0006886;GO:0016192;GO:0016192;GO:0006886;GO:0005198;GO:0005198;GO:0030126;	cytosol;intracellular protein transport;vesicle-mediated transport;vesicle-mediated transport;intracellular protein transport;structural molecule activity;structural molecule activity;COPI vesicle coat;	918	86.6	0	AT1G52360.1
Pm016822	GO:0006952;GO:0031224;GO:0031224;GO:0005524;GO:0004888;GO:0007165;GO:0006952;GO:0045087;GO:0005524;GO:0004888;GO:0045087;GO:0007165;GO:0006952;GO:0006952;GO:0031224;GO:0031224;GO:0005524;GO:0004888;GO:0007165;GO:0006952;GO:0045087;GO:0005524;GO:0004888;GO:0045087;GO:0007165;GO:0006952;GO:0006952;GO:0031224;GO:0031224;GO:0005524;GO:0004888;GO:0007165;GO:0006952;GO:0045087;GO:0005524;GO:0004888;GO:…	defense response;intrinsic to membrane;intrinsic to membrane;ATP binding;transmembrane signaling receptor activity;signal transduction;defense response;innate immune response;ATP binding;transmembrane signaling receptor activity;innate immune response;signal transduction;defense response;defense response;intrinsic to membrane;intrinsic to membrane;ATP binding;transmembrane signaling receptor acti…	946	35.2	7e-126	AT5G36930.2
Pm016828	GO:0031048;GO:0006342;GO:0005515;GO:0015030;GO:0030422;GO:0005730;GO:0005515;GO:0009816;GO:0006306;GO:0035197;GO:0005515;GO:0051567;GO:0006342;GO:0005719;	chromatin silencing by small RNA;chromatin silencing;protein binding;Cajal body;production of siRNA involved in RNA interference;nucleolus;protein binding;defense response to bacterium, incompatible interaction;DNA methylation;siRNA binding;protein binding;histone H3-K9 methylation;chromatin silencing;nuclear euchromatin;	884	64.48	0	AT2G27040.2
Pm016832	GO:0006952;GO:0031224;GO:0031224;GO:0005524;GO:0004888;GO:0007165;GO:0006952;GO:0045087;GO:0005524;GO:0004888;GO:0045087;GO:0007165;GO:0006952;GO:0006952;GO:0031224;GO:0031224;GO:0005524;GO:0004888;GO:0007165;GO:0006952;GO:0045087;GO:0005524;GO:0004888;GO:0045087;GO:0007165;GO:0006952;GO:0006952;GO:0031224;GO:0031224;GO:0005524;GO:0004888;GO:0007165;GO:0006952;GO:0045087;GO:0005524;GO:0004888;GO:…	defense response;intrinsic to membrane;intrinsic to membrane;ATP binding;transmembrane signaling receptor activity;signal transduction;defense response;innate immune response;ATP binding;transmembrane signaling receptor activity;innate immune response;signal transduction;defense response;defense response;intrinsic to membrane;intrinsic to membrane;ATP binding;transmembrane signaling receptor acti…	919	37.65	1e-136	AT5G36930.2
Pm016837	GO:0006952;GO:0031224;GO:0031224;GO:0005524;GO:0004888;GO:0007165;GO:0006952;GO:0045087;GO:0005524;GO:0004888;GO:0045087;GO:0007165;GO:0006952;GO:0006952;GO:0031224;GO:0031224;GO:0005524;GO:0004888;GO:0007165;GO:0006952;GO:0045087;GO:0005524;GO:0004888;GO:0045087;GO:0007165;GO:0006952;GO:0006952;GO:0031224;GO:0031224;GO:0005524;GO:0004888;GO:0007165;GO:0006952;GO:0045087;GO:0005524;GO:0004888;GO:…	defense response;intrinsic to membrane;intrinsic to membrane;ATP binding;transmembrane signaling receptor activity;signal transduction;defense response;innate immune response;ATP binding;transmembrane signaling receptor activity;innate immune response;signal transduction;defense response;defense response;intrinsic to membrane;intrinsic to membrane;ATP binding;transmembrane signaling receptor acti…	939	36.42	9e-130	AT5G36930.1
Pm016850	GO:0006952;GO:0031224;GO:0031224;GO:0005524;GO:0004888;GO:0007165;GO:0006952;GO:0045087;GO:0005524;GO:0004888;GO:0045087;GO:0007165;GO:0006952;GO:0006952;GO:0031224;GO:0031224;GO:0005524;GO:0004888;GO:0007165;GO:0006952;GO:0045087;GO:0005524;GO:0004888;GO:0045087;GO:0007165;GO:0006952;GO:0006952;GO:0031224;GO:0031224;GO:0005524;GO:0004888;GO:0007165;GO:0006952;GO:0045087;GO:0005524;GO:0004888;GO:…	defense response;intrinsic to membrane;intrinsic to membrane;ATP binding;transmembrane signaling receptor activity;signal transduction;defense response;innate immune response;ATP binding;transmembrane signaling receptor activity;innate immune response;signal transduction;defense response;defense response;intrinsic to membrane;intrinsic to membrane;ATP binding;transmembrane signaling receptor acti…	885	36.95	3e-140	AT5G36930.2
Pm023344	GO:0000038;GO:0005635;GO:0043069;GO:0005737;GO:0042981;GO:0005515;GO:0005515;GO:0005783;GO:0006916;GO:0009414;GO:0006983;	very long-chain fatty acid metabolic process;nuclear envelope;negative regulation of programmed cell death;cytoplasm;regulation of apoptosis;protein binding;protein binding;endoplasmic reticulum;anti-apoptosis;response to water deprivation;ER overload response;	232	70.26	2e-82	AT5G47120.1
Pm023347	GO:0042254;GO:0009570;GO:0009570;GO:0016020;GO:0009941;GO:0009507;GO:0006412;GO:0005840;GO:0003735;GO:0003735;GO:0009941;GO:0006412;	ribosome biogenesis;chloroplast stroma;chloroplast stroma;membrane;chloroplast envelope;chloroplast;translation;ribosome;structural constituent of ribosome;structural constituent of ribosome;chloroplast envelope;translation;	127	83.46	2e-46	AT5G47190.1
Pm023376	GO:0003674;GO:0009793;GO:0003674;	molecular_function_unknown;embryo development ending in seed dormancy;molecular_function_unknown;	487	78.23	5e-168	AT1G60170.1
Pm023405	GO:0010016;GO:0009641;GO:0042803;GO:0043565;GO:0006355;GO:0003677;GO:0008283;GO:0009735;GO:0010218;GO:0005634;GO:0048364;GO:0009733;GO:0010017;GO:0009826;GO:0003700;GO:0005634;GO:0045892;	shoot morphogenesis;shade avoidance;protein homodimerization activity;sequence-specific DNA binding;regulation of transcription, DNA-dependent;DNA binding;cell proliferation;response to cytokinin stimulus;response to far red light;nucleus;root development;response to auxin stimulus;red or far-red light signaling pathway;unidimensional cell growth;sequence-specific DNA binding transcription factor…	315	63.49	2e-83	AT4G16780.1
Pm023409	GO:0009813;GO:0005506;GO:0055114;GO:0016491;GO:0055114;GO:0016706;GO:0005777;	flavonoid biosynthetic process;iron ion binding;oxidation-reduction process;oxidoreductase activity;oxidation-reduction process;oxidoreductase activity, acting on paired donors, with incorporation or reduction of molecular oxygen, 2-oxoglutarate as one donor, and incorporation of one atom each of oxygen into both donors;peroxisome;	267	51.69	1e-71	AT4G16770.1
Pm023412	GO:0008150;GO:0003674;GO:0005794;	biological_process_unknown;molecular_function_unknown;Golgi apparatus;	443	65.69	6e-154	AT4G17430.1
Pm023417	GO:0003700;GO:0006355;GO:0006355;GO:0003677;GO:0003700;GO:0005634;GO:0005634;GO:0003700;GO:0006355;GO:0006355;GO:0003677;GO:0003700;GO:0005634;GO:0003700;GO:0006355;GO:0006355;GO:0003677;GO:0003700;	sequence-specific DNA binding transcription factor activity;regulation of transcription, DNA-dependent;regulation of transcription, DNA-dependent;DNA binding;sequence-specific DNA binding transcription factor activity;nucleus;nucleus;sequence-specific DNA binding transcription factor activity;regulation of transcription, DNA-dependent;regulation of transcription, DNA-dependent;DNA binding;sequenc…	85	76.47	8e-33	AT5G11590.1
Pm023427	GO:0008152;GO:0003861;GO:0009651;GO:0009570;GO:0009507;GO:0009570;GO:0008152;GO:0016836;GO:0003861;GO:0009570;	metabolic process;3-isopropylmalate dehydratase activity;response to salt stress;chloroplast stroma;chloroplast;chloroplast stroma;metabolic process;hydro-lyase activity;3-isopropylmalate dehydratase activity;chloroplast stroma;	178	81.46	2e-74	AT2G43090.1
Pm023428	GO:0003676;GO:0008150;GO:0008270;GO:0008270;GO:0008270;GO:0003676;	nucleic acid binding;biological_process_unknown;zinc ion binding;zinc ion binding;zinc ion binding;nucleic acid binding;	704	53.69	2e-165	AT5G47430.3
Pm023445	GO:0006508;GO:0004190;GO:0009505;GO:0009505;GO:0005618;GO:0016020;GO:0006508;GO:0009505;GO:0006508;GO:0004190;GO:0009505;GO:0005618;GO:0016020;GO:0006508;	proteolysis;aspartic-type endopeptidase activity;plant-type cell wall;plant-type cell wall;cell wall;membrane;proteolysis;plant-type cell wall;proteolysis;aspartic-type endopeptidase activity;plant-type cell wall;cell wall;membrane;proteolysis;	445	49.44	5e-111	AT3G52500.1
Pm024803	GO:0009536;GO:0042372;GO:0042372;GO:0008909;	plastid;phylloquinone biosynthetic process;phylloquinone biosynthetic process;isochorismate synthase activity;	522	59.39	1e-173	AT1G18870.1
Pm024797	GO:0006355;GO:0003700;GO:0003700;GO:0006952;GO:0003700;GO:0003700;GO:0003700;GO:0003700;GO:0006952;GO:0003700;GO:0003700;GO:0006355;GO:0003700;GO:0003700;GO:0003700;GO:0006952;GO:0003700;GO:0003700;GO:0006355;GO:0003700;GO:0003700;	regulation of transcription, DNA-dependent;sequence-specific DNA binding transcription factor activity;sequence-specific DNA binding transcription factor activity;defense response;sequence-specific DNA binding transcription factor activity;sequence-specific DNA binding transcription factor activity;sequence-specific DNA binding transcription factor activity;sequence-specific DNA binding transcrip…	281	48.04	2e-57	AT5G15130.1
Pm024793	GO:0005886;GO:0008150;GO:0003674;	plasma membrane;biological_process_unknown;molecular_function_unknown;	312	38.46	3e-35	AT5G62550.1
Pm024785	GO:0006200;GO:0005886;GO:0042626;GO:0055085;GO:0006810;GO:0009506;GO:0005215;GO:0006810;GO:0005215;	ATP catabolic process;plasma membrane;ATPase activity, coupled to transmembrane movement of substances;transmembrane transport;transport;plasmodesma;transporter activity;transport;transporter activity;	950	55.58	0	AT3G47780.1
Pm024811	GO:0009507;GO:0008150;GO:0003674;GO:0009507;GO:0008150;GO:0003674;GO:0009507;GO:0008150;GO:0003674;GO:0009507;GO:0008150;GO:0003674;GO:0009507;GO:0008150;GO:0003674;GO:0009507;GO:0008150;GO:0003674;GO:0009507;GO:0008150;GO:0003674;GO:0009507;GO:0008150;GO:0003674;GO:0009507;GO:0008150;GO:0003674;	chloroplast;biological_process_unknown;molecular_function_unknown;chloroplast;biological_process_unknown;molecular_function_unknown;chloroplast;biological_process_unknown;molecular_function_unknown;chloroplast;biological_process_unknown;molecular_function_unknown;chloroplast;biological_process_unknown;molecular_function_unknown;chloroplast;biological_process_unknown;molecular_function_unknown;chl…	293	39.25	3e-45	AT5G43400.1
Pm022065	GO:0055085;GO:0015245;GO:0009611;GO:0009897;GO:0006200;GO:0009737;GO:0009651;GO:0005886;GO:0080051;GO:0042626;GO:0015908;GO:0005886;	transmembrane transport;fatty acid transporter activity;response to wounding;external side of plasma membrane;ATP catabolic process;response to abscisic acid stimulus;response to salt stress;plasma membrane;cutin transport;ATPase activity, coupled to transmembrane movement of substances;fatty acid transport;plasma membrane;	597	52.93	5e-171	AT1G17840.1
Pm022076	GO:0016301;GO:0005524;GO:0004674;GO:0005886;GO:0006468;GO:0016301;GO:0005886;GO:0005886;GO:0006468;GO:0007169;GO:0016301;GO:0006468;GO:0005886;GO:0007169;GO:0005524;GO:0004674;GO:0005886;GO:0016301;GO:0005886;GO:0006468;	kinase activity;ATP binding;protein serine/threonine kinase activity;plasma membrane;protein phosphorylation;kinase activity;plasma membrane;plasma membrane;protein phosphorylation;transmembrane receptor protein tyrosine kinase signaling pathway;kinase activity;protein phosphorylation;plasma membrane;transmembrane receptor protein tyrosine kinase signaling pathway;ATP binding;protein serine/threo…	340	39.12	7e-60	AT2G36570.1
Pm022081	GO:0005634;GO:0008327;GO:0008150;GO:0005634;GO:0005634;GO:0008327;GO:0005634;GO:0005634;GO:0005634;GO:0008150;	nucleus;methyl-CpG binding;biological_process_unknown;nucleus;nucleus;methyl-CpG binding;nucleus;nucleus;nucleus;biological_process_unknown;	113	53.1	3e-27	AT1G22310.1
Pm022085	GO:0006260;GO:0003887;GO:0006260;GO:0003677;GO:0003887;GO:0003824;GO:0005575;GO:0003677;	DNA replication;DNA-directed DNA polymerase activity;DNA replication;DNA binding;DNA-directed DNA polymerase activity;catalytic activity;cellular_component_unknown;DNA binding;	414	65.46	2e-147	AT2G13840.1
Pm022086	GO:0003674;GO:0008150;	molecular_function_unknown;biological_process_unknown;	244	57.38	1e-53	AT5G64160.1
Pm022096	GO:0008150;GO:0003674;GO:0003674;GO:0008150;	biological_process_unknown;molecular_function_unknown;molecular_function_unknown;biological_process_unknown;	279	53.76	1e-65	AT5G09390.2
Pm022102	GO:0007169;GO:0005886;GO:0005524;GO:0006468;GO:0006468;GO:0004674;GO:0016301;GO:0005886;GO:0005524;GO:0006468;GO:0006468;GO:0004674;GO:0016301;GO:0007169;GO:0005886;GO:0005524;GO:0006468;GO:0006468;GO:0004674;GO:0016301;GO:0007169;GO:0005886;GO:0005524;GO:0006468;GO:0006468;GO:0004674;GO:0016301;GO:0007169;GO:0005886;GO:0005524;GO:0006468;GO:0006468;GO:0004674;GO:0016301;GO:0007169;GO:0005886;GO:…	transmembrane receptor protein tyrosine kinase signaling pathway;plasma membrane;ATP binding;protein phosphorylation;protein phosphorylation;protein serine/threonine kinase activity;kinase activity;plasma membrane;ATP binding;protein phosphorylation;protein phosphorylation;protein serine/threonine kinase activity;kinase activity;transmembrane receptor protein tyrosine kinase signaling pathway;pla…	1017	44.94	0	AT3G47570.1
Pm022104	GO:0006810;GO:0005215;GO:0006810;GO:0005215;	transport;transporter activity;transport;transporter activity;	711	79.89	0	AT3G54540.1
Pm008553	GO:0005524;GO:0080167;	ATP binding;response to karrikin;	1067	53.98	0	AT5G57710.1
Pm008561	GO:0008150;GO:0003674;GO:0005575;	biological_process_unknown;molecular_function_unknown;cellular_component_unknown;	283	47	7e-46	AT4G16850.1
Pm008572	GO:0003735;GO:0006412;GO:0003735;GO:0006412;GO:0003735;GO:0006412;	structural constituent of ribosome;translation;structural constituent of ribosome;translation;structural constituent of ribosome;translation;	52	76.92	2e-17	AT1G22110.1
Pm008594	GO:0005886;GO:0016020;GO:0005886;GO:0003674;GO:0007568;GO:0009506;GO:0005886;	plasma membrane;membrane;plasma membrane;molecular_function_unknown;aging;plasmodesma;plasma membrane;	245	45.31	3e-57	AT2G23810.1
Pm008596	GO:0008150;GO:0003674;GO:0008150;GO:0003674;	biological_process_unknown;molecular_function_unknown;biological_process_unknown;molecular_function_unknown;	227	40.97	8e-44	AT1G67170.1
Pm008622	GO:0012505;GO:0006468;GO:0016310;GO:0016301;	endomembrane system;protein phosphorylation;phosphorylation;kinase activity;	619	71.57	0	AT2G23950.1
Pm008625	GO:0009507;GO:0031425;	chloroplast;chloroplast RNA processing;	876	67.35	0	AT3G57430.1
Pm008630	GO:0007165;GO:0009725;GO:0009744;GO:0004872;	signal transduction;response to hormone stimulus;response to sucrose stimulus;receptor activity;	336	62.5	9e-112	AT4G30850.2
Pm008631	GO:0009737;GO:0005488;	response to abscisic acid stimulus;binding;	1920	59.64	0	AT4G28080.1
Pm008640	GO:0005524;GO:0004124;GO:0005739;GO:0009507;GO:0019344;GO:0005739;GO:0005515;GO:0008270;GO:0005524;GO:0048868;GO:0005524;GO:0004124;GO:0009507;GO:0009507;GO:0005739;GO:0005739;GO:0009507;GO:0005739;GO:0005739;GO:0019344;GO:0009507;GO:0005515;GO:0009570;GO:0009507;	ATP binding;cysteine synthase activity;mitochondrion;chloroplast;cysteine biosynthetic process;mitochondrion;protein binding;zinc ion binding;ATP binding;pollen tube development;ATP binding;cysteine synthase activity;chloroplast;chloroplast;mitochondrion;mitochondrion;chloroplast;mitochondrion;mitochondrion;cysteine biosynthetic process;chloroplast;protein binding;chloroplast stroma;chloroplast;	361	75.07	2e-144	AT3G59760.1
Pm008643	GO:0005524;GO:0004386;GO:0005524;GO:0008152;GO:0003676;GO:0008152;GO:0003677;GO:0008150;GO:0004386;GO:0003677;	ATP binding;helicase activity;ATP binding;metabolic process;nucleic acid binding;metabolic process;DNA binding;biological_process_unknown;helicase activity;DNA binding;	193	45.08	7e-31	AT1G48310.1
Pm000982	GO:0006200;GO:0008026;GO:0008152;GO:0005730;GO:0003676;GO:0004386;GO:0008026;GO:0005524;GO:0006200;GO:0008152;GO:0005730;GO:0008026;GO:0005524;GO:0006200;GO:0008026;GO:0003676;GO:0004386;GO:0006200;	ATP catabolic process;ATP-dependent helicase activity;metabolic process;nucleolus;nucleic acid binding;helicase activity;ATP-dependent helicase activity;ATP binding;ATP catabolic process;metabolic process;nucleolus;ATP-dependent helicase activity;ATP binding;ATP catabolic process;ATP-dependent helicase activity;nucleic acid binding;helicase activity;ATP catabolic process;	478	66.74	0	AT3G18600.1
Pm000988	GO:0005675;GO:0006357;GO:0006289;	holo TFIIH complex;regulation of transcription from RNA polymerase II promoter;nucleotide-excision repair;	409	75.31	2e-169	AT1G05055.1
Pm001002	GO:0006355;GO:0003676;GO:0008270;GO:0005622;GO:0003700;GO:0006355;	regulation of transcription, DNA-dependent;nucleic acid binding;zinc ion binding;intracellular;sequence-specific DNA binding transcription factor activity;regulation of transcription, DNA-dependent;	199	77.39	3e-82	AT3G45260.1
Pm001009	GO:0005575;GO:0000166;GO:0008150;	cellular_component_unknown;nucleotide binding;biological_process_unknown;	500	63.2	0	AT3G53390.1
Pm001014	GO:0003674;GO:0012505;	molecular_function_unknown;endomembrane system;	298	73.83	3e-130	AT5G60520.1
Pm001019	GO:0003676;GO:0008270;GO:0001510;GO:0001510;GO:0008173;GO:0015946;GO:0006396;GO:0006396;GO:0003676;GO:0008173;GO:0008270;GO:0005575;GO:0019415;GO:0003676;GO:0003676;GO:0008270;GO:0001510;GO:0001510;GO:0015946;GO:0006396;GO:0005575;GO:0019415;GO:0008173;GO:0006396;GO:0003676;GO:0008173;GO:0008270;GO:0003676;	nucleic acid binding;zinc ion binding;RNA methylation;RNA methylation;RNA methyltransferase activity;methanol oxidation;RNA processing;RNA processing;nucleic acid binding;RNA methyltransferase activity;zinc ion binding;cellular_component_unknown;acetate biosynthetic process from carbon monoxide;nucleic acid binding;nucleic acid binding;zinc ion binding;RNA methylation;RNA methylation;methanol oxi…	804	56.47	0	AT2G28450.1
Pm001020	GO:0008270;GO:0008270;GO:0008270;GO:0008270;GO:0008150;GO:0008270;GO:0005575;	zinc ion binding;zinc ion binding;zinc ion binding;zinc ion binding;biological_process_unknown;zinc ion binding;cellular_component_unknown;	461	62.26	4e-132	AT5G60580.3
Pm001027	GO:0005783;GO:0009507;GO:0008152;GO:0005774;GO:0003756;GO:0005774;GO:0005739;GO:0009507;GO:0006979;GO:0005739;	endoplasmic reticulum;chloroplast;metabolic process;vacuolar membrane;protein disulfide isomerase activity;vacuolar membrane;mitochondrion;chloroplast;response to oxidative stress;mitochondrion;	454	71.59	0	AT5G60640.1
Pm001030	GO:0008150;GO:0003674;GO:0031225;GO:0031225;	biological_process_unknown;molecular_function_unknown;anchored to membrane;anchored to membrane;	92	51.09	3e-16	AT2G28410.1
Pm001034	GO:0008150;GO:0003674;	biological_process_unknown;molecular_function_unknown;	172	55.81	2e-38	AT5G60680.1
Pm006659	GO:0005886;GO:0006468;GO:0016301;GO:0005886;GO:0006468;GO:0016310;GO:0005886;GO:0009506;GO:0004712;GO:0005886;GO:0006468;GO:0016301;GO:0005886;GO:0006468;GO:0016310;GO:0005886;GO:0009506;GO:0004712;GO:0016301;GO:0006468;GO:0005886;GO:0006468;GO:0005886;GO:0016310;GO:0005886;GO:0009506;GO:0004712;	plasma membrane;protein phosphorylation;kinase activity;plasma membrane;protein phosphorylation;phosphorylation;plasma membrane;plasmodesma;protein serine/threonine/tyrosine kinase activity;plasma membrane;protein phosphorylation;kinase activity;plasma membrane;protein phosphorylation;phosphorylation;plasma membrane;plasmodesma;protein serine/threonine/tyrosine kinase activity;kinase activity;pro…	268	52.61	3e-76	AT5G50000.1
Pm006662	GO:0005886;GO:0006468;GO:0016301;GO:0005886;GO:0006468;GO:0016310;GO:0005886;GO:0009506;GO:0004712;GO:0005886;GO:0006468;GO:0016301;GO:0005886;GO:0006468;GO:0016310;GO:0005886;GO:0009506;GO:0004712;GO:0016301;GO:0006468;GO:0005886;GO:0006468;GO:0005886;GO:0016310;GO:0005886;GO:0009506;GO:0004712;	plasma membrane;protein phosphorylation;kinase activity;plasma membrane;protein phosphorylation;phosphorylation;plasma membrane;plasmodesma;protein serine/threonine/tyrosine kinase activity;plasma membrane;protein phosphorylation;kinase activity;plasma membrane;protein phosphorylation;phosphorylation;plasma membrane;plasmodesma;protein serine/threonine/tyrosine kinase activity;kinase activity;pro…	205	44.39	9e-39	AT5G50000.1
Pm006679	GO:0008270;GO:0009507;GO:0008270;GO:0048046;GO:0009941;GO:0042742;GO:0009570;GO:0004089;GO:0004089;GO:0048046;GO:0005515;GO:0008270;GO:0042742;GO:0008152;GO:0009507;GO:0004089;GO:0009507;GO:0048046;GO:0008270;GO:0004089;GO:0005737;GO:0042742;GO:0005829;GO:0009535;GO:0015976;GO:0042742;GO:0004089;GO:0008270;GO:0048046;GO:0009570;GO:0048046;GO:0042742;GO:0009507;GO:0009535;GO:0009535;GO:0008270;GO:…	zinc ion binding;chloroplast;zinc ion binding;apoplast;chloroplast envelope;defense response to bacterium;chloroplast stroma;carbonate dehydratase activity;carbonate dehydratase activity;apoplast;protein binding;zinc ion binding;defense response to bacterium;metabolic process;chloroplast;carbonate dehydratase activity;chloroplast;apoplast;zinc ion binding;carbonate dehydratase activity;cytoplasm;…	259	68.34	5e-102	AT5G14740.1
Pm006681	GO:0008150;GO:0003674;GO:0008150;GO:0003674;	biological_process_unknown;molecular_function_unknown;biological_process_unknown;molecular_function_unknown;	237	49.37	4e-46	AT1G23710.1
Pm006685	GO:0004674;GO:0016301;GO:0032502;GO:0006468;GO:0016310;GO:0004672;GO:0005524;	protein serine/threonine kinase activity;kinase activity;developmental process;protein phosphorylation;phosphorylation;protein kinase activity;ATP binding;	426	68.08	2e-168	AT1G23540.1
Pm006688	GO:0005975;GO:0003824;GO:0004553;GO:0012505;GO:0004553;GO:0008152;GO:0043169;	carbohydrate metabolic process;catalytic activity;hydrolase activity, hydrolyzing O-glycosyl compounds;endomembrane system;hydrolase activity, hydrolyzing O-glycosyl compounds;metabolic process;cation binding;	326	40.18	1e-53	AT2G05790.1
Pm006689	GO:0016491;GO:0080092;GO:0016209;GO:0009860;GO:0005829;GO:0010183;GO:0046686;GO:0055114;GO:0016491;GO:0080092;GO:0016209;GO:0009860;GO:0005829;GO:0010183;GO:0046686;GO:0055114;	oxidoreductase activity;regulation of pollen tube growth;antioxidant activity;pollen tube growth;cytosol;pollen tube guidance;response to cadmium ion;oxidation-reduction process;oxidoreductase activity;regulation of pollen tube growth;antioxidant activity;pollen tube growth;cytosol;pollen tube guidance;response to cadmium ion;oxidation-reduction process;	543	64.64	0	AT1G60420.1
Pm006691	GO:0016491;GO:0080092;GO:0016209;GO:0009860;GO:0005829;GO:0010183;GO:0046686;GO:0055114;GO:0016491;GO:0080092;GO:0016209;GO:0009860;GO:0005829;GO:0010183;GO:0046686;GO:0055114;	oxidoreductase activity;regulation of pollen tube growth;antioxidant activity;pollen tube growth;cytosol;pollen tube guidance;response to cadmium ion;oxidation-reduction process;oxidoreductase activity;regulation of pollen tube growth;antioxidant activity;pollen tube growth;cytosol;pollen tube guidance;response to cadmium ion;oxidation-reduction process;	577	63.95	0	AT1G60420.1
Pm006695	GO:0016310;GO:0015937;GO:0005515;GO:0004594;GO:0016310;GO:0015937;GO:0015937;GO:0004594;GO:0004594;GO:0005829;GO:0016310;	phosphorylation;coenzyme A biosynthetic process;protein binding;pantothenate kinase activity;phosphorylation;coenzyme A biosynthetic process;coenzyme A biosynthetic process;pantothenate kinase activity;pantothenate kinase activity;cytosol;phosphorylation;	391	69.57	6e-152	AT4G32180.3
Pm006700	GO:0005975;GO:0005975;GO:0004650;GO:0004650;	carbohydrate metabolic process;carbohydrate metabolic process;polygalacturonase activity;polygalacturonase activity;	419	77.8	0	AT1G60590.1
Pm006710	GO:0006355;GO:0008270;GO:0003899;GO:0003899;GO:0006351;GO:0003677;GO:0006351;	regulation of transcription, DNA-dependent;zinc ion binding;DNA-directed RNA polymerase activity;DNA-directed RNA polymerase activity;transcription, DNA-dependent;DNA binding;transcription, DNA-dependent;	58	94.83	1e-28	AT1G61700.1
Pm006717	GO:0010073;GO:0005634;GO:0005634;GO:0003700;GO:0005515;GO:0006355;GO:0003677;GO:0010073;GO:0005634;GO:0005634;GO:0003700;GO:0005515;GO:0006355;GO:0003677;GO:0010073;GO:0005634;GO:0005634;GO:0003700;GO:0005515;GO:0006355;GO:0003677;	meristem maintenance;nucleus;nucleus;sequence-specific DNA binding transcription factor activity;protein binding;regulation of transcription, DNA-dependent;DNA binding;meristem maintenance;nucleus;nucleus;sequence-specific DNA binding transcription factor activity;protein binding;regulation of transcription, DNA-dependent;DNA binding;meristem maintenance;nucleus;nucleus;sequence-specific DNA bind…	358	60.06	9e-105	AT1G23380.1
Pm006718	GO:0010073;GO:0005634;GO:0005634;GO:0003700;GO:0005515;GO:0006355;GO:0003677;GO:0010073;GO:0005634;GO:0005634;GO:0003700;GO:0005515;GO:0006355;GO:0003677;GO:0010073;GO:0005634;GO:0005634;GO:0003700;GO:0005515;GO:0006355;GO:0003677;	meristem maintenance;nucleus;nucleus;sequence-specific DNA binding transcription factor activity;protein binding;regulation of transcription, DNA-dependent;DNA binding;meristem maintenance;nucleus;nucleus;sequence-specific DNA binding transcription factor activity;protein binding;regulation of transcription, DNA-dependent;DNA binding;meristem maintenance;nucleus;nucleus;sequence-specific DNA bind…	132	74.24	3e-45	AT1G23380.1
Pm006707	GO:0009507;GO:0003723;GO:0000373;	chloroplast;RNA binding;Group II intron splicing;	381	64.83	8e-129	AT1G23400.1
Pm006708	GO:0006511;GO:0005622;GO:0042787;GO:0003735;GO:0022627;GO:0003735;	ubiquitin-dependent protein catabolic process;intracellular;protein ubiquitination involved in ubiquitin-dependent protein catabolic process;structural constituent of ribosome;cytosolic small ribosomal subunit;structural constituent of ribosome;	155	83.23	7e-52	AT2G47110.2
Pm030336	GO:0006952;GO:0005524;GO:0006952;GO:0006952;GO:0005524;GO:0006952;GO:0006952;GO:0005524;GO:0006952;	defense response;ATP binding;defense response;defense response;ATP binding;defense response;defense response;ATP binding;defense response;	782	30.56	3e-63	AT4G27220.1
Pm000092	GO:0003674;GO:0008150;	molecular_function_unknown;biological_process_unknown;	255	74.51	3e-88	AT5G19900.1
Pm028605	GO:0003700;GO:0006355;GO:0003677;GO:0005634;GO:0006355;GO:0003700;GO:0006355;GO:0003700;GO:0006355;GO:0003677;GO:0005634;GO:0006355;GO:0003700;GO:0006355;	sequence-specific DNA binding transcription factor activity;regulation of transcription, DNA-dependent;DNA binding;nucleus;regulation of transcription, DNA-dependent;sequence-specific DNA binding transcription factor activity;regulation of transcription, DNA-dependent;sequence-specific DNA binding transcription factor activity;regulation of transcription, DNA-dependent;DNA binding;nucleus;regulat…	488	32.17	6e-55	AT4G00870.1
Pm028607	GO:0003700;GO:0006355;GO:0003677;GO:0005634;GO:0006355;GO:0003700;GO:0006355;GO:0003700;GO:0006355;GO:0003677;GO:0005634;GO:0006355;GO:0003700;GO:0006355;	sequence-specific DNA binding transcription factor activity;regulation of transcription, DNA-dependent;DNA binding;nucleus;regulation of transcription, DNA-dependent;sequence-specific DNA binding transcription factor activity;regulation of transcription, DNA-dependent;sequence-specific DNA binding transcription factor activity;regulation of transcription, DNA-dependent;DNA binding;nucleus;regulat…	486	32.1	2e-50	AT4G00870.1
Pm001333	GO:0003676;GO:0003676;GO:0000166;GO:0008150;GO:0005829;GO:0005829;GO:0000166;GO:0003723;	nucleic acid binding;nucleic acid binding;nucleotide binding;biological_process_unknown;cytosol;cytosol;nucleotide binding;RNA binding;	349	60.46	6e-111	AT3G52660.2
Pm001330	GO:0004553;GO:0043169;GO:0003824;GO:0005975;GO:0005737;GO:0005634;GO:0004553;GO:0004553;GO:0004553;GO:0003824;GO:0046658;GO:0008152;GO:0003824;GO:0043169;GO:0046658;GO:0005975;GO:0005975;GO:0043169;GO:0005634;GO:0046658;GO:0005737;	hydrolase activity, hydrolyzing O-glycosyl compounds;cation binding;catalytic activity;carbohydrate metabolic process;cytoplasm;nucleus;hydrolase activity, hydrolyzing O-glycosyl compounds;hydrolase activity, hydrolyzing O-glycosyl compounds;hydrolase activity, hydrolyzing O-glycosyl compounds;catalytic activity;anchored to plasma membrane;metabolic process;catalytic activity;cation binding;ancho…	344	70.64	2e-148	AT2G27500.2
Pm001315	GO:0006355;GO:0005634;GO:0045893;GO:0006355;GO:0003700;GO:0003677;GO:0003700;GO:0033613;	regulation of transcription, DNA-dependent;nucleus;positive regulation of transcription, DNA-dependent;regulation of transcription, DNA-dependent;sequence-specific DNA binding transcription factor activity;DNA binding;sequence-specific DNA binding transcription factor activity;activating transcription factor binding;	303	47.85	1e-48	AT3G44460.1
Pm001835	GO:0005525;GO:0005525;GO:0005829;GO:0006184;GO:0019003;GO:0003924;	GTP binding;GTP binding;cytosol;GTP catabolic process;GDP binding;GTPase activity;	369	91.06	0	AT4G39520.1
Pm001840	GO:0004842;GO:0008150;GO:0016567;GO:0004842;GO:0008150;GO:0016567;	ubiquitin-protein ligase activity;biological_process_unknown;protein ubiquitination;ubiquitin-protein ligase activity;biological_process_unknown;protein ubiquitination;	156	60.9	5e-49	AT2G21950.1
Pm001841	GO:0004842;GO:0008150;GO:0016567;GO:0004842;GO:0008150;GO:0016567;	ubiquitin-protein ligase activity;biological_process_unknown;protein ubiquitination;ubiquitin-protein ligase activity;biological_process_unknown;protein ubiquitination;	157	53.5	2e-39	AT2G21950.1
Pm027633	GO:0000790;GO:0005737;GO:0005524;GO:0005524;GO:0003677;GO:0005634;GO:0006200;GO:0008283;GO:0003677;GO:0008094;GO:0005524;GO:0006268;GO:0000790;GO:0006270;GO:0003677;	nuclear chromatin;cytoplasm;ATP binding;ATP binding;DNA binding;nucleus;ATP catabolic process;cell proliferation;DNA binding;DNA-dependent ATPase activity;ATP binding;DNA unwinding involved in replication;nuclear chromatin;DNA-dependent DNA replication initiation;DNA binding;	710	77.04	0	AT2G07690.1
Pm027637	GO:0005886;GO:0007169;GO:0004674;GO:0006468;GO:2000604;GO:0006468;GO:0016301;GO:0005524;	plasma membrane;transmembrane receptor protein tyrosine kinase signaling pathway;protein serine/threonine kinase activity;protein phosphorylation;negative regulation of secondary growth;protein phosphorylation;kinase activity;ATP binding;	960	54.79	0	AT5G51350.1
Pm027638	GO:0007165;GO:0005886;GO:0035091;GO:0005886;GO:0005886;	signal transduction;plasma membrane;phosphatidylinositol binding;plasma membrane;plasma membrane;	724	68.92	0	AT5G35180.2
Pm027640	GO:0019843;GO:0006412;GO:0006412;GO:0006412;GO:0019843;GO:0005840;GO:0005840;GO:0003735;GO:0003735;GO:0005840;GO:0003735;GO:0019843;GO:0006412;GO:0006412;GO:0006412;GO:0019843;GO:0005840;GO:0005840;GO:0003735;GO:0003735;GO:0005840;GO:0003735;	rRNA binding;translation;translation;translation;rRNA binding;ribosome;ribosome;structural constituent of ribosome;structural constituent of ribosome;ribosome;structural constituent of ribosome;rRNA binding;translation;translation;translation;rRNA binding;ribosome;ribosome;structural constituent of ribosome;structural constituent of ribosome;ribosome;structural constituent of ribosome;	124	71.77	1e-47	AT3G18760.1
Pm027643	GO:0006139;GO:0005524;GO:0046939;GO:0019201;GO:0004017;GO:0009534;GO:0016310;GO:0009507;GO:0019205;GO:0004017;GO:0009941;GO:0019205;GO:0009061;GO:0006139;GO:0019201;GO:0009535;GO:0016776;GO:0016776;GO:0016310;GO:0009507;GO:0046939;GO:0019201;GO:0005524;GO:0009535;	nucleobase-containing compound metabolic process;ATP binding;nucleotide phosphorylation;nucleotide kinase activity;adenylate kinase activity;chloroplast thylakoid;phosphorylation;chloroplast;nucleobase-containing compound kinase activity;adenylate kinase activity;chloroplast envelope;nucleobase-containing compound kinase activity;anaerobic respiration;nucleobase-containing compound metabolic proc…	545	72.84	0	AT5G35170.1
Pm027645	GO:0003676;GO:0005622;GO:0003676;GO:0008150;	nucleic acid binding;intracellular;nucleic acid binding;biological_process_unknown;	768	47.01	4e-132	AT3G09850.1
Pm027646	GO:0003674;GO:0008150;	molecular_function_unknown;biological_process_unknown;	73	52.05	2e-17	AT2G46490.1
Pm027655	GO:0003755;GO:0000413;GO:0003755;GO:0009507;GO:0031977;GO:0003755;GO:0009507;GO:0006457;GO:0000413;GO:0018119;	peptidyl-prolyl cis-trans isomerase activity;protein peptidyl-prolyl isomerization;peptidyl-prolyl cis-trans isomerase activity;chloroplast;thylakoid lumen;peptidyl-prolyl cis-trans isomerase activity;chloroplast;protein folding;protein peptidyl-prolyl isomerization;peptidyl-cysteine S-nitrosylation;	245	68.16	6e-83	AT5G35100.1
Pm027656	GO:0006355;GO:0005829;GO:0003700;GO:0005515;GO:0005634;GO:0071345;GO:0009416;GO:0009722;GO:0006355;GO:0005829;GO:0003700;GO:0005515;GO:0005634;GO:0071345;GO:0009416;GO:0009722;	regulation of transcription, DNA-dependent;cytosol;sequence-specific DNA binding transcription factor activity;protein binding;nucleus;cellular response to cytokine stimulus;response to light stimulus;detection of cytokinin stimulus;regulation of transcription, DNA-dependent;cytosol;sequence-specific DNA binding transcription factor activity;protein binding;nucleus;cellular response to cytokine s…	266	80.83	4e-114	AT5G25220.2
Pm027676	GO:0008150;GO:0005575;GO:0003674;	biological_process_unknown;cellular_component_unknown;molecular_function_unknown;	295	37.29	2e-38	AT2G12462.1
Pm027677	GO:0004143;GO:0007205;GO:0005509;GO:0005575;GO:0007205;GO:0035556;	diacylglycerol kinase activity;activation of protein kinase C activity by G-protein coupled receptor protein signaling pathway;calcium ion binding;cellular_component_unknown;activation of protein kinase C activity by G-protein coupled receptor protein signaling pathway;intracellular signal transduction;	85	76.47	5e-34	AT5G07920.1
Pm027679	GO:0005509;GO:0005509;GO:0005509;	calcium ion binding;calcium ion binding;calcium ion binding;	412	58.01	5e-132	AT4G32060.1
Pm027691	GO:0004672;GO:0004672;GO:0006468;GO:0006468;GO:0006468;GO:0004672;GO:0005524;GO:0004674;GO:0012505;GO:0004674;GO:0005524;GO:0009737;GO:0012505;	protein kinase activity;protein kinase activity;protein phosphorylation;protein phosphorylation;protein phosphorylation;protein kinase activity;ATP binding;protein serine/threonine kinase activity;endomembrane system;protein serine/threonine kinase activity;ATP binding;response to abscisic acid stimulus;endomembrane system;	358	48.32	1e-91	AT4G23260.1
Pm027696	GO:0008152;GO:0005618;GO:0004553;GO:0008843;GO:0009753;GO:0009651;GO:0009737;GO:0006032;	metabolic process;cell wall;hydrolase activity, hydrolyzing O-glycosyl compounds;endochitinase activity;response to jasmonic acid stimulus;response to salt stress;response to abscisic acid stimulus;chitin catabolic process;	163	46.63	3e-31	AT4G19810.1
Pm027707	GO:0005215;GO:0006810;GO:0005215;GO:0005215;GO:0005215;	transporter activity;transport;transporter activity;transporter activity;transporter activity;	214	85.05	6e-101	AT1G63270.1
Pm027708	GO:0003723;GO:0005575;GO:0003723;GO:0008150;GO:0042802;GO:0005515;GO:0005515;GO:0005515;GO:0003723;GO:0005575;GO:0003723;GO:0008150;GO:0042802;GO:0005515;GO:0005515;GO:0005515;	RNA binding;cellular_component_unknown;RNA binding;biological_process_unknown;identical protein binding;protein binding;protein binding;protein binding;RNA binding;cellular_component_unknown;RNA binding;biological_process_unknown;identical protein binding;protein binding;protein binding;protein binding;	550	46.73	7e-99	AT5G58040.1
Pm027709	GO:0003674;GO:0006888;	molecular_function_unknown;ER to Golgi vesicle-mediated transport;	191	94.76	2e-105	AT5G58030.1
Pm027713	GO:0006412;GO:0022626;GO:0022627;GO:0022626;GO:0005634;GO:0005634;GO:0022626;GO:0003735;GO:0005634;GO:0022626;GO:0022626;GO:0022626;GO:0022626;	translation;cytosolic ribosome;cytosolic small ribosomal subunit;cytosolic ribosome;nucleus;nucleus;cytosolic ribosome;structural constituent of ribosome;nucleus;cytosolic ribosome;cytosolic ribosome;cytosolic ribosome;cytosolic ribosome;	124	68.55	4e-48	AT2G32060.2
Pm027721	GO:0005783;GO:0009507;	endoplasmic reticulum;chloroplast;	276	55.07	2e-91	AT5G58000.1
Pm027722	GO:0003779;GO:0030036;GO:0003779;GO:0016043;GO:0003779;	actin binding;actin cytoskeleton organization;actin binding;cellular component organization;actin binding;	486	62.35	0	AT5G58160.1
Pm027727	GO:0009507;GO:0008152;GO:0006511;GO:0004221;GO:0004843;	chloroplast;metabolic process;ubiquitin-dependent protein catabolic process;ubiquitin thiolesterase activity;ubiquitin-specific protease activity;	429	65.97	1e-167	AT5G57990.1
Pm027728	GO:0005524;GO:0006468;GO:0006468;GO:0004672;GO:0007169;GO:0004674;GO:0012505;GO:0005524;	ATP binding;protein phosphorylation;protein phosphorylation;protein kinase activity;transmembrane receptor protein tyrosine kinase signaling pathway;protein serine/threonine kinase activity;endomembrane system;ATP binding;	816	58.7	0	AT2G24230.1
Pm027745	GO:0006886;GO:0006605;GO:0003924;GO:0006184;GO:0006614;GO:0008152;GO:0005525;GO:0005783;GO:0000166;GO:0005786;GO:0017111;GO:0005047;GO:0005525;	intracellular protein transport;protein targeting;GTPase activity;GTP catabolic process;SRP-dependent cotranslational protein targeting to membrane;metabolic process;GTP binding;endoplasmic reticulum;nucleotide binding;signal recognition particle, endoplasmic reticulum targeting;nucleoside-triphosphatase activity;signal recognition particle binding;GTP binding;	639	80.44	0	AT4G30600.1
Pm027748	GO:0008150;GO:0003674;GO:0005575;	biological_process_unknown;molecular_function_unknown;cellular_component_unknown;	254	36.22	9e-21	AT5G57910.1
Pm027752	GO:0051026;GO:0000212;GO:0009553;GO:0007059;GO:0048236;GO:0009555;GO:0003674;GO:0042138;GO:0007140;	chiasma assembly;meiotic spindle organization;embryo sac development;chromosome segregation;plant-type spore development;pollen development;molecular_function_unknown;meiotic DNA double-strand break formation;male meiosis;	344	53.78	3e-101	AT5G57880.1
Pm027754	GO:0009408;GO:0005886;GO:0005829;GO:0016567;GO:0005524;GO:0009644;GO:0009266;GO:0046686;GO:0031625;GO:0005618;GO:0005829;GO:0009408;GO:0005886;GO:0042542;GO:0005774;GO:0009615;GO:0009617;GO:0005739;GO:0006457;GO:0009408;GO:0005886;GO:0005829;GO:0016567;GO:0005524;GO:0009644;GO:0009266;GO:0046686;GO:0031625;GO:0005618;GO:0005829;GO:0009408;GO:0005886;GO:0042542;GO:0005774;GO:0009615;GO:0009617;GO:…	response to heat;plasma membrane;cytosol;protein ubiquitination;ATP binding;response to high light intensity;response to temperature stimulus;response to cadmium ion;ubiquitin protein ligase binding;cell wall;cytosol;response to heat;plasma membrane;response to hydrogen peroxide;vacuolar membrane;response to virus;response to bacterium;mitochondrion;protein folding;response to heat;plasma membran…	209	82.3	4e-85	AT3G12580.1
Pm027760	GO:0005509;GO:0006499;GO:0005509;GO:0005509;GO:0005773;	calcium ion binding;N-terminal protein myristoylation;calcium ion binding;calcium ion binding;vacuole;	159	75.47	7e-70	AT3G18430.2
Pm027761	GO:0005524;GO:0007169;GO:0004674;GO:0004672;GO:0006468;GO:0012505;GO:0005524;GO:0004674;GO:0006468;	ATP binding;transmembrane receptor protein tyrosine kinase signaling pathway;protein serine/threonine kinase activity;protein kinase activity;protein phosphorylation;endomembrane system;ATP binding;protein serine/threonine kinase activity;protein phosphorylation;	917	69.57	0	AT2G24130.1
Pm027768	GO:0009409;GO:0009644;GO:0048015;GO:0006970;GO:0046488;GO:0016311;	response to cold;response to high light intensity;phosphatidylinositol-mediated signaling;response to osmotic stress;phosphatidylinositol metabolic process;dephosphorylation;	755	78.81	0	AT3G59770.3
Pm027770	GO:0005575;GO:0016491;GO:0055114;	cellular_component_unknown;oxidoreductase activity;oxidation-reduction process;	317	37.54	3e-61	AT1G52800.1
Pm027776	GO:0016020;GO:0003779;GO:0003779;GO:0030036;GO:0005515;GO:0005618;GO:0005886;GO:0005886;GO:0030036;GO:0005886;GO:0005515;GO:0003779;GO:0051015;GO:0051015;GO:0030036;GO:0016020;GO:0003779;GO:0003779;GO:0030036;GO:0005515;GO:0005618;GO:0005886;GO:0005886;GO:0030036;GO:0005886;GO:0005515;GO:0003779;GO:0051015;GO:0051015;GO:0030036;	membrane;actin binding;actin binding;actin cytoskeleton organization;protein binding;cell wall;plasma membrane;plasma membrane;actin cytoskeleton organization;plasma membrane;protein binding;actin binding;actin filament binding;actin filament binding;actin cytoskeleton organization;membrane;actin binding;actin binding;actin cytoskeleton organization;protein binding;cell wall;plasma membrane;plasm…	488	68.24	0	AT3G25500.1
Pm027779	GO:0009651;GO:0042542;GO:0009409;GO:0005515;GO:0005634;GO:0006355;GO:0009507;GO:0005516;GO:0009723;GO:0009555;GO:0005515;GO:0009553;GO:0009751;	response to salt stress;response to hydrogen peroxide;response to cold;protein binding;nucleus;regulation of transcription, DNA-dependent;chloroplast;calmodulin binding;response to ethylene stimulus;pollen development;protein binding;embryo sac development;response to salicylic acid stimulus;	331	65.26	2e-111	AT1G05690.1
Pm027781	GO:0080002;GO:0035251;GO:0052639;GO:0008152;GO:0016757;GO:0008152;GO:0005575;GO:0016758;GO:0008194;GO:0052641;GO:0008152;GO:0009696;GO:0052640;GO:0046482;GO:0035251;GO:0016757;GO:0018874;GO:0080002;GO:0035251;GO:0052639;GO:0008152;GO:0016757;GO:0008152;GO:0005575;GO:0016758;GO:0008194;GO:0052641;GO:0008152;GO:0009696;GO:0052640;GO:0046482;GO:0035251;GO:0016757;GO:0018874;GO:0080002;GO:0035251;GO:…	UDP-glucose:4-aminobenzoate acylglucosyltransferase activity;UDP-glucosyltransferase activity;salicylic acid glucosyltransferase (ester-forming) activity;metabolic process;transferase activity, transferring glycosyl groups;metabolic process;cellular_component_unknown;transferase activity, transferring hexosyl groups;UDP-glycosyltransferase activity;benzoic acid glucosyltransferase activity;metabo…	473	53.07	7e-144	AT2G43820.1
Pm027796	GO:0012505;GO:0004650;GO:0004650;GO:0005975;GO:0005975;	endomembrane system;polygalacturonase activity;polygalacturonase activity;carbohydrate metabolic process;carbohydrate metabolic process;	366	68.85	7e-156	AT2G43890.1
Pm027798	GO:0009570;GO:0009507;	chloroplast stroma;chloroplast;	171	78.36	3e-76	AT2G43945.1
Pm027799	GO:0009706;GO:0009536;GO:0009941;GO:0005739;GO:0016020;GO:0016020;GO:0005216;GO:0009941;GO:0009941;GO:0034220;GO:0016020;GO:0009706;GO:0009507;GO:0006812;GO:0009941;GO:0009941;	chloroplast inner membrane;plastid;chloroplast envelope;mitochondrion;membrane;membrane;ion channel activity;chloroplast envelope;chloroplast envelope;ion transmembrane transport;membrane;chloroplast inner membrane;chloroplast;cation transport;chloroplast envelope;chloroplast envelope;	293	69.97	6e-120	AT2G43950.1
Pm027800	GO:0030529;GO:0003676;GO:0030529;GO:0005634;GO:0003723;GO:0009507;GO:0005634;GO:0003723;GO:0009507;GO:0006396;GO:0006396;	ribonucleoprotein complex;nucleic acid binding;ribonucleoprotein complex;nucleus;RNA binding;chloroplast;nucleus;RNA binding;chloroplast;RNA processing;RNA processing;	354	56.5	7e-98	AT2G43970.1
Pm027801	GO:0005829;GO:0032957;GO:0008152;GO:0047325;GO:0003824;GO:0000287;GO:0005524;GO:0016310;	cytosol;inositol trisphosphate metabolic process;metabolic process;inositol tetrakisphosphate 1-kinase activity;catalytic activity;magnesium ion binding;ATP binding;phosphorylation;	465	55.7	5e-143	AT2G43980.1
Pm027803	GO:0008150;GO:0009507;GO:0003674;	biological_process_unknown;chloroplast;molecular_function_unknown;	677	35.75	3e-56	AT2G43990.1
Pm027811	GO:0005886;GO:0009269;GO:0046686;GO:0046686;GO:0005886;GO:0003674;GO:0005886;GO:0009506;GO:0005829;GO:0009793;GO:0005829;GO:0016020;GO:0016020;GO:0005886;	plasma membrane;response to desiccation;response to cadmium ion;response to cadmium ion;plasma membrane;molecular_function_unknown;plasma membrane;plasmodesma;cytosol;embryo development ending in seed dormancy;cytosol;membrane;membrane;plasma membrane;	275	80	6e-130	AT2G44060.2
Pm027780	GO:0080002;GO:0035251;GO:0052639;GO:0008152;GO:0016757;GO:0008152;GO:0005575;GO:0016758;GO:0008194;GO:0052641;GO:0008152;GO:0009696;GO:0052640;GO:0046482;GO:0035251;GO:0016757;GO:0018874;GO:0080002;GO:0035251;GO:0052639;GO:0008152;GO:0016757;GO:0008152;GO:0005575;GO:0016758;GO:0008194;GO:0052641;GO:0008152;GO:0009696;GO:0052640;GO:0046482;GO:0035251;GO:0016757;GO:0018874;GO:0080002;GO:0035251;GO:…	UDP-glucose:4-aminobenzoate acylglucosyltransferase activity;UDP-glucosyltransferase activity;salicylic acid glucosyltransferase (ester-forming) activity;metabolic process;transferase activity, transferring glycosyl groups;metabolic process;cellular_component_unknown;transferase activity, transferring hexosyl groups;UDP-glycosyltransferase activity;benzoic acid glucosyltransferase activity;metabo…	392	53.06	1e-116	AT2G43820.1
Pm018433	GO:0010228;GO:0042542;GO:0050832;GO:0009408;GO:0009506;GO:0005515;GO:0005516;GO:0009408;GO:0042981;GO:0009644;GO:0012502;	vegetative to reproductive phase transition of meristem;response to hydrogen peroxide;defense response to fungus;response to heat;plasmodesma;protein binding;calmodulin binding;response to heat;regulation of apoptosis;response to high light intensity;induction of programmed cell death;	665	29.92	2e-49	AT2G46240.1
Pm018430	GO:0016308;GO:0046854;GO:0016308;GO:0046488;GO:0046854;	1-phosphatidylinositol-4-phosphate 5-kinase activity;phosphatidylinositol phosphorylation;1-phosphatidylinositol-4-phosphate 5-kinase activity;phosphatidylinositol metabolic process;phosphatidylinositol phosphorylation;	408	42.16	1e-84	AT4G01190.1
Pm018425	GO:0003674;GO:0008150;GO:0012505;	molecular_function_unknown;biological_process_unknown;endomembrane system;	274	37.96	1e-38	AT4G01140.1
Pm018398	GO:0004568;GO:0004553;GO:0008152;GO:0043169;GO:0003824;GO:0004553;GO:0005975;	chitinase activity;hydrolase activity, hydrolyzing O-glycosyl compounds;metabolic process;cation binding;catalytic activity;hydrolase activity, hydrolyzing O-glycosyl compounds;carbohydrate metabolic process;	434	56.91	1e-134	AT4G01040.1
Pm018396	GO:0009738;GO:0005515;GO:0005515;GO:0005515;GO:0010427;GO:0010427;GO:0004872;	abscisic acid mediated signaling pathway;protein binding;protein binding;protein binding;abscisic acid binding;abscisic acid binding;receptor activity;	119	75.63	3e-47	AT1G01360.1
Pm018380	GO:0006914;GO:0003674;GO:0006623;GO:0009845;GO:0000407;GO:0000045;GO:0009846;GO:0050832;	autophagy;molecular_function_unknown;protein targeting to vacuole;seed germination;pre-autophagosomal structure;autophagic vacuole assembly;pollen germination;defense response to fungus;	511	75.15	0	AT3G61710.1
Pm018373	GO:0005488;GO:0005488;	binding;binding;	1893	61.65	0	AT1G01320.2
Pm018354	GO:0003700;GO:0006355;GO:0005634;GO:0003677;GO:0003700;GO:0006355;GO:0009507;	sequence-specific DNA binding transcription factor activity;regulation of transcription, DNA-dependent;nucleus;DNA binding;sequence-specific DNA binding transcription factor activity;regulation of transcription, DNA-dependent;chloroplast;	159	60.38	2e-42	AT1G01250.1
Pm018338	GO:0009651;GO:0006355;GO:0009611;GO:0009800;GO:0003700;GO:0009892;GO:0003677;GO:0005515;GO:0009751;GO:0009737;GO:0009651;GO:0006355;GO:0009611;GO:0009800;GO:0003700;GO:0009892;GO:0003677;GO:0005515;GO:0009751;GO:0009737;GO:0009651;GO:0006355;GO:0009611;GO:0009800;GO:0003700;GO:0009892;GO:0003677;GO:0005515;GO:0009751;GO:0009737;	response to salt stress;regulation of transcription, DNA-dependent;response to wounding;cinnamic acid biosynthetic process;sequence-specific DNA binding transcription factor activity;negative regulation of metabolic process;DNA binding;protein binding;response to salicylic acid stimulus;response to abscisic acid stimulus;response to salt stress;regulation of transcription, DNA-dependent;response …	134	68.66	4e-55	AT1G22640.1
Pm018332	GO:0046835;GO:0005737;GO:0050201;GO:0047341;GO:0016310;GO:0005524;GO:0004335;GO:0042352;	carbohydrate phosphorylation;cytoplasm;fucokinase activity;fucose-1-phosphate guanylyltransferase activity;phosphorylation;ATP binding;galactokinase activity;GDP-L-fucose salvage;	1111	70.21	0	AT1G01220.1
Pm018312	GO:0003674;GO:0005575;GO:0009733;GO:0003674;GO:0005575;GO:0009733;	molecular_function_unknown;cellular_component_unknown;response to auxin stimulus;molecular_function_unknown;cellular_component_unknown;response to auxin stimulus;	135	62.96	1e-35	AT2G46690.1
Pm018308	GO:0032855;GO:0005622;GO:0007165;GO:0030675;	positive regulation of Rac GTPase activity;intracellular;signal transduction;Rac GTPase activator activity;	423	51.54	2e-98	AT2G46710.1
Pm018304	GO:0005840;GO:0006412;GO:0003735;GO:0003735;GO:0005622;GO:0006412;GO:0012505;GO:0005840;GO:0005622;	ribosome;translation;structural constituent of ribosome;structural constituent of ribosome;intracellular;translation;endomembrane system;ribosome;intracellular;	185	72.43	2e-75	AT1G08845.2
Pm018283	GO:0003676;GO:0008150;GO:0003723;GO:0005575;GO:0000166;GO:0003676;GO:0008150;GO:0003723;GO:0005575;GO:0000166;	nucleic acid binding;biological_process_unknown;RNA binding;cellular_component_unknown;nucleotide binding;nucleic acid binding;biological_process_unknown;RNA binding;cellular_component_unknown;nucleotide binding;	273	56.41	3e-66	AT2G46780.1
Pm018280	GO:0005575;GO:0008270;GO:0005488;GO:0008150;GO:0005575;GO:0008270;GO:0005488;GO:0008150;	cellular_component_unknown;zinc ion binding;binding;biological_process_unknown;cellular_component_unknown;zinc ion binding;binding;biological_process_unknown;	99	64.65	5e-31	AT4G00800.1
Pm018278	GO:0001104;GO:0016592;GO:0006366;GO:0006357;GO:0001104;GO:0016592;GO:0006366;GO:0006357;	RNA polymerase II transcription cofactor activity;mediator complex;transcription from RNA polymerase II promoter;regulation of transcription from RNA polymerase II promoter;RNA polymerase II transcription cofactor activity;mediator complex;transcription from RNA polymerase II promoter;regulation of transcription from RNA polymerase II promoter;	319	66.14	3e-85	AT5G02850.1
Pm018319	GO:0008150;GO:0003674;GO:0005575;	biological_process_unknown;molecular_function_unknown;cellular_component_unknown;	330	33.33	7e-17	AT2G46640.2
Pm007811	GO:0016020;GO:0008150;GO:0003824;GO:0005618;GO:0008152;	membrane;biological_process_unknown;catalytic activity;cell wall;metabolic process;	427	56.67	4e-141	AT4G13990.1
Pm007821	GO:0009793;GO:0004013;GO:0004013;GO:0016020;GO:0005774;GO:0005774;GO:0005507;GO:0005886;GO:0005829;GO:0016020;GO:0005886;GO:0016020;GO:0016441;GO:0006346;GO:0009506;GO:0006730;GO:0005774;GO:0005507;GO:0005829;GO:0004013;GO:0009793;GO:0005829;GO:0005774;GO:0016020;GO:0005507;GO:0005886;GO:0005886;GO:0005773;	embryo development ending in seed dormancy;adenosylhomocysteinase activity;adenosylhomocysteinase activity;membrane;vacuolar membrane;vacuolar membrane;copper ion binding;plasma membrane;cytosol;membrane;plasma membrane;membrane;posttranscriptional gene silencing;methylation-dependent chromatin silencing;plasmodesma;one-carbon metabolic process;vacuolar membrane;copper ion binding;cytosol;adenosy…	485	91.13	0	AT4G13940.1
Pm007830	GO:0003690;GO:0006970;GO:0003697;GO:0003723;GO:0009651;GO:0006970;GO:0009651;GO:0003723;	double-stranded DNA binding;response to osmotic stress;single-stranded DNA binding;RNA binding;response to salt stress;response to osmotic stress;response to salt stress;RNA binding;	115	61.74	7e-38	AT3G23830.2
Pm007843	GO:0003676;GO:0003676;GO:0008270;GO:0008150;GO:0000166;GO:0000166;GO:0008270;GO:0003676;GO:0008270;GO:0003676;GO:0000166;	nucleic acid binding;nucleic acid binding;zinc ion binding;biological_process_unknown;nucleotide binding;nucleotide binding;zinc ion binding;nucleic acid binding;zinc ion binding;nucleic acid binding;nucleotide binding;	508	68.9	2e-116	AT3G23900.3
Pm007864	GO:0006952;GO:0006952;GO:0005524;GO:0045087;GO:0007165;GO:0031224;GO:0004888;GO:0006952;GO:0006952;GO:0005524;GO:0045087;GO:0007165;GO:0031224;GO:0004888;GO:0006952;GO:0006952;GO:0005524;GO:0045087;GO:0007165;GO:0031224;GO:0004888;GO:0006952;GO:0006952;GO:0005524;GO:0045087;GO:0007165;GO:0031224;GO:0004888;GO:0006952;GO:0006952;GO:0005524;GO:0045087;GO:0007165;GO:0031224;GO:0004888;GO:0006952;GO:…	defense response;defense response;ATP binding;innate immune response;signal transduction;intrinsic to membrane;transmembrane signaling receptor activity;defense response;defense response;ATP binding;innate immune response;signal transduction;intrinsic to membrane;transmembrane signaling receptor activity;defense response;defense response;ATP binding;innate immune response;signal transduction;intr…	906	37.97	1e-141	AT5G17680.1
Pm007872	GO:0006952;GO:0006952;GO:0005524;GO:0045087;GO:0007165;GO:0031224;GO:0004888;GO:0006952;GO:0006952;GO:0005524;GO:0045087;GO:0007165;GO:0031224;GO:0004888;GO:0006952;GO:0006952;GO:0005524;GO:0045087;GO:0007165;GO:0031224;GO:0004888;GO:0006952;GO:0006952;GO:0005524;GO:0045087;GO:0007165;GO:0031224;GO:0004888;GO:0006952;GO:0006952;GO:0005524;GO:0045087;GO:0007165;GO:0031224;GO:0004888;GO:0006952;GO:…	defense response;defense response;ATP binding;innate immune response;signal transduction;intrinsic to membrane;transmembrane signaling receptor activity;defense response;defense response;ATP binding;innate immune response;signal transduction;intrinsic to membrane;transmembrane signaling receptor activity;defense response;defense response;ATP binding;innate immune response;signal transduction;intr…	812	34.98	8e-104	AT5G17680.1
Pm007886	GO:0006952;GO:0006952;GO:0005524;GO:0004888;GO:0045087;GO:0031224;GO:0007165;GO:0006952;GO:0006952;GO:0005524;GO:0004888;GO:0045087;GO:0031224;GO:0007165;GO:0006952;GO:0006952;GO:0005524;GO:0004888;GO:0045087;GO:0031224;GO:0007165;GO:0006952;GO:0006952;GO:0005524;GO:0004888;GO:0045087;GO:0031224;GO:0007165;GO:0006952;GO:0006952;GO:0005524;GO:0004888;GO:0045087;GO:0031224;GO:0007165;GO:0006952;GO:…	defense response;defense response;ATP binding;transmembrane signaling receptor activity;innate immune response;intrinsic to membrane;signal transduction;defense response;defense response;ATP binding;transmembrane signaling receptor activity;innate immune response;intrinsic to membrane;signal transduction;defense response;defense response;ATP binding;transmembrane signaling receptor activity;innat…	1314	34.63	1e-177	AT4G12010.1
Pm007887	GO:0006952;GO:0006952;GO:0005524;GO:0045087;GO:0007165;GO:0031224;GO:0004888;GO:0006952;GO:0006952;GO:0005524;GO:0045087;GO:0007165;GO:0031224;GO:0004888;GO:0006952;GO:0006952;GO:0005524;GO:0045087;GO:0007165;GO:0031224;GO:0004888;GO:0006952;GO:0006952;GO:0005524;GO:0045087;GO:0007165;GO:0031224;GO:0004888;GO:0006952;GO:0006952;GO:0005524;GO:0045087;GO:0007165;GO:0031224;GO:0004888;GO:0006952;GO:…	defense response;defense response;ATP binding;innate immune response;signal transduction;intrinsic to membrane;transmembrane signaling receptor activity;defense response;defense response;ATP binding;innate immune response;signal transduction;intrinsic to membrane;transmembrane signaling receptor activity;defense response;defense response;ATP binding;innate immune response;signal transduction;intr…	1186	35.58	3e-167	AT5G17680.1
Pm023601	GO:0005773;GO:0005507;GO:0009308;GO:0008131;GO:0048038;GO:0055114;GO:0005507;	vacuole;copper ion binding;amine metabolic process;primary amine oxidase activity;quinone binding;oxidation-reduction process;copper ion binding;	723	70.54	0	AT4G12290.1
Pm023602	GO:0005488;GO:0005975;GO:0016857;GO:0008152;GO:0009225;GO:0044237;GO:0003824;GO:0003824;GO:0050662;	binding;carbohydrate metabolic process;racemase and epimerase activity, acting on carbohydrates and derivatives;metabolic process;nucleotide-sugar metabolic process;cellular metabolic process;catalytic activity;catalytic activity;coenzyme binding;	436	73.85	7e-174	AT2G45310.1
Pm023608	GO:0005737;GO:0006546;GO:0004047;GO:0032259;GO:0004047;GO:0032259;	cytoplasm;glycine catabolic process;aminomethyltransferase activity;methylation;aminomethyltransferase activity;methylation;	398	64.82	3e-150	AT4G12130.1
Pm023613	GO:0008150;GO:0009507;	biological_process_unknown;chloroplast;	315	64.44	7e-114	AT1G12330.1
Pm023635	GO:0008150;GO:0003674;GO:0005575;	biological_process_unknown;molecular_function_unknown;cellular_component_unknown;	237	71.31	1e-68	AT4G22810.1
Pm023636	GO:0008152;GO:0008152;GO:0005488;GO:0007018;GO:0005524;GO:0007018;GO:0005488;GO:0003777;GO:0008152;GO:0003777;GO:0009574;GO:0003777;GO:0005524;	metabolic process;metabolic process;binding;microtubule-based movement;ATP binding;microtubule-based movement;binding;microtubule motor activity;metabolic process;microtubule motor activity;preprophase band;microtubule motor activity;ATP binding;	953	73.98	0	AT1G12430.1
Pm023640	GO:0008150;GO:0003674;GO:0009507;	biological_process_unknown;molecular_function_unknown;chloroplast;	117	78.63	2e-50	AT4G22830.1
Pm023669	GO:0010118;GO:0006820;GO:0008308;GO:0034220;GO:0050891;GO:0005215;GO:0009270;GO:0005886;GO:0008509;GO:0006810;GO:0016021;GO:0010193;GO:0009737;GO:0034765;GO:0010037;GO:0019901;GO:0006873;GO:0006820;GO:0044070;	stomatal movement;anion transport;voltage-gated anion channel activity;ion transmembrane transport;multicellular organismal water homeostasis;transporter activity;response to humidity;plasma membrane;anion transmembrane transporter activity;transport;integral to membrane;response to ozone;response to abscisic acid stimulus;regulation of ion transmembrane transport;response to carbon dioxide;prote…	514	75.88	0	AT1G12480.1
Pm023671	GO:0006810;GO:0005886;GO:0034220;GO:0015144;GO:0055085;GO:0015992;GO:0005634;GO:0015144;GO:0016020;GO:0005886;GO:0009506;GO:0005886;GO:0034219;GO:0005773;GO:0034219;GO:0005886;GO:0005351;GO:0006810;GO:0005886;GO:0034220;GO:0015144;GO:0055085;GO:0015992;GO:0005634;GO:0015144;GO:0016020;GO:0005886;GO:0009506;GO:0005886;GO:0034219;GO:0005773;GO:0034219;GO:0005886;GO:0005351;GO:0006810;GO:0005886;GO:…	transport;plasma membrane;ion transmembrane transport;carbohydrate transmembrane transporter activity;transmembrane transport;proton transport;nucleus;carbohydrate transmembrane transporter activity;membrane;plasma membrane;plasmodesma;plasma membrane;carbohydrate transmembrane transport;vacuole;carbohydrate transmembrane transport;plasma membrane;sugar:hydrogen symporter activity;transport;plasm…	515	65.83	4e-173	AT1G11260.1
Pm010944	GO:0009686;GO:0009536;GO:0009570;GO:0009536;GO:0009740;GO:0009686;GO:0009507;GO:0009899;GO:0009507;GO:0009899;	gibberellin biosynthetic process;plastid;chloroplast stroma;plastid;gibberellic acid mediated signaling pathway;gibberellin biosynthetic process;chloroplast;ent-kaurene synthase activity;chloroplast;ent-kaurene synthase activity;	762	57.87	0	AT1G79460.1
Pm010927	GO:0006355;GO:0006355;GO:0003700;GO:0003677;GO:0003700;	regulation of transcription, DNA-dependent;regulation of transcription, DNA-dependent;sequence-specific DNA binding transcription factor activity;DNA binding;sequence-specific DNA binding transcription factor activity;	237	57.81	5e-70	AT3G12720.1
Pm010920	GO:0009793;GO:0008270;GO:0006355;GO:0003677;GO:0005829;	embryo development ending in seed dormancy;zinc ion binding;regulation of transcription, DNA-dependent;DNA binding;cytosol;	1265	77.31	0	AT1G79350.1
Pm010916	GO:0006281;GO:0006281;GO:0006284;GO:0008725;GO:0008725;GO:0003824;	DNA repair;DNA repair;base-excision repair;DNA-3-methyladenine glycosylase I activity;DNA-3-methyladenine glycosylase I activity;catalytic activity;	299	63.88	2e-103	AT3G12710.1
Pm010914	GO:0070588;GO:0006812;GO:0005516;GO:0006816;GO:0016020;GO:0070588;GO:0005388;GO:0006754;GO:0008152;GO:0006200;GO:0006200;GO:0005388;	calcium ion transmembrane transport;cation transport;calmodulin binding;calcium ion transport;membrane;calcium ion transmembrane transport;calcium-transporting ATPase activity;ATP biosynthetic process;metabolic process;ATP catabolic process;ATP catabolic process;calcium-transporting ATPase activity;	592	34.12	4e-81	AT3G63380.1
Pm010902	GO:0003674;GO:0008150;	molecular_function_unknown;biological_process_unknown;	447	54.36	5e-119	AT1G79270.1
Pm010901	GO:0006508;GO:0005575;GO:0006508;GO:0006508;GO:0004190;GO:0004190;	proteolysis;cellular_component_unknown;proteolysis;proteolysis;aspartic-type endopeptidase activity;aspartic-type endopeptidase activity;	382	43.19	4e-83	AT3G12700.1
Pm010899	GO:0016301;GO:0009860;GO:0016310;GO:0005515;GO:0016310;GO:0009826;GO:0016301;	kinase activity;pollen tube growth;phosphorylation;protein binding;phosphorylation;unidimensional cell growth;kinase activity;	444	75.45	0	AT1G79250.2
Pm010892	GO:0055085;GO:0055085;GO:0006200;GO:0042626;GO:0006810;GO:0009507;	transmembrane transport;transmembrane transport;ATP catabolic process;ATPase activity, coupled to transmembrane movement of substances;transport;chloroplast;	660	70.3	0	AT1G54350.1
Pm010867	GO:0050832;GO:0005618;GO:0006952;GO:0007165;GO:0050832;GO:0050832;GO:0005618;GO:0006952;GO:0007165;GO:0050832;GO:0050832;GO:0005618;GO:0006952;GO:0007165;GO:0050832;GO:0050832;GO:0005618;GO:0006952;GO:0007165;GO:0050832;GO:0050832;GO:0005618;GO:0006952;GO:0007165;GO:0050832;GO:0050832;GO:0005618;GO:0006952;GO:0007165;GO:0050832;GO:0050832;GO:0005618;GO:0006952;GO:0007165;GO:0050832;	defense response to fungus;cell wall;defense response;signal transduction;defense response to fungus;defense response to fungus;cell wall;defense response;signal transduction;defense response to fungus;defense response to fungus;cell wall;defense response;signal transduction;defense response to fungus;defense response to fungus;cell wall;defense response;signal transduction;defense response to fu…	676	47.04	2e-153	AT2G34930.1
Pm010865	GO:0008152;GO:0009793;GO:0003676;GO:0004386;GO:0008026;GO:0003724;GO:0005524;GO:0008152;GO:0006200;GO:0008152;GO:0009793;GO:0003676;GO:0004386;GO:0008026;GO:0003724;GO:0005524;GO:0008152;GO:0006200;	metabolic process;embryo development ending in seed dormancy;nucleic acid binding;helicase activity;ATP-dependent helicase activity;RNA helicase activity;ATP binding;metabolic process;ATP catabolic process;metabolic process;embryo development ending in seed dormancy;nucleic acid binding;helicase activity;ATP-dependent helicase activity;RNA helicase activity;ATP binding;metabolic process;ATP catab…	1096	72.26	0	AT5G13010.1
Pm010862	GO:0005886;GO:0005507;GO:0005773;GO:0005773;GO:0018008;GO:0005886;GO:0009507;GO:0005886;GO:0005516;GO:0005886;GO:0005886;GO:0005886;GO:0005547;GO:0005886;GO:0042742;GO:0005773;GO:0042742;GO:0042742;GO:0009507;GO:0005886;GO:0005886;GO:0005886;GO:0005773;GO:0080025;GO:0009409;GO:0005509;GO:0005886;GO:0042742;	plasma membrane;copper ion binding;vacuole;vacuole;N-terminal peptidyl-glycine N-myristoylation;plasma membrane;chloroplast;plasma membrane;calmodulin binding;plasma membrane;plasma membrane;plasma membrane;phosphatidylinositol-3,4,5-trisphosphate binding;plasma membrane;defense response to bacterium;vacuole;defense response to bacterium;defense response to bacterium;chloroplast;plasma membrane;p…	130	69.23	2e-38	AT4G20260.3
Pm010859	GO:0009579;GO:0003674;GO:0009507;GO:0009535;GO:0010286;GO:0009535;GO:0009507;GO:0042538;GO:0009535;GO:0048564;GO:0009658;GO:0009507;GO:0009414;	thylakoid;molecular_function_unknown;chloroplast;chloroplast thylakoid membrane;heat acclimation;chloroplast thylakoid membrane;chloroplast;hyperosmotic salinity response;chloroplast thylakoid membrane;photosystem I assembly;chloroplast organization;chloroplast;response to water deprivation;	169	65.09	3e-46	AT5G44650.1
Pm010858	GO:0008150;GO:0005575;	biological_process_unknown;cellular_component_unknown;	515	61.55	2e-177	AT4G20170.1
Pm010855	GO:0008270;GO:0008270;GO:0008150;GO:0008270;GO:0008270;GO:0008150;	zinc ion binding;zinc ion binding;biological_process_unknown;zinc ion binding;zinc ion binding;biological_process_unknown;	142	42.25	9e-30	AT5G04460.3
Pm010844	GO:0003755;GO:0000413;GO:0005528;GO:0006457;GO:0000413;GO:0018208;GO:0031977;GO:0005528;GO:0003755;GO:0009507;GO:0005515;GO:0016020;GO:0009543;GO:0009543;	peptidyl-prolyl cis-trans isomerase activity;protein peptidyl-prolyl isomerization;FK506 binding;protein folding;protein peptidyl-prolyl isomerization;peptidyl-proline modification;thylakoid lumen;FK506 binding;peptidyl-prolyl cis-trans isomerase activity;chloroplast;protein binding;membrane;chloroplast thylakoid lumen;chloroplast thylakoid lumen;	224	62.05	6e-72	AT5G45680.1
Pm010833	GO:0008150;GO:0005575;GO:0003674;GO:0008150;GO:0005575;GO:0003674;GO:0008150;GO:0005575;GO:0003674;GO:0008150;GO:0005575;GO:0003674;	biological_process_unknown;cellular_component_unknown;molecular_function_unknown;biological_process_unknown;cellular_component_unknown;molecular_function_unknown;biological_process_unknown;cellular_component_unknown;molecular_function_unknown;biological_process_unknown;cellular_component_unknown;molecular_function_unknown;	643	38.1	8e-91	AT5G43390.1
Pm010832	GO:0008150;GO:0005575;GO:0003674;GO:0008150;GO:0005575;GO:0003674;GO:0008150;GO:0005575;GO:0003674;GO:0008150;GO:0005575;GO:0003674;	biological_process_unknown;cellular_component_unknown;molecular_function_unknown;biological_process_unknown;cellular_component_unknown;molecular_function_unknown;biological_process_unknown;cellular_component_unknown;molecular_function_unknown;biological_process_unknown;cellular_component_unknown;molecular_function_unknown;	622	34.08	5e-55	AT5G43390.1
Pm010829	GO:0003674;GO:0008150;GO:0003674;GO:0008150;	molecular_function_unknown;biological_process_unknown;molecular_function_unknown;biological_process_unknown;	149	54.36	2e-47	AT2G39440.1
Pm010934	GO:0006810;GO:0055085;GO:0016020;GO:0006811;GO:0034220;GO:0034219;GO:0015144;GO:0015992;GO:0005351;GO:0015144;GO:0034219;	transport;transmembrane transport;membrane;ion transport;ion transmembrane transport;carbohydrate transmembrane transport;carbohydrate transmembrane transporter activity;proton transport;sugar:hydrogen symporter activity;carbohydrate transmembrane transporter activity;carbohydrate transmembrane transport;	502	50.4	6e-138	AT1G79360.1
Pm001832	GO:0003674;GO:0005739;GO:0005739;GO:0008150;GO:0003674;GO:0005739;GO:0005739;GO:0008150;	molecular_function_unknown;mitochondrion;mitochondrion;biological_process_unknown;molecular_function_unknown;mitochondrion;mitochondrion;biological_process_unknown;	171	74.27	1e-62	AT4G39690.1
Pm024827	GO:0003700;GO:0008270;GO:0006355;GO:0006355;GO:0003676;	sequence-specific DNA binding transcription factor activity;zinc ion binding;regulation of transcription, DNA-dependent;regulation of transcription, DNA-dependent;nucleic acid binding;	526	33.84	7e-44	AT1G26610.1
Pm024836	GO:0009567;GO:0003700;GO:0006355;GO:0006355;GO:0009506;GO:0003700;GO:0003677;GO:0006355;GO:0009567;GO:0003700;GO:0006355;GO:0006355;GO:0009506;GO:0003700;GO:0003677;GO:0006355;	double fertilization forming a zygote and endosperm;sequence-specific DNA binding transcription factor activity;regulation of transcription, DNA-dependent;regulation of transcription, DNA-dependent;plasmodesma;sequence-specific DNA binding transcription factor activity;DNA binding;regulation of transcription, DNA-dependent;double fertilization forming a zygote and endosperm;sequence-specific DNA …	77	71.43	4e-25	AT4G00050.1
Pm024840	GO:0008150;GO:0003674;	biological_process_unknown;molecular_function_unknown;	389	30.85	2e-20	AT1G69360.1
Pm024848	GO:0030036;GO:0003779;GO:0016043;	actin cytoskeleton organization;actin binding;cellular component organization;	606	67.49	0	AT5G07740.1
Pm024862	GO:0000160;GO:0005634;GO:0006355;GO:0005515;GO:0005515;GO:0007623;GO:0000156;GO:0005634;GO:0005634;GO:0006355;GO:0005515;GO:0010031;GO:0006351;GO:0005515;GO:0005515;GO:0007623;GO:0005515;	two-component signal transduction system (phosphorelay);nucleus;regulation of transcription, DNA-dependent;protein binding;protein binding;circadian rhythm;two-component response regulator activity;nucleus;nucleus;regulation of transcription, DNA-dependent;protein binding;circumnutation;transcription, DNA-dependent;protein binding;protein binding;circadian rhythm;protein binding;	623	51.04	1e-141	AT5G61380.1
Pm024887	GO:0007275;GO:0006355;GO:0005575;GO:0003700;GO:0006355;	multicellular organismal development;regulation of transcription, DNA-dependent;cellular_component_unknown;sequence-specific DNA binding transcription factor activity;regulation of transcription, DNA-dependent;	356	64.33	2e-124	AT5G61430.1
Pm024898	GO:0003700;GO:0003700;GO:0006355;GO:0006355;GO:0006355;GO:0005515;GO:0003677;GO:0005515;	sequence-specific DNA binding transcription factor activity;sequence-specific DNA binding transcription factor activity;regulation of transcription, DNA-dependent;regulation of transcription, DNA-dependent;regulation of transcription, DNA-dependent;protein binding;DNA binding;protein binding;	368	52.99	7e-87	AT3G47500.1
Pm024907	GO:0005634;GO:0008270;GO:0008270;GO:0005737;GO:0008270;GO:0008270;GO:0008270;GO:0005634;GO:0008270;GO:0008270;GO:0005737;GO:0008270;GO:0008270;GO:0008270;GO:0005634;GO:0008270;GO:0008270;GO:0005737;GO:0008270;GO:0008270;GO:0008270;	nucleus;zinc ion binding;zinc ion binding;cytoplasm;zinc ion binding;zinc ion binding;zinc ion binding;nucleus;zinc ion binding;zinc ion binding;cytoplasm;zinc ion binding;zinc ion binding;zinc ion binding;nucleus;zinc ion binding;zinc ion binding;cytoplasm;zinc ion binding;zinc ion binding;zinc ion binding;	298	64.43	3e-69	AT3G47550.6
Pm024837	GO:0005774;GO:0008150;GO:0003674;	vacuolar membrane;biological_process_unknown;molecular_function_unknown;	55	81.82	5e-18	AT5G39380.1
Pm024846	GO:0008152;GO:0004519;GO:0003676;GO:0003676;GO:0008152;GO:0009507;GO:0004519;GO:0006499;	metabolic process;endonuclease activity;nucleic acid binding;nucleic acid binding;metabolic process;chloroplast;endonuclease activity;N-terminal protein myristoylation;	156	75.64	2e-71	AT1G18680.1
Pm015173	GO:0016301;GO:0006468;GO:0006468;GO:0005886;GO:0009506;GO:0016310;GO:0031625;GO:0048544;GO:0004675;GO:0005773;GO:0007165;GO:0016301;GO:0006468;GO:0006468;GO:0005886;GO:0009506;GO:0016310;GO:0031625;GO:0048544;GO:0004675;GO:0005773;GO:0007165;GO:0016301;GO:0006468;GO:0006468;GO:0005886;GO:0009506;GO:0016310;GO:0031625;GO:0048544;GO:0004675;GO:0005773;GO:0007165;	kinase activity;protein phosphorylation;protein phosphorylation;plasma membrane;plasmodesma;phosphorylation;ubiquitin protein ligase binding;recognition of pollen;transmembrane receptor protein serine/threonine kinase activity;vacuole;signal transduction;kinase activity;protein phosphorylation;protein phosphorylation;plasma membrane;plasmodesma;phosphorylation;ubiquitin protein ligase binding;rec…	827	45.1	0	AT4G21380.1
Pm007378	GO:0005829;GO:0008318;GO:0005829;GO:0046686;GO:0008152;GO:0008318;	cytosol;protein prenyltransferase activity;cytosol;response to cadmium ion;metabolic process;protein prenyltransferase activity;	713	49.09	1e-165	AT4G24490.2
Pm007379	GO:0005516;GO:0005886;	calmodulin binding;plasma membrane;	571	51.84	8e-111	AT3G59690.1
Pm007380	GO:0003674;GO:0008150;	molecular_function_unknown;biological_process_unknown;	217	47.93	2e-34	AT3G59680.1
Pm007391	GO:0003674;GO:0005634;GO:0016458;	molecular_function_unknown;nucleus;gene silencing;	646	49.54	1e-112	AT2G43650.1
Pm022175	GO:0006952;GO:0006952;GO:0005524;GO:0045087;GO:0007165;GO:0031224;GO:0004888;GO:0006952;GO:0006952;GO:0005524;GO:0045087;GO:0007165;GO:0031224;GO:0004888;GO:0006952;GO:0006952;GO:0005524;GO:0045087;GO:0007165;GO:0031224;GO:0004888;GO:0006952;GO:0006952;GO:0005524;GO:0045087;GO:0007165;GO:0031224;GO:0004888;GO:0006952;GO:0006952;GO:0005524;GO:0045087;GO:0007165;GO:0031224;GO:0004888;GO:0006952;GO:…	defense response;defense response;ATP binding;innate immune response;signal transduction;intrinsic to membrane;transmembrane signaling receptor activity;defense response;defense response;ATP binding;innate immune response;signal transduction;intrinsic to membrane;transmembrane signaling receptor activity;defense response;defense response;ATP binding;innate immune response;signal transduction;intr…	734	33.79	6e-78	AT5G17680.1
Pm012670	GO:0008150;GO:0005575;GO:0003674;	biological_process_unknown;cellular_component_unknown;molecular_function_unknown;	612	42.65	5e-96	AT5G12220.1
Pm012668	GO:0042803;GO:0009733;GO:0005575;GO:0048364;GO:0042803;GO:0009733;GO:0005575;GO:0048364;	protein homodimerization activity;response to auxin stimulus;cellular_component_unknown;root development;protein homodimerization activity;response to auxin stimulus;cellular_component_unknown;root development;	200	63.5	1e-61	AT5G12330.4
Pm012662	GO:0008150;GO:0008150;	biological_process_unknown;biological_process_unknown;	107	48.6	2e-21	AT5G49700.1
Pm016960	GO:0006468;GO:0004674;GO:0005524;GO:0004672;GO:0016301;GO:0012505;GO:0016310;	protein phosphorylation;protein serine/threonine kinase activity;ATP binding;protein kinase activity;kinase activity;endomembrane system;phosphorylation;	369	31.98	2e-44	AT5G39020.1
Pm016963	GO:0005515;GO:0009570;GO:0042626;GO:0009507;GO:0005215;GO:0009507;GO:0009793;GO:0009570;GO:0055085;GO:0010027;GO:0006200;GO:0006810;GO:0016226;GO:0005215;GO:0006810;GO:0005515;GO:0009570;GO:0042626;GO:0009507;GO:0005215;GO:0009507;GO:0009793;GO:0009570;GO:0055085;GO:0010027;GO:0006200;GO:0006810;GO:0016226;GO:0005215;GO:0006810;	protein binding;chloroplast stroma;ATPase activity, coupled to transmembrane movement of substances;chloroplast;transporter activity;chloroplast;embryo development ending in seed dormancy;chloroplast stroma;transmembrane transport;thylakoid membrane organization;ATP catabolic process;transport;iron-sulfur cluster assembly;transporter activity;transport;protein binding;chloroplast stroma;ATPase ac…	248	81.45	4e-120	AT3G10670.1
Pm016968	GO:0005515;GO:0009570;GO:0042626;GO:0009507;GO:0005215;GO:0009507;GO:0009793;GO:0009570;GO:0055085;GO:0010027;GO:0006200;GO:0006810;GO:0016226;GO:0005215;GO:0006810;GO:0005515;GO:0009570;GO:0042626;GO:0009507;GO:0005215;GO:0009507;GO:0009793;GO:0009570;GO:0055085;GO:0010027;GO:0006200;GO:0006810;GO:0016226;GO:0005215;GO:0006810;	protein binding;chloroplast stroma;ATPase activity, coupled to transmembrane movement of substances;chloroplast;transporter activity;chloroplast;embryo development ending in seed dormancy;chloroplast stroma;transmembrane transport;thylakoid membrane organization;ATP catabolic process;transport;iron-sulfur cluster assembly;transporter activity;transport;protein binding;chloroplast stroma;ATPase ac…	118	79.66	5e-54	AT3G10670.1
Pm016978	GO:0005975;GO:0004553;GO:0004553;GO:0005886;GO:0005886;GO:0031225;GO:0031225;GO:0005975;	carbohydrate metabolic process;hydrolase activity, hydrolyzing O-glycosyl compounds;hydrolase activity, hydrolyzing O-glycosyl compounds;plasma membrane;plasma membrane;anchored to membrane;anchored to membrane;carbohydrate metabolic process;	661	67.02	0	AT5G04885.1
Pm016981	GO:0003676;GO:0005739;GO:0006200;GO:0008152;GO:0008150;GO:0003676;GO:0003725;GO:0005622;GO:0004386;GO:0008152;GO:0008026;GO:0005524;GO:0005524;GO:0004386;	nucleic acid binding;mitochondrion;ATP catabolic process;metabolic process;biological_process_unknown;nucleic acid binding;double-stranded RNA binding;intracellular;helicase activity;metabolic process;ATP-dependent helicase activity;ATP binding;ATP binding;helicase activity;	1095	82.65	0	AT5G04895.1
Pm011369	GO:0005575;GO:0009965;GO:0006355;GO:0048366;GO:0003700;GO:0009793;GO:0006355;GO:0045962;GO:0030154;GO:0006355;GO:0003700;GO:0048366;GO:0003677;GO:0005575;GO:0009965;GO:0006355;GO:0048366;GO:0003700;GO:0009793;GO:0006355;GO:0045962;GO:0030154;GO:0006355;GO:0003700;GO:0048366;GO:0003677;	cellular_component_unknown;leaf morphogenesis;regulation of transcription, DNA-dependent;leaf development;sequence-specific DNA binding transcription factor activity;embryo development ending in seed dormancy;regulation of transcription, DNA-dependent;positive regulation of development, heterochronic;cell differentiation;regulation of transcription, DNA-dependent;sequence-specific DNA binding tra…	109	72.48	1e-39	AT3G15030.3
Pm011365	GO:0016020;GO:0009506;GO:0005773;GO:0016020;GO:0005774;GO:0055085;GO:0005774;GO:0005773;GO:0005509;GO:0005509;GO:0000325;GO:0016020;GO:0009506;GO:0005773;GO:0016020;GO:0005774;GO:0055085;GO:0005774;GO:0005773;GO:0005509;GO:0005509;GO:0000325;	membrane;plasmodesma;vacuole;membrane;vacuolar membrane;transmembrane transport;vacuolar membrane;vacuole;calcium ion binding;calcium ion binding;plant-type vacuole;membrane;plasmodesma;vacuole;membrane;vacuolar membrane;transmembrane transport;vacuolar membrane;vacuole;calcium ion binding;calcium ion binding;plant-type vacuole;	568	66.9	0	AT1G53210.1
Pm011364	GO:0016020;GO:0009506;GO:0005773;GO:0016020;GO:0005774;GO:0055085;GO:0005774;GO:0005773;GO:0005509;GO:0005509;GO:0000325;GO:0016020;GO:0009506;GO:0005773;GO:0016020;GO:0005774;GO:0055085;GO:0005774;GO:0005773;GO:0005509;GO:0005509;GO:0000325;	membrane;plasmodesma;vacuole;membrane;vacuolar membrane;transmembrane transport;vacuolar membrane;vacuole;calcium ion binding;calcium ion binding;plant-type vacuole;membrane;plasmodesma;vacuole;membrane;vacuolar membrane;transmembrane transport;vacuolar membrane;vacuole;calcium ion binding;calcium ion binding;plant-type vacuole;	309	44.01	7e-62	AT1G53210.1
Pm011361	GO:0005773;GO:0034220;GO:0005217;GO:0006874;GO:0009416;GO:0005773;GO:0034220;GO:0005217;GO:0006874;GO:0009416;GO:0005773;GO:0034220;GO:0005217;GO:0006874;GO:0009416;	vacuole;ion transmembrane transport;intracellular ligand-gated ion channel activity;cellular calcium ion homeostasis;response to light stimulus;vacuole;ion transmembrane transport;intracellular ligand-gated ion channel activity;cellular calcium ion homeostasis;response to light stimulus;vacuole;ion transmembrane transport;intracellular ligand-gated ion channel activity;cellular calcium ion homeos…	255	30.98	6e-30	AT2G29120.1
Pm011353	GO:0006355;GO:0045893;GO:0003700;GO:0005634;GO:0003700;GO:0006355;GO:0003677;GO:0006355;GO:0006355;GO:0003677;	regulation of transcription, DNA-dependent;positive regulation of transcription, DNA-dependent;sequence-specific DNA binding transcription factor activity;nucleus;sequence-specific DNA binding transcription factor activity;regulation of transcription, DNA-dependent;DNA binding;regulation of transcription, DNA-dependent;regulation of transcription, DNA-dependent;DNA binding;	53	94.34	2e-22	AT2G42380.2
Pm011341	GO:0003674;GO:0009507;GO:0010207;	molecular_function_unknown;chloroplast;photosystem II assembly;	372	45.97	9e-43	AT3G15095.1
Pm011340	GO:0012505;GO:0003674;GO:0008150;	endomembrane system;molecular_function_unknown;biological_process_unknown;	218	49.08	4e-34	AT5G46060.1
Pm003798	GO:0008152;GO:0005769;GO:0009504;GO:0042538;GO:0008152;GO:0009826;GO:0030244;GO:0005886;GO:0004553;GO:0008810;GO:0009735;GO:0048367;GO:0043622;GO:0005886;GO:0005794;GO:0030244;	metabolic process;early endosome;cell plate;hyperosmotic salinity response;metabolic process;unidimensional cell growth;cellulose biosynthetic process;plasma membrane;hydrolase activity, hydrolyzing O-glycosyl compounds;cellulase activity;response to cytokinin stimulus;shoot development;cortical microtubule organization;plasma membrane;Golgi apparatus;cellulose biosynthetic process;	637	78.65	0	AT5G49720.1
Pm003804	GO:0003674;GO:0008150;	molecular_function_unknown;biological_process_unknown;	189	77.78	6e-82	AT2G02410.1
Pm003807	GO:0008150;GO:0003676;GO:0005622;GO:0003676;GO:0008150;GO:0003676;GO:0005622;GO:0003676;	biological_process_unknown;nucleic acid binding;intracellular;nucleic acid binding;biological_process_unknown;nucleic acid binding;intracellular;nucleic acid binding;	858	53.85	0	AT1G17070.1
Pm003811	GO:0005634;GO:0006355;GO:0035064;GO:0003677;	nucleus;regulation of transcription, DNA-dependent;methylated histone residue binding;DNA binding;	265	75.47	5e-98	AT1G14510.1
Pm003812	GO:0008150;	biological_process_unknown;	535	58.69	0	AT1G14470.1
Pm003813	GO:0003677;GO:0005886;GO:0010091;GO:0008152;GO:0010026;GO:0005886;GO:0005524;GO:0003887;GO:0005886;	DNA binding;plasma membrane;trichome branching;metabolic process;trichome differentiation;plasma membrane;ATP binding;DNA-directed DNA polymerase activity;plasma membrane;	1087	59.89	0	AT2G02480.1
Pm003819	GO:0003676;GO:0005622;GO:0009793;GO:0003676;GO:0005622;GO:0000166;GO:0003723;GO:0000166;	nucleic acid binding;intracellular;embryo development ending in seed dormancy;nucleic acid binding;intracellular;nucleotide binding;RNA binding;nucleotide binding;	795	53.96	0	AT4G24270.1
Pm003820	GO:0006355;GO:0003677;GO:0003677;GO:0003700;GO:0006355;GO:0006355;GO:0005575;	regulation of transcription, DNA-dependent;DNA binding;DNA binding;sequence-specific DNA binding transcription factor activity;regulation of transcription, DNA-dependent;regulation of transcription, DNA-dependent;cellular_component_unknown;	221	54.75	4e-55	AT1G14440.2
Pm003822	GO:0005524;GO:0006200;GO:0017111;GO:0000166;GO:0051082;GO:0006457;GO:0016887;	ATP binding;ATP catabolic process;nucleoside-triphosphatase activity;nucleotide binding;unfolded protein binding;protein folding;ATPase activity;	584	55.99	3e-172	AT5G49840.1
Pm003824	GO:0005739;	mitochondrion;	843	55.87	0	AT1G19290.1
Pm003825	GO:0006857;GO:0005215;GO:0009624;GO:0005215;GO:0005886;GO:0005215;GO:0016020;	oligopeptide transport;transporter activity;response to nematode;transporter activity;plasma membrane;transporter activity;membrane;	598	70.07	0	AT1G59740.1
Pm003829	GO:0003676;GO:0000166;GO:0008270;GO:0005634;GO:0003723;GO:0003723;	nucleic acid binding;nucleotide binding;zinc ion binding;nucleus;RNA binding;RNA binding;	388	64.95	2e-120	AT1G10320.1
Pm003832	GO:0017050;GO:0030148;GO:0005886;GO:0005886;GO:0005886;GO:0007205;GO:0016310;GO:0004143;	D-erythro-sphingosine kinase activity;sphingolipid biosynthetic process;plasma membrane;plasma membrane;plasma membrane;activation of protein kinase C activity by G-protein coupled receptor protein signaling pathway;phosphorylation;diacylglycerol kinase activity;	825	67.27	0	AT5G23450.3
Pm003856	GO:0016570;GO:0003677;GO:0008270;GO:0005829;GO:0006352;GO:0003676;GO:0016570;GO:0003677;GO:0008270;GO:0005829;GO:0006352;GO:0003676;GO:0016570;GO:0003677;GO:0008270;GO:0005829;GO:0006352;GO:0003676;	histone modification;DNA binding;zinc ion binding;cytosol;transcription initiation, DNA-dependent;nucleic acid binding;histone modification;DNA binding;zinc ion binding;cytosol;transcription initiation, DNA-dependent;nucleic acid binding;histone modification;DNA binding;zinc ion binding;cytosol;transcription initiation, DNA-dependent;nucleic acid binding;	564	30.32	2e-66	AT2G16485.1
Pm003862	GO:0008150;GO:0003674;	biological_process_unknown;molecular_function_unknown;	362	59.94	1e-81	AT1G57680.2
Pm003865	GO:0008150;GO:0012505;GO:0003674;	biological_process_unknown;endomembrane system;molecular_function_unknown;	248	78.63	2e-118	AT1G09610.1
Pm003873	GO:0009863;GO:0009969;GO:0030173;GO:0042353;GO:0003824;GO:0010256;GO:0008152;GO:0008152;GO:0016020;GO:0005794;GO:0016757;GO:0009826;	salicylic acid mediated signaling pathway;xyloglucan biosynthetic process;integral to Golgi membrane;fucose biosynthetic process;catalytic activity;endomembrane system organization;metabolic process;metabolic process;membrane;Golgi apparatus;transferase activity, transferring glycosyl groups;unidimensional cell growth;	427	58.78	3e-152	AT2G20370.1
Pm003884	GO:0006888;GO:0006810;GO:0003674;	ER to Golgi vesicle-mediated transport;transport;molecular_function_unknown;	72	90.28	2e-34	AT1G80500.1
Pm003887	GO:0005739;GO:0009699;GO:0055114;GO:0009813;GO:0005886;GO:0009809;GO:0009805;GO:0009699;GO:0009809;GO:0046409;GO:0005783;GO:0005792;GO:0046409;GO:0004497;GO:0055114;	mitochondrion;phenylpropanoid biosynthetic process;oxidation-reduction process;flavonoid biosynthetic process;plasma membrane;lignin biosynthetic process;coumarin biosynthetic process;phenylpropanoid biosynthetic process;lignin biosynthetic process;p-coumarate 3-hydroxylase activity;endoplasmic reticulum;microsome;p-coumarate 3-hydroxylase activity;monooxygenase activity;oxidation-reduction proce…	493	80.93	0	AT2G40890.1
Pm003890	GO:0008150;GO:0005575;GO:0003674;	biological_process_unknown;cellular_component_unknown;molecular_function_unknown;	133	65.41	1e-48	AT5G49920.1
Pm003895	GO:0005575;GO:0003700;GO:0003677;GO:0006355;GO:0003677;GO:0006355;GO:0005575;GO:0003700;GO:0003677;GO:0006355;GO:0003677;GO:0006355;	cellular_component_unknown;sequence-specific DNA binding transcription factor activity;DNA binding;regulation of transcription, DNA-dependent;DNA binding;regulation of transcription, DNA-dependent;cellular_component_unknown;sequence-specific DNA binding transcription factor activity;DNA binding;regulation of transcription, DNA-dependent;DNA binding;regulation of transcription, DNA-dependent;	104	42.31	6e-18	AT1G49475.1
Pm003897	GO:0006468;GO:0010075;GO:0007169;GO:0004674;GO:0004672;GO:0004674;GO:0048437;GO:0006468;GO:0005524;GO:0012505;GO:0005524;	protein phosphorylation;regulation of meristem growth;transmembrane receptor protein tyrosine kinase signaling pathway;protein serine/threonine kinase activity;protein kinase activity;protein serine/threonine kinase activity;floral organ development;protein phosphorylation;ATP binding;endomembrane system;ATP binding;	979	56.38	0	AT4G20270.1
Pm003899	GO:0008152;GO:0001522;GO:0005575;GO:0009451;GO:0009982;	metabolic process;pseudouridine synthesis;cellular_component_unknown;RNA modification;pseudouridine synthase activity;	226	68.14	2e-82	AT1G09800.1
Pm003901	GO:0003677;GO:0008150;GO:0005575;GO:0003677;GO:0008150;GO:0005575;	DNA binding;biological_process_unknown;cellular_component_unknown;DNA binding;biological_process_unknown;cellular_component_unknown;	133	56.39	2e-42	AT1G58025.1
Pm003906	GO:0005975;GO:0004462;	carbohydrate metabolic process;lactoylglutathione lyase activity;	131	65.65	1e-41	AT1G15380.2
Pm003911	GO:0006200;GO:0009507;GO:0005524;GO:0004386;GO:0008152;GO:0008026;GO:0003676;GO:0008150;GO:0005524;GO:0004386;GO:0008152;GO:0003676;	ATP catabolic process;chloroplast;ATP binding;helicase activity;metabolic process;ATP-dependent helicase activity;nucleic acid binding;biological_process_unknown;ATP binding;helicase activity;metabolic process;nucleic acid binding;	421	76.72	0	AT1G58060.1
Pm003918	GO:0005524;GO:0000166;GO:0009793;GO:0004812;GO:0004812;GO:0008152;GO:0005739;GO:0004832;GO:0006418;GO:0005524;GO:0005829;GO:0009507;	ATP binding;nucleotide binding;embryo development ending in seed dormancy;aminoacyl-tRNA ligase activity;aminoacyl-tRNA ligase activity;metabolic process;mitochondrion;valine-tRNA ligase activity;tRNA aminoacylation for protein translation;ATP binding;cytosol;chloroplast;	987	64.54	0	AT1G14610.1
Pm003922	GO:0006355;GO:0003700;GO:0006355;GO:0006355;GO:0001047;GO:0005575;GO:0003700;	regulation of transcription, DNA-dependent;sequence-specific DNA binding transcription factor activity;regulation of transcription, DNA-dependent;regulation of transcription, DNA-dependent;core promoter binding;cellular_component_unknown;sequence-specific DNA binding transcription factor activity;	370	49.19	1e-60	AT1G58100.1
Pm003929	GO:0043565;GO:0046983;GO:0006355;GO:0043565;GO:0003677;GO:0006355;GO:0005515;GO:0003700;GO:0006355;GO:0003700;GO:0046983;GO:0005575;GO:0003700;	sequence-specific DNA binding;protein dimerization activity;regulation of transcription, DNA-dependent;sequence-specific DNA binding;DNA binding;regulation of transcription, DNA-dependent;protein binding;sequence-specific DNA binding transcription factor activity;regulation of transcription, DNA-dependent;sequence-specific DNA binding transcription factor activity;protein dimerization activity;ce…	381	54.86	5e-82	AT1G58110.2
Pm024942	GO:0018024;GO:0005694;GO:0005694;GO:0018022;GO:0006355;GO:0018024;GO:0034968;GO:0006355;	histone-lysine N-methyltransferase activity;chromosome;chromosome;peptidyl-lysine methylation;regulation of transcription, DNA-dependent;histone-lysine N-methyltransferase activity;histone lysine methylation;regulation of transcription, DNA-dependent;	253	41.5	3e-36	AT3G26850.2
Pm024946	GO:0006355;GO:0003700;GO:0005575;GO:0009965;GO:0006355;GO:0030154;GO:0045962;GO:0048366;GO:0006355;GO:0003700;	regulation of transcription, DNA-dependent;sequence-specific DNA binding transcription factor activity;cellular_component_unknown;leaf morphogenesis;regulation of transcription, DNA-dependent;cell differentiation;positive regulation of development, heterochronic;leaf development;regulation of transcription, DNA-dependent;sequence-specific DNA binding transcription factor activity;	88	86.36	4e-41	AT5G60970.1
Pm024962	GO:0006457;GO:0003676;GO:0031072;GO:0008270;GO:0005622;	protein folding;nucleic acid binding;heat shock protein binding;zinc ion binding;intracellular;	646	52.17	4e-134	AT1G74250.1
Pm024967	GO:0030247;GO:0008150;GO:0009506;GO:0031225;GO:0031225;GO:0080087;	polysaccharide binding;biological_process_unknown;plasmodesma;anchored to membrane;anchored to membrane;callose binding;	94	71.28	1e-36	AT1G18650.1
Pm024968	GO:0005829;GO:0010048;GO:0009910;	cytosol;vernalization response;negative regulation of flower development;	632	59.81	8e-132	AT5G61150.1
Pm024982	GO:0004722;GO:0016311;GO:0005634;GO:0004722;GO:0009408;GO:0009785;GO:0016311;GO:0004722;GO:0016311;GO:0005634;GO:0004722;GO:0009408;GO:0009785;GO:0016311;	protein serine/threonine phosphatase activity;dephosphorylation;nucleus;protein serine/threonine phosphatase activity;response to heat;blue light signaling pathway;dephosphorylation;protein serine/threonine phosphatase activity;dephosphorylation;nucleus;protein serine/threonine phosphatase activity;response to heat;blue light signaling pathway;dephosphorylation;	379	74.67	2e-154	AT5G63870.1
Pm025676	GO:0004650;GO:0005975;GO:0004650;GO:0012505;GO:0005975;	polygalacturonase activity;carbohydrate metabolic process;polygalacturonase activity;endomembrane system;carbohydrate metabolic process;	369	59.35	3e-130	AT3G59850.1
Pm025668	GO:0055114;GO:0020037;GO:0055114;GO:0004601;GO:0012505;GO:0006979;GO:0004601;	oxidation-reduction process;heme binding;oxidation-reduction process;peroxidase activity;endomembrane system;response to oxidative stress;peroxidase activity;	369	43.09	4e-72	AT4G33870.1
Pm025647	GO:0003677;GO:0006265;GO:0008094;GO:0005524;GO:0009507;GO:0003677;GO:0007059;GO:0006261;GO:0009295;GO:0008152;GO:0009330;GO:0003918;GO:0005524;GO:0005739;GO:0003918;GO:0006200;GO:0006200;GO:0006265;GO:0006200;GO:0005737;GO:0006259;GO:0003918;GO:0005739;	DNA binding;DNA topological change;DNA-dependent ATPase activity;ATP binding;chloroplast;DNA binding;chromosome segregation;DNA-dependent DNA replication;nucleoid;metabolic process;DNA topoisomerase complex (ATP-hydrolyzing);DNA topoisomerase (ATP-hydrolyzing) activity;ATP binding;mitochondrion;DNA topoisomerase (ATP-hydrolyzing) activity;ATP catabolic process;ATP catabolic process;DNA topologica…	697	79.91	0	AT3G10270.1
Pm031383	GO:0005515;GO:0006952;GO:0006952;GO:0005515;GO:0006952;GO:0006952;GO:0005515;GO:0006952;GO:0006952;GO:0005515;GO:0006952;GO:0006952;GO:0005515;GO:0006952;GO:0006952;GO:0005515;GO:0006952;GO:0006952;GO:0005515;GO:0006952;GO:0006952;GO:0005515;GO:0006952;GO:0006952;GO:0005515;GO:0006952;GO:0006952;GO:0005515;GO:0006952;GO:0006952;GO:0005515;GO:0006952;GO:0006952;GO:0005515;GO:0006952;GO:0006952;GO:…	protein binding;defense response;defense response;protein binding;defense response;defense response;protein binding;defense response;defense response;protein binding;defense response;defense response;protein binding;defense response;defense response;protein binding;defense response;defense response;protein binding;defense response;defense response;protein binding;defense response;defense response…	836	30.98	5e-95	AT3G14470.1
Pm031379	GO:0005515;GO:0006952;GO:0006952;GO:0005515;GO:0006952;GO:0006952;GO:0005515;GO:0006952;GO:0006952;GO:0005515;GO:0006952;GO:0006952;GO:0005515;GO:0006952;GO:0006952;GO:0005515;GO:0006952;GO:0006952;GO:0005515;GO:0006952;GO:0006952;GO:0005515;GO:0006952;GO:0006952;GO:0005515;GO:0006952;GO:0006952;GO:0005515;GO:0006952;GO:0006952;GO:0005515;GO:0006952;GO:0006952;GO:0005515;GO:0006952;GO:0006952;GO:…	protein binding;defense response;defense response;protein binding;defense response;defense response;protein binding;defense response;defense response;protein binding;defense response;defense response;protein binding;defense response;defense response;protein binding;defense response;defense response;protein binding;defense response;defense response;protein binding;defense response;defense response…	572	30.42	5e-46	AT3G14470.1
Pm007711	GO:0005829;GO:0009507;GO:0003674;GO:0008150;GO:0005829;GO:0009507;GO:0003674;GO:0008150;	cytosol;chloroplast;molecular_function_unknown;biological_process_unknown;cytosol;chloroplast;molecular_function_unknown;biological_process_unknown;	300	73.67	3e-101	AT3G18790.1
Pm007704	GO:0003674;GO:0008150;GO:0005575;	molecular_function_unknown;biological_process_unknown;cellular_component_unknown;	603	44.44	2e-134	AT1G14780.1
Pm007691	GO:0016120;GO:0016166;GO:0009507;GO:0016117;GO:0009941;GO:0009534;GO:0009941;GO:0009507;GO:0055114;GO:0009507;GO:0009507;	carotene biosynthetic process;phytoene dehydrogenase activity;chloroplast;carotenoid biosynthetic process;chloroplast envelope;chloroplast thylakoid;chloroplast envelope;chloroplast;oxidation-reduction process;chloroplast;chloroplast;	352	86.93	0	AT4G14210.1
Pm029340	GO:0009269;GO:0045735;GO:0009737;GO:0012505;GO:0009651;GO:0009269;GO:0045735;GO:0009737;GO:0012505;GO:0009651;GO:0009269;GO:0045735;GO:0009737;GO:0012505;GO:0009651;GO:0009269;GO:0045735;GO:0009737;GO:0012505;GO:0009651;GO:0009269;GO:0045735;GO:0009737;GO:0012505;GO:0009651;	response to desiccation;nutrient reservoir activity;response to abscisic acid stimulus;endomembrane system;response to salt stress;response to desiccation;nutrient reservoir activity;response to abscisic acid stimulus;endomembrane system;response to salt stress;response to desiccation;nutrient reservoir activity;response to abscisic acid stimulus;endomembrane system;response to salt stress;respon…	221	46.61	1e-51	AT5G25610.1
Pm029341	GO:0009269;GO:0045735;GO:0009737;GO:0012505;GO:0009651;GO:0009269;GO:0045735;GO:0009737;GO:0012505;GO:0009651;GO:0009269;GO:0045735;GO:0009737;GO:0012505;GO:0009651;GO:0009269;GO:0045735;GO:0009737;GO:0012505;GO:0009651;GO:0009269;GO:0045735;GO:0009737;GO:0012505;GO:0009651;	response to desiccation;nutrient reservoir activity;response to abscisic acid stimulus;endomembrane system;response to salt stress;response to desiccation;nutrient reservoir activity;response to abscisic acid stimulus;endomembrane system;response to salt stress;response to desiccation;nutrient reservoir activity;response to abscisic acid stimulus;endomembrane system;response to salt stress;respon…	221	49.32	2e-57	AT5G25610.1
Pm001180	GO:0008270;GO:0000166;GO:0005488;GO:0009630;GO:0006623;GO:0008270;GO:0000166;GO:0005488;GO:0009630;GO:0006623;	zinc ion binding;nucleotide binding;binding;gravitropism;protein targeting to vacuole;zinc ion binding;nucleotide binding;binding;gravitropism;protein targeting to vacuole;	589	81.15	0	AT1G08190.1
Pm001181	GO:0008270;GO:0000166;GO:0005488;GO:0009630;GO:0006623;GO:0008270;GO:0000166;GO:0005488;GO:0009630;GO:0006623;	zinc ion binding;nucleotide binding;binding;gravitropism;protein targeting to vacuole;zinc ion binding;nucleotide binding;binding;gravitropism;protein targeting to vacuole;	440	80.23	0	AT1G08190.1
Pm001177	GO:0006508;GO:0006508;GO:0012505;GO:0004185;GO:0004185;GO:0006508;GO:0004185;GO:0006508;GO:0004185;GO:0005739;	proteolysis;proteolysis;endomembrane system;serine-type carboxypeptidase activity;serine-type carboxypeptidase activity;proteolysis;serine-type carboxypeptidase activity;proteolysis;serine-type carboxypeptidase activity;mitochondrion;	352	67.9	2e-124	AT2G27920.1
Pm001173	GO:0006334;GO:0003677;GO:0003677;	nucleosome assembly;DNA binding;DNA binding;	90	63.33	1e-31	AT1G08170.1
Pm001170	GO:0000166;GO:0006364;GO:0000166;GO:0006364;	nucleotide binding;rRNA processing;nucleotide binding;rRNA processing;	647	39.1	6e-96	AT2G40360.1
Pm001166	GO:0051536;GO:0009534;GO:0055114;GO:0009941;GO:0009507;GO:0010154;GO:0015996;GO:0009706;GO:0009816;GO:0009507;GO:0032441;GO:0009908;GO:0008219;	iron-sulfur cluster binding;chloroplast thylakoid;oxidation-reduction process;chloroplast envelope;chloroplast;fruit development;chlorophyll catabolic process;chloroplast inner membrane;defense response to bacterium, incompatible interaction;chloroplast;pheophorbide a oxygenase activity;flower development;cell death;	509	72.89	0	AT3G44880.1
Pm001165	GO:0003677;GO:0009507;GO:0003677;GO:0006334;GO:0009507;GO:0003677;GO:0009507;GO:0003677;GO:0006334;GO:0009507;GO:0003677;GO:0009507;GO:0003677;GO:0006334;GO:0009507;	DNA binding;chloroplast;DNA binding;nucleosome assembly;chloroplast;DNA binding;chloroplast;DNA binding;nucleosome assembly;chloroplast;DNA binding;chloroplast;DNA binding;nucleosome assembly;chloroplast;	103	97.09	7e-49	AT1G07790.1
Pm001162	GO:0005622;GO:0006355;GO:0010200;GO:0006355;GO:0003700;	intracellular;regulation of transcription, DNA-dependent;response to chitin;regulation of transcription, DNA-dependent;sequence-specific DNA binding transcription factor activity;	370	47.3	9e-85	AT5G22890.1
Pm001160	GO:0008270;GO:0006355;GO:0003700;GO:0003676;GO:0005622;GO:0006355;GO:0008270;GO:0006355;GO:0003700;GO:0003676;GO:0005622;GO:0006355;	zinc ion binding;regulation of transcription, DNA-dependent;sequence-specific DNA binding transcription factor activity;nucleic acid binding;intracellular;regulation of transcription, DNA-dependent;zinc ion binding;regulation of transcription, DNA-dependent;sequence-specific DNA binding transcription factor activity;nucleic acid binding;intracellular;regulation of transcription, DNA-dependent;	322	45.96	5e-48	AT2G28200.1
Pm001151	GO:0006266;GO:0006310;GO:0005634;GO:0003910;GO:0006266;GO:0003910;GO:0005524;GO:0005524;GO:0003910;GO:0005739;GO:0003677;GO:0006260;GO:0006266;GO:0006281;	DNA ligation;DNA recombination;nucleus;DNA ligase (ATP) activity;DNA ligation;DNA ligase (ATP) activity;ATP binding;ATP binding;DNA ligase (ATP) activity;mitochondrion;DNA binding;DNA replication;DNA ligation;DNA repair;	745	69.8	0	AT1G08130.1
Pm001150	GO:0003674;GO:0008150;GO:0005575;	molecular_function_unknown;biological_process_unknown;cellular_component_unknown;	188	50.53	1e-25	AT3G44940.1
Pm001135	GO:0048573;GO:0005634;GO:0003674;GO:0010017;GO:0042753;GO:0042753;GO:0080167;GO:0009909;GO:0009649;GO:0042803;GO:0009648;GO:0009648;GO:0010114;	photoperiodism, flowering;nucleus;molecular_function_unknown;red or far-red light signaling pathway;positive regulation of circadian rhythm;positive regulation of circadian rhythm;response to karrikin;regulation of flower development;entrainment of circadian clock;protein homodimerization activity;photoperiodism;photoperiodism;response to red light;	74	62.16	7e-22	AT2G40080.1
Pm001128	GO:0055085;GO:0006499;GO:0005886;	transmembrane transport;N-terminal protein myristoylation;plasma membrane;	539	72.73	0	AT2G28120.1
Pm001109	GO:0006508;GO:0004185;GO:0004185;GO:0006508;	proteolysis;serine-type carboxypeptidase activity;serine-type carboxypeptidase activity;proteolysis;	475	66.11	0	AT3G45010.1
Pm001105	GO:0005515;GO:0003677;GO:0009785;GO:0009739;GO:0009751;GO:0003700;GO:0009737;GO:0009753;GO:0006355;	protein binding;DNA binding;blue light signaling pathway;response to gibberellin stimulus;response to salicylic acid stimulus;sequence-specific DNA binding transcription factor activity;response to abscisic acid stimulus;response to jasmonic acid stimulus;regulation of transcription, DNA-dependent;	125	84.8	8e-61	AT2G36890.1
Pm001096	GO:0030001;GO:0046872;GO:0046872;GO:0030001;GO:0046872;	metal ion transport;metal ion binding;metal ion binding;metal ion transport;metal ion binding;	179	60.34	7e-35	AT5G60800.2
Pm001093	GO:0006810;GO:0005886;GO:0005215;GO:0005215;GO:0006810;	transport;plasma membrane;transporter activity;transporter activity;transport;	557	87.43	0	AT5G60790.1
Pm001088	GO:0003674;GO:0005575;GO:0009733;	molecular_function_unknown;cellular_component_unknown;response to auxin stimulus;	75	64	5e-19	AT2G28085.1
Pm001072	GO:0003677;GO:0006355;GO:0003677;GO:0003700;	DNA binding;regulation of transcription, DNA-dependent;DNA binding;sequence-specific DNA binding transcription factor activity;	325	56	7e-98	AT5G41020.1
Pm001066	GO:0016301;GO:0004672;GO:0016310;GO:0005524;GO:0005575;GO:0006468;GO:0016301;GO:0004672;GO:0016310;GO:0005524;GO:0005575;GO:0006468;GO:0016301;GO:0004672;GO:0016310;GO:0005524;GO:0005575;GO:0006468;	kinase activity;protein kinase activity;phosphorylation;ATP binding;cellular_component_unknown;protein phosphorylation;kinase activity;protein kinase activity;phosphorylation;ATP binding;cellular_component_unknown;protein phosphorylation;kinase activity;protein kinase activity;phosphorylation;ATP binding;cellular_component_unknown;protein phosphorylation;	377	60.48	3e-125	AT3G57120.1
Pm001057	GO:0006355;GO:0007389;GO:0010077;GO:0003700;GO:0080006;GO:0010076;GO:0010228;GO:0010229;GO:0048645;GO:0003677;GO:0010223;	regulation of transcription, DNA-dependent;pattern specification process;maintenance of inflorescence meristem identity;sequence-specific DNA binding transcription factor activity;internode patterning;maintenance of floral meristem identity;vegetative to reproductive phase transition of meristem;inflorescence development;organ formation;DNA binding;secondary shoot formation;	445	42.02	5e-79	AT2G27990.1
Pm018074	GO:0005575;GO:0006468;GO:0005524;GO:0004672;GO:0005524;GO:0006468;GO:0004672;GO:0004674;	cellular_component_unknown;protein phosphorylation;ATP binding;protein kinase activity;ATP binding;protein phosphorylation;protein kinase activity;protein serine/threonine kinase activity;	663	57.47	3e-155	AT2G45590.1
Pm018078	GO:0005575;GO:0016779;GO:0008152;GO:0008152;GO:0008150;GO:0016779;	cellular_component_unknown;nucleotidyltransferase activity;metabolic process;metabolic process;biological_process_unknown;nucleotidyltransferase activity;	357	76.75	5e-168	AT2G45620.1
Pm018093	GO:0009505;GO:0042802;GO:0008152;GO:0004252;GO:0008152;GO:0005618;GO:0004252;GO:0006508;	plant-type cell wall;identical protein binding;metabolic process;serine-type endopeptidase activity;metabolic process;cell wall;serine-type endopeptidase activity;proteolysis;	722	65.51	0	AT4G00230.1
Pm018095	GO:0008152;GO:0004630;GO:0005515;GO:0004630;GO:0046686;GO:0009816;GO:0005546;GO:0004630;GO:0009506;GO:0008152;GO:0008152;	metabolic process;phospholipase D activity;protein binding;phospholipase D activity;response to cadmium ion;defense response to bacterium, incompatible interaction;phosphatidylinositol-4,5-bisphosphate binding;phospholipase D activity;plasmodesma;metabolic process;metabolic process;	1035	72.08	0	AT2G42010.1
Pm018119	GO:0010119;GO:0000160;GO:0009735;GO:0005634;GO:0009736;GO:0006355;GO:0000160;GO:0005515;GO:0000156;GO:0005515;GO:0000160;GO:0005634;GO:0006355;GO:0003700;GO:0010150;GO:0009873;GO:0000156;GO:0000156;GO:0009723;GO:0000156;GO:0000160;GO:0003700;GO:0010150;GO:0009735;GO:0000156;GO:0010119;GO:0000160;GO:0009735;GO:0005634;GO:0009736;GO:0006355;GO:0000160;GO:0005515;GO:0000156;GO:0005515;GO:0000160;GO:…	regulation of stomatal movement;two-component signal transduction system (phosphorelay);response to cytokinin stimulus;nucleus;cytokinin mediated signaling pathway;regulation of transcription, DNA-dependent;two-component signal transduction system (phosphorelay);protein binding;two-component response regulator activity;protein binding;two-component signal transduction system (phosphorelay);nucleu…	256	40.23	4e-48	AT4G16110.1
Pm018121	GO:0008150;GO:0003674;	biological_process_unknown;molecular_function_unknown;	160	45	4e-23	AT1G01840.1
Pm018125	GO:0000166;GO:0005515;GO:0003676;GO:0000166;GO:0005681;GO:0008380;GO:0000166;GO:0003676;GO:0003676;GO:0005515;GO:0003676;GO:0003723;GO:0000398;GO:0016607;GO:0000166;GO:0000166;GO:0005515;GO:0003676;GO:0000166;GO:0005681;GO:0008380;GO:0000166;GO:0003676;GO:0003676;GO:0005515;GO:0003676;GO:0003723;GO:0000398;GO:0016607;GO:0000166;	nucleotide binding;protein binding;nucleic acid binding;nucleotide binding;spliceosomal complex;RNA splicing;nucleotide binding;nucleic acid binding;nucleic acid binding;protein binding;nucleic acid binding;RNA binding;nuclear mRNA splicing, via spliceosome;nuclear speck;nucleotide binding;nucleotide binding;protein binding;nucleic acid binding;nucleotide binding;spliceosomal complex;RNA splicing…	226	65.93	1e-76	AT4G25500.4
Pm001754	GO:0008150;GO:0003674;GO:0008150;GO:0003674;	biological_process_unknown;molecular_function_unknown;biological_process_unknown;molecular_function_unknown;	102	77.45	6e-39	AT1G49170.1
Pm001763	GO:0008150;GO:0003674;GO:0008150;GO:0003674;	biological_process_unknown;molecular_function_unknown;biological_process_unknown;molecular_function_unknown;	71	74.65	3e-24	AT1G49170.1
Pm022113	GO:0031072;GO:0031072;GO:0005575;GO:0031072;GO:0006457;GO:0031072;	heat shock protein binding;heat shock protein binding;cellular_component_unknown;heat shock protein binding;protein folding;heat shock protein binding;	116	49.14	4e-28	AT5G64360.4
Pm022135	GO:0012505;GO:0008150;GO:0003674;	endomembrane system;biological_process_unknown;molecular_function_unknown;	304	63.49	1e-117	AT4G33600.1
Pm021547	GO:0016491;GO:0055114;GO:0016491;GO:0016706;GO:0055114;GO:0005575;GO:0005506;	oxidoreductase activity;oxidation-reduction process;oxidoreductase activity;oxidoreductase activity, acting on paired donors, with incorporation or reduction of molecular oxygen, 2-oxoglutarate as one donor, and incorporation of one atom each of oxygen into both donors;oxidation-reduction process;cellular_component_unknown;iron ion binding;	352	63.64	2e-127	AT3G19000.1
Pm021545	GO:0005199;	structural constituent of cell wall;	371	64.69	8e-148	AT2G15880.1
Pm021524	GO:0006952;GO:0006952;GO:0005524;GO:0045087;GO:0007165;GO:0031224;GO:0004888;GO:0006952;GO:0006952;GO:0005524;GO:0045087;GO:0007165;GO:0031224;GO:0004888;GO:0006952;GO:0006952;GO:0005524;GO:0045087;GO:0007165;GO:0031224;GO:0004888;GO:0006952;GO:0006952;GO:0005524;GO:0045087;GO:0007165;GO:0031224;GO:0004888;GO:0006952;GO:0006952;GO:0005524;GO:0045087;GO:0007165;GO:0031224;GO:0004888;GO:0006952;GO:…	defense response;defense response;ATP binding;innate immune response;signal transduction;intrinsic to membrane;transmembrane signaling receptor activity;defense response;defense response;ATP binding;innate immune response;signal transduction;intrinsic to membrane;transmembrane signaling receptor activity;defense response;defense response;ATP binding;innate immune response;signal transduction;intr…	882	34.69	7e-117	AT5G17680.1
Pm030899	GO:0007165;GO:0005575;GO:0001653;GO:0009611;GO:0007169;GO:0006468;GO:0004674;GO:0004888;GO:0005524;GO:0007165;GO:0005575;GO:0001653;GO:0009611;GO:0007169;GO:0006468;GO:0004674;GO:0004888;GO:0005524;GO:0007165;GO:0005575;GO:0001653;GO:0009611;GO:0007169;GO:0006468;GO:0004674;GO:0004888;GO:0005524;GO:0007165;GO:0005575;GO:0001653;GO:0009611;GO:0007169;GO:0006468;GO:0004674;GO:0004888;GO:0005524;GO:…	signal transduction;cellular_component_unknown;peptide receptor activity;response to wounding;transmembrane receptor protein tyrosine kinase signaling pathway;protein phosphorylation;protein serine/threonine kinase activity;transmembrane signaling receptor activity;ATP binding;signal transduction;cellular_component_unknown;peptide receptor activity;response to wounding;transmembrane receptor prot…	643	48.37	7e-139	AT1G72300.1
Pm016284	GO:0005515;GO:0006952;GO:0006952;GO:0005515;GO:0006952;GO:0006952;GO:0005515;GO:0006952;GO:0006952;GO:0005515;GO:0006952;GO:0006952;GO:0005515;GO:0006952;GO:0006952;GO:0005515;GO:0006952;GO:0006952;GO:0005515;GO:0006952;GO:0006952;GO:0005515;GO:0006952;GO:0006952;GO:0005515;GO:0006952;GO:0006952;GO:0005515;GO:0006952;GO:0006952;GO:0005515;GO:0006952;GO:0006952;GO:0005515;GO:0006952;GO:0006952;GO:…	protein binding;defense response;defense response;protein binding;defense response;defense response;protein binding;defense response;defense response;protein binding;defense response;defense response;protein binding;defense response;defense response;protein binding;defense response;defense response;protein binding;defense response;defense response;protein binding;defense response;defense response…	910	32.97	4e-110	AT3G14470.1
Pm016286	GO:0003676;GO:0008270;GO:0008270;GO:0008270;GO:0003676;GO:0003676;	nucleic acid binding;zinc ion binding;zinc ion binding;zinc ion binding;nucleic acid binding;nucleic acid binding;	332	55.72	1e-100	AT3G08505.1
Pm016287	GO:0015979;GO:0019898;GO:0009654;GO:0005509;	photosynthesis;extrinsic to membrane;oxygen evolving complex;calcium ion binding;	140	79.29	1e-65	AT3G63540.1
Pm016291	GO:0004842;GO:0005575;GO:0031624;GO:0008270;GO:0046621;GO:0048437;GO:0016567;GO:0051865;	ubiquitin-protein ligase activity;cellular_component_unknown;ubiquitin conjugating enzyme binding;zinc ion binding;negative regulation of organ growth;floral organ development;protein ubiquitination;protein autoubiquitination;	245	53.88	3e-62	AT3G63530.2
Pm016295	GO:0003700;GO:0009751;GO:0006355;GO:0003677;GO:0003700;GO:0009834;GO:0006355;GO:0050832;GO:0005634;	sequence-specific DNA binding transcription factor activity;response to salicylic acid stimulus;regulation of transcription, DNA-dependent;DNA binding;sequence-specific DNA binding transcription factor activity;secondary cell wall biogenesis;regulation of transcription, DNA-dependent;defense response to fungus;nucleus;	104	90.38	1e-54	AT5G12870.1
Pm016297	GO:0005575;GO:0003674;GO:0008150;	cellular_component_unknown;molecular_function_unknown;biological_process_unknown;	187	55.08	3e-57	AT3G08490.1
Pm018656	GO:0005515;GO:0005515;GO:0016311;GO:0009414;GO:0016311;GO:0009788;GO:0010119;GO:0009737;GO:0009738;GO:0009414;GO:0016311;GO:0004722;GO:0004722;GO:0004721;GO:0004722;GO:0016311;GO:0009409;GO:0009737;GO:0005515;GO:0009788;GO:0009738;GO:0005515;	protein binding;protein binding;dephosphorylation;response to water deprivation;dephosphorylation;negative regulation of abscisic acid mediated signaling pathway;regulation of stomatal movement;response to abscisic acid stimulus;abscisic acid mediated signaling pathway;response to water deprivation;dephosphorylation;protein serine/threonine phosphatase activity;protein serine/threonine phosphatas…	427	60.42	9e-110	AT3G11410.1
Pm018658	GO:0008150;	biological_process_unknown;	695	68.06	0	AT2G39750.1
Pm018678	GO:0005215;GO:0006857;GO:0005215;GO:0005886;GO:0006857;GO:0016020;	transporter activity;oligopeptide transport;transporter activity;plasma membrane;oligopeptide transport;membrane;	540	60.37	0	AT3G53960.1
Pm018683	GO:0003676;GO:0008270;GO:0001510;GO:0001510;GO:0008173;GO:0015946;GO:0006396;GO:0006396;GO:0003676;GO:0008173;GO:0008270;GO:0005575;GO:0019415;GO:0003676;GO:0003676;GO:0008270;GO:0001510;GO:0001510;GO:0015946;GO:0006396;GO:0005575;GO:0019415;GO:0008173;GO:0006396;GO:0003676;GO:0008173;GO:0008270;GO:0003676;	nucleic acid binding;zinc ion binding;RNA methylation;RNA methylation;RNA methyltransferase activity;methanol oxidation;RNA processing;RNA processing;nucleic acid binding;RNA methyltransferase activity;zinc ion binding;cellular_component_unknown;acetate biosynthetic process from carbon monoxide;nucleic acid binding;nucleic acid binding;zinc ion binding;RNA methylation;RNA methylation;methanol oxi…	108	50.93	7e-26	AT2G28450.2
Pm001946	GO:0009793;GO:0009507;GO:0009793;GO:0009793;GO:0009507;GO:0009793;	embryo development ending in seed dormancy;chloroplast;embryo development ending in seed dormancy;embryo development ending in seed dormancy;chloroplast;embryo development ending in seed dormancy;	1254	66.59	0	AT3G18110.1
Pm003749	GO:0000228;GO:0003674;GO:0007062;GO:0007062;	nuclear chromosome;molecular_function_unknown;sister chromatid cohesion;sister chromatid cohesion;	658	43.62	3e-99	AT5G16270.1
Pm003744	GO:0005515;GO:0010305;GO:0009943;GO:0009799;GO:0048441;GO:0009954;GO:0005634;GO:0009799;GO:0005654;GO:0009944;	protein binding;leaf vascular tissue pattern formation;adaxial/abaxial axis specification;specification of symmetry;petal development;proximal/distal pattern formation;nucleus;specification of symmetry;nucleoplasm;polarity specification of adaxial/abaxial axis;	176	46.59	1e-19	AT1G65620.4
Pm003739	GO:0009910;GO:0005829;GO:0000184;GO:0003723;GO:0003729;GO:0005634;	negative regulation of flower development;cytosol;nuclear-transcribed mRNA catabolic process, nonsense-mediated decay;RNA binding;mRNA binding;nucleus;	503	51.49	1e-118	AT5G16260.1
Pm003732	GO:0016740;GO:0008150;GO:0005575;GO:0016747;GO:0008152;GO:0016747;GO:0016747;GO:0008152;	transferase activity;biological_process_unknown;cellular_component_unknown;transferase activity, transferring acyl groups other than amino-acyl groups;metabolic process;transferase activity, transferring acyl groups other than amino-acyl groups;transferase activity, transferring acyl groups other than amino-acyl groups;metabolic process;	492	55.69	2e-148	AT1G65450.1
Pm003731	GO:0008152;GO:0009570;GO:0008967;GO:0009507;GO:0009507;GO:0008152;GO:0009570;GO:0009570;GO:0008152;GO:0016311;GO:0008967;GO:0008152;GO:0009507;GO:0016311;GO:0009507;	metabolic process;chloroplast stroma;phosphoglycolate phosphatase activity;chloroplast;chloroplast;metabolic process;chloroplast stroma;chloroplast stroma;metabolic process;dephosphorylation;phosphoglycolate phosphatase activity;metabolic process;chloroplast;dephosphorylation;chloroplast;	304	88.16	3e-137	AT5G36700.4
Pm003725	GO:0009639;	response to red or far red light;	177	55.37	3e-47	AT3G59470.2
Pm003724	GO:0006355;GO:0048364;GO:0019827;GO:0005634;GO:0048364;GO:0007389;GO:0003700;	regulation of transcription, DNA-dependent;root development;stem cell maintenance;nucleus;root development;pattern specification process;sequence-specific DNA binding transcription factor activity;	253	73.12	5e-104	AT1G51190.1
Pm003713	GO:0008150;GO:0003674;	biological_process_unknown;molecular_function_unknown;	311	81.35	2e-136	AT5G17440.1
Pm003712	GO:0009507;GO:0009941;GO:0005739;GO:0009507;GO:0009536;GO:0009941;GO:0009941;	chloroplast;chloroplast envelope;mitochondrion;chloroplast;plastid;chloroplast envelope;chloroplast envelope;	150	72	3e-36	AT2G47840.1
Pm003710	GO:0005829;GO:0003674;	cytosol;molecular_function_unknown;	574	48.08	7e-78	AT3G24080.2
Pm003707	GO:0009506;GO:0006508;GO:0031225;GO:0006508;GO:0031225;GO:0004190;GO:0005515;GO:0005886;	plasmodesma;proteolysis;anchored to membrane;proteolysis;anchored to membrane;aspartic-type endopeptidase activity;protein binding;plasma membrane;	488	54.51	3e-145	AT3G02740.1
Pm003706	GO:0003674;GO:0009507;GO:0008150;	molecular_function_unknown;chloroplast;biological_process_unknown;	261	63.6	1e-95	AT1G65230.1
Pm003704	GO:0016311;GO:0003824;GO:0008152;GO:0003824;GO:0008152;GO:0006499;GO:0003824;GO:0004722;	dephosphorylation;catalytic activity;metabolic process;catalytic activity;metabolic process;N-terminal protein myristoylation;catalytic activity;protein serine/threonine phosphatase activity;	507	67.06	0	AT3G02750.2
Pm003703	GO:0008270;GO:0009644;GO:0009658;GO:0016787;GO:0055114;GO:0008703;GO:0046443;GO:0008152;	zinc ion binding;response to high light intensity;chloroplast organization;hydrolase activity;oxidation-reduction process;5-amino-6-(5-phosphoribosylamino)uracil reductase activity;FAD metabolic process;metabolic process;	583	75.99	0	AT3G47390.2
Pm003697	GO:0003700;GO:0003700;GO:0030010;GO:0009942;GO:0006355;GO:0006355;GO:0003700;GO:0003700;GO:0003700;GO:0003700;GO:0030010;GO:0009942;GO:0006355;GO:0006355;GO:0003700;GO:0003700;	sequence-specific DNA binding transcription factor activity;sequence-specific DNA binding transcription factor activity;establishment of cell polarity;longitudinal axis specification;regulation of transcription, DNA-dependent;regulation of transcription, DNA-dependent;sequence-specific DNA binding transcription factor activity;sequence-specific DNA binding transcription factor activity;sequence-s…	528	43.94	3e-88	AT5G56270.1
Pm003696	GO:0003700;GO:0006355;GO:0006355;GO:0005622;	sequence-specific DNA binding transcription factor activity;regulation of transcription, DNA-dependent;regulation of transcription, DNA-dependent;intracellular;	115	72.17	5e-40	AT3G02790.1
Pm003689	GO:0012505;GO:0003674;GO:0008150;	endomembrane system;molecular_function_unknown;biological_process_unknown;	363	60.06	1e-123	AT4G18530.1
Pm003683	GO:0016020;GO:0016020;GO:0008152;GO:0003824;GO:0012505;GO:0008150;	membrane;membrane;metabolic process;catalytic activity;endomembrane system;biological_process_unknown;	414	56.76	3e-142	AT5G20260.1
Pm003682	GO:0016787;GO:0016787;GO:0016787;GO:0008152;GO:0008152;GO:0009507;GO:0009507;GO:0016787;GO:0016787;GO:0016787;GO:0008152;GO:0008152;GO:0009507;GO:0009507;	hydrolase activity;hydrolase activity;hydrolase activity;metabolic process;metabolic process;chloroplast;chloroplast;hydrolase activity;hydrolase activity;hydrolase activity;metabolic process;metabolic process;chloroplast;chloroplast;	201	68.16	2e-80	AT1G79790.1
Pm003681	GO:0016787;GO:0016787;GO:0016787;GO:0008152;GO:0008152;GO:0009507;GO:0009507;GO:0016787;GO:0016787;GO:0016787;GO:0008152;GO:0008152;GO:0009507;GO:0009507;	hydrolase activity;hydrolase activity;hydrolase activity;metabolic process;metabolic process;chloroplast;chloroplast;hydrolase activity;hydrolase activity;hydrolase activity;metabolic process;metabolic process;chloroplast;chloroplast;	201	68.16	2e-80	AT1G79790.1
Pm003677	GO:0003674;GO:0008150;	molecular_function_unknown;biological_process_unknown;	644	56.52	0	AT5G16520.1
Pm003673	GO:0005829;GO:0005829;GO:0005794;GO:0005515;GO:0009651;GO:0005829;GO:0009506;GO:0009651;GO:0008152;	cytosol;cytosol;Golgi apparatus;protein binding;response to salt stress;cytosol;plasmodesma;response to salt stress;metabolic process;	348	60.92	3e-127	AT5G16510.2
Pm003665	GO:0008270;GO:0009506;GO:0003677;GO:0006333;GO:0006355;GO:0004386;GO:0004386;GO:0003682;GO:0003682;GO:0008152;GO:0003676;GO:0005524;GO:0006333;GO:0005524;GO:0003677;GO:0008270;GO:0009506;GO:0003677;GO:0006333;GO:0006355;GO:0004386;GO:0004386;GO:0003682;GO:0003682;GO:0008152;GO:0003676;GO:0005524;GO:0006333;GO:0005524;GO:0003677;	zinc ion binding;plasmodesma;DNA binding;chromatin assembly or disassembly;regulation of transcription, DNA-dependent;helicase activity;helicase activity;chromatin binding;chromatin binding;metabolic process;nucleic acid binding;ATP binding;chromatin assembly or disassembly;ATP binding;DNA binding;zinc ion binding;plasmodesma;DNA binding;chromatin assembly or disassembly;regulation of transcripti…	155	37.42	5e-17	AT5G44800.1
Pm003653	GO:0000166;GO:0005524;GO:0005829;GO:0004830;GO:0004812;GO:0004812;GO:0004830;GO:0006418;GO:0005524;GO:0005829;GO:0005829;GO:0004812;GO:0005524;GO:0008152;GO:0005829;GO:0000166;GO:0006436;GO:0004830;GO:0000166;GO:0004812;GO:0005524;	nucleotide binding;ATP binding;cytosol;tryptophan-tRNA ligase activity;aminoacyl-tRNA ligase activity;aminoacyl-tRNA ligase activity;tryptophan-tRNA ligase activity;tRNA aminoacylation for protein translation;ATP binding;cytosol;cytosol;aminoacyl-tRNA ligase activity;ATP binding;metabolic process;cytosol;nucleotide binding;tryptophanyl-tRNA aminoacylation;tryptophan-tRNA ligase activity;nucleotid…	121	61.98	4e-35	AT3G04600.2
Pm003649	GO:0004672;GO:0016301;GO:0006468;GO:0005524;GO:0004674;GO:0016310;GO:0004672;GO:0016301;GO:0006468;GO:0005524;GO:0004674;GO:0016310;	protein kinase activity;kinase activity;protein phosphorylation;ATP binding;protein serine/threonine kinase activity;phosphorylation;protein kinase activity;kinase activity;protein phosphorylation;ATP binding;protein serine/threonine kinase activity;phosphorylation;	351	64.67	1e-131	AT3G07070.1
Pm003638	GO:0010090;GO:0005515;GO:0030036;GO:0031209;GO:0045010;GO:0005515;	trichome morphogenesis;protein binding;actin cytoskeleton organization;SCAR complex;actin nucleation;protein binding;	1292	81.89	0	AT5G18410.2
Pm003637	GO:0009508;GO:0005634;GO:0009295;GO:0016020;GO:0009507;GO:0003677;GO:0003676;	plastid chromosome;nucleus;nucleoid;membrane;chloroplast;DNA binding;nucleic acid binding;	557	84.2	0	AT3G04260.1
Pm003625	GO:0012505;GO:0016310;GO:0016310;GO:0016301;GO:0016301;GO:0006468;GO:0012505;GO:0016310;GO:0016310;GO:0016301;GO:0016301;GO:0006468;	endomembrane system;phosphorylation;phosphorylation;kinase activity;kinase activity;protein phosphorylation;endomembrane system;phosphorylation;phosphorylation;kinase activity;kinase activity;protein phosphorylation;	427	42.86	1e-90	AT1G66910.1
Pm003619	GO:0003674;GO:0005829;GO:0008150;	molecular_function_unknown;cytosol;biological_process_unknown;	557	72.35	0	AT5G32470.1
Pm003590	GO:0010218;GO:0009416;GO:0003674;GO:0009637;GO:0005634;GO:0010114;GO:0009826;	response to far red light;response to light stimulus;molecular_function_unknown;response to blue light;nucleus;response to red light;unidimensional cell growth;	125	92.8	2e-54	AT5G28490.1
Pm003579	GO:0003700;GO:0003700;GO:0006952;GO:0009873;GO:0003677;GO:0003677;GO:0003700;GO:0005634;GO:0009873;GO:0006355;GO:0009867;GO:0005634;GO:0003700;GO:0006355;	sequence-specific DNA binding transcription factor activity;sequence-specific DNA binding transcription factor activity;defense response;ethylene mediated signaling pathway;DNA binding;DNA binding;sequence-specific DNA binding transcription factor activity;nucleus;ethylene mediated signaling pathway;regulation of transcription, DNA-dependent;jasmonic acid mediated signaling pathway;nucleus;sequen…	187	56.68	2e-35	AT3G23240.1
Pm003574	GO:0003674;GO:0008150;	molecular_function_unknown;biological_process_unknown;	360	65.56	4e-125	AT3G04560.1
Pm003569	GO:0005575;GO:0008150;GO:0003677;GO:0003677;GO:0003677;	cellular_component_unknown;biological_process_unknown;DNA binding;DNA binding;DNA binding;	328	57.01	2e-73	AT3G04590.2
Pm003556	GO:0005575;GO:0008150;GO:0003674;	cellular_component_unknown;biological_process_unknown;molecular_function_unknown;	268	47.39	3e-66	AT5G46100.1
Pm003540	GO:0016192;GO:0003674;GO:0005783;	vesicle-mediated transport;molecular_function_unknown;endoplasmic reticulum;	172	55.23	4e-33	AT1G08770.1
Pm003531	GO:0008061;GO:0009723;GO:0009817;GO:0005515;GO:0080027;GO:0009615;GO:0009651;GO:0009627;GO:0012505;	chitin binding;response to ethylene stimulus;defense response to fungus, incompatible interaction;protein binding;response to herbivore;response to virus;response to salt stress;systemic acquired resistance;endomembrane system;	122	71.31	4e-50	AT3G04720.1
Pm003525	GO:0003700;GO:0009567;GO:0003677;GO:0006355;GO:0006355;GO:0031347;GO:0005634;GO:0005634;GO:0003700;GO:0006355;GO:0005634;	sequence-specific DNA binding transcription factor activity;double fertilization forming a zygote and endosperm;DNA binding;regulation of transcription, DNA-dependent;regulation of transcription, DNA-dependent;regulation of defense response;nucleus;nucleus;sequence-specific DNA binding transcription factor activity;regulation of transcription, DNA-dependent;nucleus;	157	80.25	4e-49	AT4G02590.2
Pm003522	GO:0003677;GO:0005515;GO:0003700;GO:0006355;GO:0003700;GO:0006355;GO:0005515;GO:0006355;GO:0006355;GO:0003700;GO:0046982;	DNA binding;protein binding;sequence-specific DNA binding transcription factor activity;regulation of transcription, DNA-dependent;sequence-specific DNA binding transcription factor activity;regulation of transcription, DNA-dependent;protein binding;regulation of transcription, DNA-dependent;regulation of transcription, DNA-dependent;sequence-specific DNA binding transcription factor activity;pro…	325	46.46	3e-51	AT5G28770.1
Pm003518	GO:0003674;GO:0008150;GO:0005730;	molecular_function_unknown;biological_process_unknown;nucleolus;	296	35.81	4e-36	AT5G10010.1
Pm003510	GO:0008152;GO:0016740;GO:0016747;GO:0008152;GO:0005575;GO:0008150;	metabolic process;transferase activity;transferase activity, transferring acyl groups other than amino-acyl groups;metabolic process;cellular_component_unknown;biological_process_unknown;	472	29.87	8e-51	AT4G29250.1
Pm003502	GO:0006355;GO:0003700;GO:0009507;GO:0006355;	regulation of transcription, DNA-dependent;sequence-specific DNA binding transcription factor activity;chloroplast;regulation of transcription, DNA-dependent;	512	44.34	2e-88	AT5G28300.1
Pm003501	GO:0009982;GO:0009451;GO:0008152;GO:0001522;	pseudouridine synthase activity;RNA modification;metabolic process;pseudouridine synthesis;	726	61.57	0	AT3G04820.1
Pm003737	GO:0006633;GO:0009507;GO:0045300;GO:0046914;GO:0016491;GO:0045300;GO:0055114;GO:0009570;GO:0055114;GO:0006631;	fatty acid biosynthetic process;chloroplast;acyl-[acyl-carrier-protein] desaturase activity;transition metal ion binding;oxidoreductase activity;acyl-[acyl-carrier-protein] desaturase activity;oxidation-reduction process;chloroplast stroma;oxidation-reduction process;fatty acid metabolic process;	396	72.73	6e-167	AT3G02630.1
Pm003652	GO:0005575;GO:0008150;GO:0008270;	cellular_component_unknown;biological_process_unknown;zinc ion binding;	535	23.74	2e-32	AT1G64260.1
Pm003620	GO:0003674;GO:0005575;GO:0008150;GO:0003674;GO:0005575;GO:0008150;	molecular_function_unknown;cellular_component_unknown;biological_process_unknown;molecular_function_unknown;cellular_component_unknown;biological_process_unknown;	106	63.21	6e-34	AT3G04300.1
Pm003527	GO:0009506;GO:0045893;GO:0016592;GO:0006357;GO:0006366;GO:0001104;GO:0008284;	plasmodesma;positive regulation of transcription, DNA-dependent;mediator complex;regulation of transcription from RNA polymerase II promoter;transcription from RNA polymerase II promoter;RNA polymerase II transcription cofactor activity;positive regulation of cell proliferation;	1846	63.65	0	AT3G04740.1
Pm028599	GO:0006952;GO:0006952;GO:0005524;GO:0004888;GO:0045087;GO:0031224;GO:0007165;GO:0006952;GO:0006952;GO:0005524;GO:0004888;GO:0045087;GO:0031224;GO:0007165;GO:0006952;GO:0006952;GO:0005524;GO:0004888;GO:0045087;GO:0031224;GO:0007165;GO:0006952;GO:0006952;GO:0005524;GO:0004888;GO:0045087;GO:0031224;GO:0007165;GO:0006952;GO:0006952;GO:0005524;GO:0004888;GO:0045087;GO:0031224;GO:0007165;GO:0006952;GO:…	defense response;defense response;ATP binding;transmembrane signaling receptor activity;innate immune response;intrinsic to membrane;signal transduction;defense response;defense response;ATP binding;transmembrane signaling receptor activity;innate immune response;intrinsic to membrane;signal transduction;defense response;defense response;ATP binding;transmembrane signaling receptor activity;innat…	501	34.33	1e-70	AT4G12010.1
Pm011128	GO:0009901;GO:0045893;GO:0006355;GO:0045893;GO:0009834;GO:0016020;GO:0003700;GO:0007275;GO:0009901;GO:0045893;GO:0006355;GO:0045893;GO:0009834;GO:0016020;GO:0003700;GO:0007275;GO:0009901;GO:0045893;GO:0006355;GO:0045893;GO:0009834;GO:0016020;GO:0003700;GO:0007275;	anther dehiscence;positive regulation of transcription, DNA-dependent;regulation of transcription, DNA-dependent;positive regulation of transcription, DNA-dependent;secondary cell wall biogenesis;membrane;sequence-specific DNA binding transcription factor activity;multicellular organismal development;anther dehiscence;positive regulation of transcription, DNA-dependent;regulation of transcription…	197	32.49	2e-17	AT3G61910.1
Pm011130	GO:0045893;GO:0003700;GO:0007275;GO:0009834;GO:0009834;GO:0045893;GO:0009793;GO:0006355;GO:0010047;GO:0009901;GO:0005575;GO:0009809;	positive regulation of transcription, DNA-dependent;sequence-specific DNA binding transcription factor activity;multicellular organismal development;secondary cell wall biogenesis;secondary cell wall biogenesis;positive regulation of transcription, DNA-dependent;embryo development ending in seed dormancy;regulation of transcription, DNA-dependent;fruit dehiscence;anther dehiscence;cellular_compon…	143	37.76	8e-18	AT2G46770.1
Pm011141	GO:0003674;GO:0008150;GO:0003674;GO:0008150;	molecular_function_unknown;biological_process_unknown;molecular_function_unknown;biological_process_unknown;	161	49.07	2e-31	AT1G17080.1
Pm011145	GO:0003843;GO:0006075;GO:0000148;GO:0003843;GO:0016757;GO:0006075;GO:0006075;	1,3-beta-D-glucan synthase activity;1,3-beta-D-glucan biosynthetic process;1,3-beta-D-glucan synthase complex;1,3-beta-D-glucan synthase activity;transferase activity, transferring glycosyl groups;1,3-beta-D-glucan biosynthetic process;1,3-beta-D-glucan biosynthetic process;	1328	73.72	0	AT3G14570.1
Pm011146	GO:0009901;GO:0045893;GO:0006355;GO:0045893;GO:0009834;GO:0016020;GO:0003700;GO:0007275;GO:0009901;GO:0045893;GO:0006355;GO:0045893;GO:0009834;GO:0016020;GO:0003700;GO:0007275;GO:0009901;GO:0045893;GO:0006355;GO:0045893;GO:0009834;GO:0016020;GO:0003700;GO:0007275;	anther dehiscence;positive regulation of transcription, DNA-dependent;regulation of transcription, DNA-dependent;positive regulation of transcription, DNA-dependent;secondary cell wall biogenesis;membrane;sequence-specific DNA binding transcription factor activity;multicellular organismal development;anther dehiscence;positive regulation of transcription, DNA-dependent;regulation of transcription…	145	37.24	2e-18	AT3G61910.1
Pm011148	GO:0009901;GO:0045893;GO:0006355;GO:0045893;GO:0009834;GO:0016020;GO:0003700;GO:0007275;GO:0009901;GO:0045893;GO:0006355;GO:0045893;GO:0009834;GO:0016020;GO:0003700;GO:0007275;GO:0009901;GO:0045893;GO:0006355;GO:0045893;GO:0009834;GO:0016020;GO:0003700;GO:0007275;	anther dehiscence;positive regulation of transcription, DNA-dependent;regulation of transcription, DNA-dependent;positive regulation of transcription, DNA-dependent;secondary cell wall biogenesis;membrane;sequence-specific DNA binding transcription factor activity;multicellular organismal development;anther dehiscence;positive regulation of transcription, DNA-dependent;regulation of transcription…	197	34.01	4e-19	AT3G61910.1
Pm011162	GO:0015326;GO:0005886;GO:0005774;GO:0006865;GO:0006810;GO:0003333;GO:0034220;GO:0043231;GO:0015326;GO:0055085;GO:0006812;	cationic amino acid transmembrane transporter activity;plasma membrane;vacuolar membrane;amino acid transport;transport;amino acid transmembrane transport;ion transmembrane transport;intracellular membrane-bounded organelle;cationic amino acid transmembrane transporter activity;transmembrane transport;cation transport;	508	73.82	0	AT1G17120.1
Pm011165	GO:0009626;GO:0000166;GO:0006952;GO:0005886;GO:0005515;GO:0005515;GO:0005515;GO:0005886;GO:0005515;GO:0006952;GO:0005515;GO:0009626;GO:0000166;GO:0006952;GO:0005886;GO:0005515;GO:0005515;GO:0005515;GO:0005886;GO:0005515;GO:0006952;GO:0005515;GO:0009626;GO:0000166;GO:0006952;GO:0005886;GO:0005515;GO:0005515;GO:0005515;GO:0005886;GO:0005515;GO:0006952;GO:0005515;GO:0009626;GO:0000166;GO:0006952;GO:…	plant-type hypersensitive response;nucleotide binding;defense response;plasma membrane;protein binding;protein binding;protein binding;plasma membrane;protein binding;defense response;protein binding;plant-type hypersensitive response;nucleotide binding;defense response;plasma membrane;protein binding;protein binding;protein binding;plasma membrane;protein binding;defense response;protein binding…	186	31.72	5e-22	AT3G07040.1
Pm011166	GO:0009626;GO:0000166;GO:0006952;GO:0005886;GO:0005515;GO:0005515;GO:0005515;GO:0005886;GO:0005515;GO:0006952;GO:0005515;GO:0009626;GO:0000166;GO:0006952;GO:0005886;GO:0005515;GO:0005515;GO:0005515;GO:0005886;GO:0005515;GO:0006952;GO:0005515;GO:0009626;GO:0000166;GO:0006952;GO:0005886;GO:0005515;GO:0005515;GO:0005515;GO:0005886;GO:0005515;GO:0006952;GO:0005515;GO:0009626;GO:0000166;GO:0006952;GO:…	plant-type hypersensitive response;nucleotide binding;defense response;plasma membrane;protein binding;protein binding;protein binding;plasma membrane;protein binding;defense response;protein binding;plant-type hypersensitive response;nucleotide binding;defense response;plasma membrane;protein binding;protein binding;protein binding;plasma membrane;protein binding;defense response;protein binding…	881	29.63	1e-91	AT3G07040.1
Pm011182	GO:0050832;GO:0005618;GO:0006952;GO:0007165;GO:0050832;GO:0050832;GO:0005618;GO:0006952;GO:0007165;GO:0050832;GO:0050832;GO:0005618;GO:0006952;GO:0007165;GO:0050832;GO:0050832;GO:0005618;GO:0006952;GO:0007165;GO:0050832;GO:0050832;GO:0005618;GO:0006952;GO:0007165;GO:0050832;GO:0050832;GO:0005618;GO:0006952;GO:0007165;GO:0050832;GO:0050832;GO:0005618;GO:0006952;GO:0007165;GO:0050832;	defense response to fungus;cell wall;defense response;signal transduction;defense response to fungus;defense response to fungus;cell wall;defense response;signal transduction;defense response to fungus;defense response to fungus;cell wall;defense response;signal transduction;defense response to fungus;defense response to fungus;cell wall;defense response;signal transduction;defense response to fu…	683	38.65	4e-105	AT2G34930.1
Pm011188	GO:0008152;GO:0004221;GO:0004843;GO:0006511;GO:0005515;	metabolic process;ubiquitin thiolesterase activity;ubiquitin-specific protease activity;ubiquitin-dependent protein catabolic process;protein binding;	779	49.42	0	AT3G14400.1
Pm011209	GO:0004674;GO:0005524;GO:0004672;GO:0004672;GO:0006468;GO:0006468;GO:0012505;	protein serine/threonine kinase activity;ATP binding;protein kinase activity;protein kinase activity;protein phosphorylation;protein phosphorylation;endomembrane system;	1064	65.79	0	AT1G17230.1
Pm011211	GO:0006467;GO:0055114;GO:0005783;GO:0016671;GO:0050660;	protein thiol-disulfide exchange;oxidation-reduction process;endoplasmic reticulum;oxidoreductase activity, acting on a sulfur group of donors, disulfide as acceptor;flavin adenine dinucleotide binding;	367	67.57	3e-129	AT1G72280.1
Pm011234	GO:0010072;GO:0003700;GO:0003700;GO:0003700;GO:0009734;GO:0006355;GO:0009734;GO:0006355;GO:0048527;GO:0006355;GO:0003700;GO:0007275;	primary shoot apical meristem specification;sequence-specific DNA binding transcription factor activity;sequence-specific DNA binding transcription factor activity;sequence-specific DNA binding transcription factor activity;auxin mediated signaling pathway;regulation of transcription, DNA-dependent;auxin mediated signaling pathway;regulation of transcription, DNA-dependent;lateral root developmen…	319	53.29	1e-79	AT1G56010.2
Pm011241	GO:0005524;GO:0005529;GO:0006468;GO:0004672;GO:0006468;GO:0004672;GO:0048544;GO:0012505;GO:0004674;GO:0005524;GO:0005529;GO:0006468;GO:0004672;GO:0006468;GO:0004672;GO:0048544;GO:0012505;GO:0004674;	ATP binding;sugar binding;protein phosphorylation;protein kinase activity;protein phosphorylation;protein kinase activity;recognition of pollen;endomembrane system;protein serine/threonine kinase activity;ATP binding;sugar binding;protein phosphorylation;protein kinase activity;protein phosphorylation;protein kinase activity;recognition of pollen;endomembrane system;protein serine/threonine kinas…	407	48.89	4e-120	AT4G27290.1
Pm008394	GO:0005524;GO:0009790;GO:0000166;GO:0051301;GO:0005874;GO:0000166;	ATP binding;embryo development;nucleotide binding;cell division;microtubule;nucleotide binding;	348	76.44	2e-136	AT4G21800.2
Pm008390	GO:0012505;GO:0006979;GO:0004601;GO:0055114;GO:0020037;GO:0055114;GO:0004601;	endomembrane system;response to oxidative stress;peroxidase activity;oxidation-reduction process;heme binding;oxidation-reduction process;peroxidase activity;	296	64.19	4e-107	AT4G16270.1
Pm008389	GO:0009617;GO:0003700;GO:0003677;GO:0005634;GO:0003700;GO:0045893;GO:0003700;GO:0006355;GO:0010200;GO:0042742;GO:0003700;	response to bacterium;sequence-specific DNA binding transcription factor activity;DNA binding;nucleus;sequence-specific DNA binding transcription factor activity;positive regulation of transcription, DNA-dependent;sequence-specific DNA binding transcription factor activity;regulation of transcription, DNA-dependent;response to chitin;defense response to bacterium;sequence-specific DNA binding tra…	89	82.02	1e-41	AT5G49520.1
Pm008379	GO:0005829;GO:0004842;GO:0051246;GO:0043687;GO:0019787;GO:0016567;	cytosol;ubiquitin-protein ligase activity;regulation of protein metabolic process;post-translational protein modification;small conjugating protein ligase activity;protein ubiquitination;	268	40.67	1e-52	AT2G16920.1
Pm008369	GO:0006468;GO:0016310;GO:0006355;GO:0004712;GO:0006468;GO:0006468;GO:0006355;GO:0006468;GO:0016301;GO:0007165;GO:0006355;GO:0007165;GO:0006468;	protein phosphorylation;phosphorylation;regulation of transcription, DNA-dependent;protein serine/threonine/tyrosine kinase activity;protein phosphorylation;protein phosphorylation;regulation of transcription, DNA-dependent;protein phosphorylation;kinase activity;signal transduction;regulation of transcription, DNA-dependent;signal transduction;protein phosphorylation;	798	63.03	0	AT5G49470.3
Pm008360	GO:0003723;GO:0005575;GO:0003723;GO:0008150;GO:0042802;GO:0005515;GO:0005515;GO:0005515;GO:0003723;GO:0005575;GO:0003723;GO:0008150;GO:0042802;GO:0005515;GO:0005515;GO:0005515;	RNA binding;cellular_component_unknown;RNA binding;biological_process_unknown;identical protein binding;protein binding;protein binding;protein binding;RNA binding;cellular_component_unknown;RNA binding;biological_process_unknown;identical protein binding;protein binding;protein binding;protein binding;	236	33.9	5e-25	AT5G58040.1
Pm008351	GO:0009507;	chloroplast;	194	65.98	3e-49	AT3G06660.1
Pm010149	GO:0006355;GO:0003700;GO:0003700;GO:0003700;GO:0003700;GO:0006355;GO:0003700;GO:0003700;GO:0003700;	regulation of transcription, DNA-dependent;sequence-specific DNA binding transcription factor activity;sequence-specific DNA binding transcription factor activity;sequence-specific DNA binding transcription factor activity;sequence-specific DNA binding transcription factor activity;regulation of transcription, DNA-dependent;sequence-specific DNA binding transcription factor activity;sequence-spec…	235	51.49	2e-52	AT1G29280.1
Pm010152	GO:0007169;GO:0005886;GO:0005524;GO:0006468;GO:0006468;GO:0004674;GO:0016301;GO:0005886;GO:0005524;GO:0006468;GO:0006468;GO:0004674;GO:0016301;GO:0007169;GO:0005886;GO:0005524;GO:0006468;GO:0006468;GO:0004674;GO:0016301;GO:0007169;GO:0005886;GO:0005524;GO:0006468;GO:0006468;GO:0004674;GO:0016301;GO:0007169;GO:0005886;GO:0005524;GO:0006468;GO:0006468;GO:0004674;GO:0016301;GO:0007169;GO:0005886;GO:…	transmembrane receptor protein tyrosine kinase signaling pathway;plasma membrane;ATP binding;protein phosphorylation;protein phosphorylation;protein serine/threonine kinase activity;kinase activity;plasma membrane;ATP binding;protein phosphorylation;protein phosphorylation;protein serine/threonine kinase activity;kinase activity;transmembrane receptor protein tyrosine kinase signaling pathway;pla…	1064	35.9	1e-154	AT3G47570.1
Pm010162	GO:0009567;	double fertilization forming a zygote and endosperm;	477	52.83	5e-129	AT1G29300.1
Pm010168	GO:0005730;GO:0030863;GO:0045892;GO:0009553;	nucleolus;cortical cytoskeleton;negative regulation of transcription, DNA-dependent;embryo sac development;	153	53.59	2e-35	AT4G18830.1
Pm010175	GO:0016311;GO:0016791;	dephosphorylation;phosphatase activity;	141	60.28	2e-46	AT5G45700.1
Pm022843	GO:0003674;GO:0008150;GO:0005575;	molecular_function_unknown;biological_process_unknown;cellular_component_unknown;	142	45.77	2e-24	AT1G76980.1
Pm028462	GO:0004869;GO:0005829;GO:0005829;GO:0004869;GO:0050897;GO:0009628;GO:0010951;GO:0010951;GO:0004869;GO:0005829;GO:0005829;GO:0004869;GO:0050897;GO:0009628;GO:0010951;GO:0010951;	cysteine-type endopeptidase inhibitor activity;cytosol;cytosol;cysteine-type endopeptidase inhibitor activity;cobalt ion binding;response to abiotic stimulus;negative regulation of endopeptidase activity;negative regulation of endopeptidase activity;cysteine-type endopeptidase inhibitor activity;cytosol;cytosol;cysteine-type endopeptidase inhibitor activity;cobalt ion binding;response to abiotic …	236	48.31	4e-51	AT3G12490.2
Pm007242	GO:0003677;GO:0003677;GO:0008150;GO:0003677;	DNA binding;DNA binding;biological_process_unknown;DNA binding;	284	53.87	2e-77	AT3G07565.4
Pm007277	GO:0004416;GO:0004416;GO:0009507;GO:0008152;GO:0016787;GO:0019243;GO:0008270;GO:0008270;GO:0009507;GO:0016787;GO:0008152;GO:0004416;	hydroxyacylglutathione hydrolase activity;hydroxyacylglutathione hydrolase activity;chloroplast;metabolic process;hydrolase activity;methylglyoxal catabolic process to D-lactate;zinc ion binding;zinc ion binding;chloroplast;hydrolase activity;metabolic process;hydroxyacylglutathione hydrolase activity;	329	72.64	3e-134	AT1G06130.2
Pm007286	GO:0009911;GO:0009553;GO:0010228;GO:0010228;GO:0000785;GO:0000785;GO:0009911;GO:0006378;GO:0003723;GO:0003723;GO:0003723;GO:0031048;GO:0009790;	positive regulation of flower development;embryo sac development;vegetative to reproductive phase transition of meristem;vegetative to reproductive phase transition of meristem;chromatin;chromatin;positive regulation of flower development;mRNA polyadenylation;RNA binding;RNA binding;RNA binding;chromatin silencing by small RNA;embryo development;	983	45.07	0	AT2G43410.4
Pm031272	GO:0009733;GO:0008152;GO:0010082;GO:0010468;GO:0005794;GO:0008476;GO:0019827;	response to auxin stimulus;metabolic process;regulation of root meristem growth;regulation of gene expression;Golgi apparatus;protein-tyrosine sulfotransferase activity;stem cell maintenance;	419	62.29	2e-153	AT1G08030.1
Pm030905	GO:0005575;GO:0008150;GO:0003674;	cellular_component_unknown;biological_process_unknown;molecular_function_unknown;	171	40.35	3e-24	AT5G35695.1
Pm030909	GO:0005515;GO:0016310;GO:0016301;GO:0005524;GO:0006468;GO:0004674;GO:0005886;GO:0004672;GO:0005515;GO:0016310;GO:0016301;GO:0005524;GO:0006468;GO:0004674;GO:0005886;GO:0004672;GO:0005515;GO:0016310;GO:0016301;GO:0005524;GO:0006468;GO:0004674;GO:0005886;GO:0004672;	protein binding;phosphorylation;kinase activity;ATP binding;protein phosphorylation;protein serine/threonine kinase activity;plasma membrane;protein kinase activity;protein binding;phosphorylation;kinase activity;ATP binding;protein phosphorylation;protein serine/threonine kinase activity;plasma membrane;protein kinase activity;protein binding;phosphorylation;kinase activity;ATP binding;protein p…	246	67.07	1e-98	AT4G23180.1
Pm016265	GO:0003674;GO:0008150;	molecular_function_unknown;biological_process_unknown;	175	80	2e-83	AT4G15030.1
Pm016267	GO:0045549;GO:0016121;GO:0009414;GO:0005773;GO:0016124;GO:0055114;GO:0009506;GO:0005774;GO:0016118;GO:0005886;GO:0005737;	9-cis-epoxycarotenoid dioxygenase activity;carotene catabolic process;response to water deprivation;vacuole;xanthophyll catabolic process;oxidation-reduction process;plasmodesma;vacuolar membrane;carotenoid catabolic process;plasma membrane;cytoplasm;	406	81.03	0	AT3G63520.1
Pm016270	GO:0005575;GO:0003674;GO:0008150;	cellular_component_unknown;molecular_function_unknown;biological_process_unknown;	419	38.9	2e-62	AT5G47940.1
Pm016273	GO:0009507;GO:0009658;GO:0006412;GO:0009704;GO:0003723;	chloroplast;chloroplast organization;translation;de-etiolation;RNA binding;	381	72.44	6e-140	AT3G08010.1
Pm027151	GO:0005634;GO:0008380;GO:0003674;	nucleus;RNA splicing;molecular_function_unknown;	569	70.83	0	AT2G26460.1
Pm027140	GO:0009506;GO:0004439;GO:0008150;GO:0016311;	plasmodesma;phosphatidylinositol-4,5-bisphosphate 5-phosphatase activity;biological_process_unknown;dephosphorylation;	892	56.61	0	AT5G20840.1
Pm027139	GO:0006446;GO:0006413;GO:0006413;GO:0005852;GO:0003743;GO:0005829;	regulation of translational initiation;translational initiation;translational initiation;eukaryotic translation initiation factor 3 complex;translation initiation factor activity;cytosol;	209	77.99	7e-96	AT4G33250.1
Pm027135	GO:0042545;GO:0009505;GO:0030599;GO:0008152;GO:0005576;	cell wall modification;plant-type cell wall;pectinesterase activity;metabolic process;extracellular region;	535	45.42	4e-125	AT1G53830.1
Pm027134	GO:0005634;GO:0006508;	nucleus;proteolysis;	766	48.83	0	AT2G03140.1
Pm027124	GO:0043086;GO:0008150;GO:0046910;GO:0030599;GO:0043086;GO:0004857;GO:0012505;GO:0008152;	negative regulation of catalytic activity;biological_process_unknown;pectinesterase inhibitor activity;pectinesterase activity;negative regulation of catalytic activity;enzyme inhibitor activity;endomembrane system;metabolic process;	171	54.39	3e-48	AT5G20740.1
Pm027123	GO:0008150;GO:0005488;GO:0005575;GO:0008150;GO:0005488;GO:0005575;	biological_process_unknown;binding;cellular_component_unknown;biological_process_unknown;binding;cellular_component_unknown;	979	60.47	0	AT2G34357.1
Pm027119	GO:0009733;GO:0005634;GO:0046983;GO:0009723;GO:0009733;GO:0048366;GO:0003700;GO:0009733;GO:0048527;GO:0003677;GO:0010386;GO:0005634;GO:0006355;GO:0009733;GO:0005634;GO:0046983;GO:0009723;GO:0009733;GO:0048366;GO:0003700;GO:0009733;GO:0048527;GO:0003677;GO:0010386;GO:0005634;GO:0006355;	response to auxin stimulus;nucleus;protein dimerization activity;response to ethylene stimulus;response to auxin stimulus;leaf development;sequence-specific DNA binding transcription factor activity;response to auxin stimulus;lateral root development;DNA binding;lateral root primordium development;nucleus;regulation of transcription, DNA-dependent;response to auxin stimulus;nucleus;protein dimeri…	474	83.76	0	AT1G19220.1
Pm027117	GO:0003677;GO:0005634;GO:0006355;GO:0006355;GO:0003700;GO:0003700;	DNA binding;nucleus;regulation of transcription, DNA-dependent;regulation of transcription, DNA-dependent;sequence-specific DNA binding transcription factor activity;sequence-specific DNA binding transcription factor activity;	206	50.97	3e-46	AT1G19210.1
Pm027101	GO:0009821;GO:0009058;GO:0012505;GO:0016844;	alkaloid biosynthetic process;biosynthetic process;endomembrane system;strictosidine synthase activity;	215	35.81	8e-33	AT3G51420.1
Pm027090	GO:0016711;GO:0009813;GO:0055114;GO:0016711;GO:0019825;GO:0009733;GO:0009411;GO:0055114;GO:0016711;GO:0009813;GO:0055114;GO:0016711;GO:0019825;GO:0009733;GO:0009411;GO:0055114;GO:0016711;GO:0009813;GO:0055114;GO:0016711;GO:0019825;GO:0009733;GO:0009411;GO:0055114;GO:0016711;GO:0009813;GO:0055114;GO:0016711;GO:0019825;GO:0009733;GO:0009411;GO:0055114;GO:0016711;GO:0009813;GO:0055114;GO:0016711;GO:…	flavonoid 3'-monooxygenase activity;flavonoid biosynthetic process;oxidation-reduction process;flavonoid 3'-monooxygenase activity;oxygen binding;response to auxin stimulus;response to UV;oxidation-reduction process;flavonoid 3'-monooxygenase activity;flavonoid biosynthetic process;oxidation-reduction process;flavonoid 3'-monooxygenase activity;oxygen binding;response to auxin stimulus;response t…	472	40.25	9e-105	AT5G07990.1
Pm027089	GO:0016711;GO:0009813;GO:0055114;GO:0016711;GO:0019825;GO:0009733;GO:0009411;GO:0055114;GO:0016711;GO:0009813;GO:0055114;GO:0016711;GO:0019825;GO:0009733;GO:0009411;GO:0055114;GO:0016711;GO:0009813;GO:0055114;GO:0016711;GO:0019825;GO:0009733;GO:0009411;GO:0055114;GO:0016711;GO:0009813;GO:0055114;GO:0016711;GO:0019825;GO:0009733;GO:0009411;GO:0055114;GO:0016711;GO:0009813;GO:0055114;GO:0016711;GO:…	flavonoid 3'-monooxygenase activity;flavonoid biosynthetic process;oxidation-reduction process;flavonoid 3'-monooxygenase activity;oxygen binding;response to auxin stimulus;response to UV;oxidation-reduction process;flavonoid 3'-monooxygenase activity;flavonoid biosynthetic process;oxidation-reduction process;flavonoid 3'-monooxygenase activity;oxygen binding;response to auxin stimulus;response t…	467	39.4	3e-100	AT5G07990.1
Pm027088	GO:0016711;GO:0009813;GO:0055114;GO:0016711;GO:0019825;GO:0009733;GO:0009411;GO:0055114;GO:0016711;GO:0009813;GO:0055114;GO:0016711;GO:0019825;GO:0009733;GO:0009411;GO:0055114;GO:0016711;GO:0009813;GO:0055114;GO:0016711;GO:0019825;GO:0009733;GO:0009411;GO:0055114;GO:0016711;GO:0009813;GO:0055114;GO:0016711;GO:0019825;GO:0009733;GO:0009411;GO:0055114;GO:0016711;GO:0009813;GO:0055114;GO:0016711;GO:…	flavonoid 3'-monooxygenase activity;flavonoid biosynthetic process;oxidation-reduction process;flavonoid 3'-monooxygenase activity;oxygen binding;response to auxin stimulus;response to UV;oxidation-reduction process;flavonoid 3'-monooxygenase activity;flavonoid biosynthetic process;oxidation-reduction process;flavonoid 3'-monooxygenase activity;oxygen binding;response to auxin stimulus;response t…	473	40.8	8e-102	AT5G07990.1
Pm027086	GO:0016711;GO:0009813;GO:0055114;GO:0016711;GO:0019825;GO:0009733;GO:0009411;GO:0055114;GO:0016711;GO:0009813;GO:0055114;GO:0016711;GO:0019825;GO:0009733;GO:0009411;GO:0055114;GO:0016711;GO:0009813;GO:0055114;GO:0016711;GO:0019825;GO:0009733;GO:0009411;GO:0055114;GO:0016711;GO:0009813;GO:0055114;GO:0016711;GO:0019825;GO:0009733;GO:0009411;GO:0055114;GO:0016711;GO:0009813;GO:0055114;GO:0016711;GO:…	flavonoid 3'-monooxygenase activity;flavonoid biosynthetic process;oxidation-reduction process;flavonoid 3'-monooxygenase activity;oxygen binding;response to auxin stimulus;response to UV;oxidation-reduction process;flavonoid 3'-monooxygenase activity;flavonoid biosynthetic process;oxidation-reduction process;flavonoid 3'-monooxygenase activity;oxygen binding;response to auxin stimulus;response t…	474	41.14	3e-99	AT5G07990.1
Pm027083	GO:0019825;GO:0009055;GO:0055114;GO:0020037;GO:0004497;GO:0012505;GO:0005506;	oxygen binding;electron carrier activity;oxidation-reduction process;heme binding;monooxygenase activity;endomembrane system;iron ion binding;	305	30.16	2e-26	AT3G26300.1
Pm027081	GO:0016711;GO:0009813;GO:0055114;GO:0016711;GO:0019825;GO:0009733;GO:0009411;GO:0055114;GO:0016711;GO:0009813;GO:0055114;GO:0016711;GO:0019825;GO:0009733;GO:0009411;GO:0055114;GO:0016711;GO:0009813;GO:0055114;GO:0016711;GO:0019825;GO:0009733;GO:0009411;GO:0055114;GO:0016711;GO:0009813;GO:0055114;GO:0016711;GO:0019825;GO:0009733;GO:0009411;GO:0055114;GO:0016711;GO:0009813;GO:0055114;GO:0016711;GO:…	flavonoid 3'-monooxygenase activity;flavonoid biosynthetic process;oxidation-reduction process;flavonoid 3'-monooxygenase activity;oxygen binding;response to auxin stimulus;response to UV;oxidation-reduction process;flavonoid 3'-monooxygenase activity;flavonoid biosynthetic process;oxidation-reduction process;flavonoid 3'-monooxygenase activity;oxygen binding;response to auxin stimulus;response t…	415	40.24	2e-87	AT5G07990.1
Pm027080	GO:0016301;GO:0004674;GO:0005575;GO:0042742;GO:0016310;	kinase activity;protein serine/threonine kinase activity;cellular_component_unknown;defense response to bacterium;phosphorylation;	393	78.63	2e-178	AT2G05940.1
Pm027077	GO:0008150;GO:0005515;	biological_process_unknown;protein binding;	345	75.07	5e-144	AT2G06005.1
Pm027075	GO:0005515;GO:0008150;GO:0003674;GO:0005773;	protein binding;biological_process_unknown;molecular_function_unknown;vacuole;	71	61.97	1e-18	AT3G43850.1
Pm027074	GO:0008150;GO:0005575;GO:0003674;	biological_process_unknown;cellular_component_unknown;molecular_function_unknown;	289	34.6	1e-36	AT5G13620.1
Pm027053	GO:0045893;GO:0009910;GO:0016571;GO:0016020;GO:0009910;GO:0005488;	positive regulation of transcription, DNA-dependent;negative regulation of flower development;histone methylation;membrane;negative regulation of flower development;binding;	1083	69.53	0	AT2G06210.1
Pm027044	GO:0009507;GO:0005777;GO:0009507;GO:0009570;GO:0009570;GO:0005777;GO:0009570;GO:0008150;GO:0003674;	chloroplast;peroxisome;chloroplast;chloroplast stroma;chloroplast stroma;peroxisome;chloroplast stroma;biological_process_unknown;molecular_function_unknown;	208	56.73	4e-71	AT2G31670.1
Pm027031	GO:0003674;GO:0005515;GO:0008150;	molecular_function_unknown;protein binding;biological_process_unknown;	350	34.86	3e-27	AT3G42800.1
Pm027029	GO:0004607;GO:0005773;GO:0006629;GO:0046027;GO:0005783;GO:0006629;GO:0008152;	phosphatidylcholine-sterol O-acyltransferase activity;vacuole;lipid metabolic process;phospholipid:diacylglycerol acyltransferase activity;endoplasmic reticulum;lipid metabolic process;metabolic process;	672	74.85	0	AT5G13640.1
Pm027026	GO:0006355;GO:0003677;GO:0035064;GO:0005634;	regulation of transcription, DNA-dependent;DNA binding;methylated histone residue binding;nucleus;	254	73.23	1e-90	AT5G20510.1
Pm027023	GO:0008150;GO:0003674;	biological_process_unknown;molecular_function_unknown;	1210	50.33	0	AT5G20610.1
Pm016093	GO:0003700;GO:0045893;GO:0006355;GO:0010440;GO:0050826;GO:0003677;GO:0016567;GO:0003677;GO:0006355;GO:0003677;GO:0005634;GO:0009409;GO:0003700;	sequence-specific DNA binding transcription factor activity;positive regulation of transcription, DNA-dependent;regulation of transcription, DNA-dependent;stomatal lineage progression;response to freezing;DNA binding;protein ubiquitination;DNA binding;regulation of transcription, DNA-dependent;DNA binding;nucleus;response to cold;sequence-specific DNA binding transcription factor activity;	480	56.67	1e-106	AT3G26744.4
Pm016095	GO:0003824;GO:0009451;GO:0006499;GO:0008152;GO:0005829;GO:0005739;	catalytic activity;RNA modification;N-terminal protein myristoylation;metabolic process;cytosol;mitochondrion;	393	66.41	3e-123	AT3G26780.1
Pm016099	GO:0009793;GO:0009733;GO:0010116;GO:0010373;GO:0006355;GO:0010373;GO:0003677;GO:0008284;GO:0003700;GO:0003677;GO:0010262;GO:0005575;GO:0009793;GO:0009793;GO:0009733;GO:0010116;GO:0010373;GO:0006355;GO:0010373;GO:0003677;GO:0008284;GO:0003700;GO:0003677;GO:0010262;GO:0005575;GO:0009793;	embryo development ending in seed dormancy;response to auxin stimulus;positive regulation of abscisic acid biosynthetic process;negative regulation of gibberellin biosynthetic process;regulation of transcription, DNA-dependent;negative regulation of gibberellin biosynthetic process;DNA binding;positive regulation of cell proliferation;sequence-specific DNA binding transcription factor activity;DN…	301	55.15	1e-75	AT3G26790.1
Pm016103	GO:0008150;GO:0003674;	biological_process_unknown;molecular_function_unknown;	229	62.01	4e-87	AT5G13200.1
Pm016108	GO:0008152;GO:0003824;GO:0016747;GO:0008152;GO:0016746;GO:0008152;GO:0005575;	metabolic process;catalytic activity;transferase activity, transferring acyl groups other than amino-acyl groups;metabolic process;transferase activity, transferring acyl groups;metabolic process;cellular_component_unknown;	593	59.53	0	AT5G41120.1
Pm016115	GO:0006071;GO:0008889;GO:0006071;GO:0008081;GO:0008889;GO:0006629;	glycerol metabolic process;glycerophosphodiester phosphodiesterase activity;glycerol metabolic process;phosphoric diester hydrolase activity;glycerophosphodiester phosphodiesterase activity;lipid metabolic process;	386	65.28	6e-145	AT3G02040.1
Pm016116	GO:0003723;GO:0003725;GO:0005622;GO:0003725;GO:0003723;GO:0008150;GO:0005622;GO:0003725;	RNA binding;double-stranded RNA binding;intracellular;double-stranded RNA binding;RNA binding;biological_process_unknown;intracellular;double-stranded RNA binding;	186	79.03	9e-85	AT3G26932.2
Pm016119	GO:0006887;GO:0005829;GO:0005634;GO:0006904;GO:0000145;	exocytosis;cytosol;nucleus;vesicle docking involved in exocytosis;exocyst;	759	47.43	2e-177	AT5G13990.1
Pm016121	GO:0009867;GO:0009863;GO:0009723;GO:0006355;GO:0003700;GO:0006355;GO:2000377;GO:0003700;GO:0009739;GO:0005515;GO:0009740;GO:0009737;GO:0005634;GO:0009651;GO:0042538;GO:0003700;GO:0005634;GO:0009938;GO:0006355;	jasmonic acid mediated signaling pathway;salicylic acid mediated signaling pathway;response to ethylene stimulus;regulation of transcription, DNA-dependent;sequence-specific DNA binding transcription factor activity;regulation of transcription, DNA-dependent;regulation of reactive oxygen species metabolic process;sequence-specific DNA binding transcription factor activity;response to gibberellin …	378	44.44	3e-82	AT1G66350.1
Pm016133	GO:0003700;GO:0003700;GO:0006355;GO:0006355;GO:0009653;GO:0003700;GO:0006355;GO:0005575;GO:0003700;GO:0003700;GO:0006355;GO:0006355;GO:0009653;GO:0003700;GO:0006355;GO:0005575;	sequence-specific DNA binding transcription factor activity;sequence-specific DNA binding transcription factor activity;regulation of transcription, DNA-dependent;regulation of transcription, DNA-dependent;anatomical structure morphogenesis;sequence-specific DNA binding transcription factor activity;regulation of transcription, DNA-dependent;cellular_component_unknown;sequence-specific DNA bindin…	231	61.04	6e-58	AT3G27010.1
Pm016138	GO:0005634;GO:0005634;GO:0005634;GO:0003700;GO:0006355;GO:0003677;GO:0048653;GO:0006355;GO:0005634;GO:0005634;GO:0005634;GO:0003700;GO:0006355;GO:0003677;GO:0048653;GO:0006355;	nucleus;nucleus;nucleus;sequence-specific DNA binding transcription factor activity;regulation of transcription, DNA-dependent;DNA binding;anther development;regulation of transcription, DNA-dependent;nucleus;nucleus;nucleus;sequence-specific DNA binding transcription factor activity;regulation of transcription, DNA-dependent;DNA binding;anther development;regulation of transcription, DNA-depende…	109	62.39	2e-39	AT5G50570.2
Pm016158	GO:0006626;GO:0005741;GO:0005744;GO:0055085;GO:0005739;GO:0006626;GO:0005739;GO:0005741;GO:0022626;GO:0005739;GO:0015450;GO:0005743;GO:0005742;GO:0005743;GO:0046872;GO:0005739;	protein targeting to mitochondrion;mitochondrial outer membrane;mitochondrial inner membrane presequence translocase complex;transmembrane transport;mitochondrion;protein targeting to mitochondrion;mitochondrion;mitochondrial outer membrane;cytosolic ribosome;mitochondrion;P-P-bond-hydrolysis-driven protein transmembrane transporter activity;mitochondrial inner membrane;mitochondrial outer membra…	202	53.47	2e-57	AT1G27390.1
Pm016160	GO:0006355;GO:0003677;GO:0003700;GO:0003700;GO:0003700;GO:0005634;GO:0006355;GO:0006355;GO:0006355;	regulation of transcription, DNA-dependent;DNA binding;sequence-specific DNA binding transcription factor activity;sequence-specific DNA binding transcription factor activity;sequence-specific DNA binding transcription factor activity;nucleus;regulation of transcription, DNA-dependent;regulation of transcription, DNA-dependent;regulation of transcription, DNA-dependent;	208	28.85	4e-17	AT5G58890.1
Pm016170	GO:0009534;GO:0003735;GO:0009570;GO:0006412;GO:0003735;GO:0042254;GO:0005840;GO:0006412;GO:0009507;	chloroplast thylakoid;structural constituent of ribosome;chloroplast stroma;translation;structural constituent of ribosome;ribosome biogenesis;ribosome;translation;chloroplast;	116	70.69	6e-40	AT3G27160.1
Pm016175	GO:0008168;GO:0031167;GO:0009507;	methyltransferase activity;rRNA methylation;chloroplast;	453	73.73	0	AT3G27180.1
Pm016178	GO:0016298;GO:0002213;GO:0008152;GO:0008152;GO:0003824;	lipase activity;defense response to insect;metabolic process;metabolic process;catalytic activity;	407	59.46	6e-146	AT5G14180.1
Pm016186	GO:0008150;GO:0003674;GO:0005886;GO:0005886;	biological_process_unknown;molecular_function_unknown;plasma membrane;plasma membrane;	616	55.84	1e-160	AT3G01810.3
Pm016195	GO:0009507;GO:0008150;GO:0009507;GO:0003674;GO:0009570;GO:0009507;	chloroplast;biological_process_unknown;chloroplast;molecular_function_unknown;chloroplast stroma;chloroplast;	487	80.49	0	AT5G14260.2
Pm016205	GO:0008150;GO:0005575;GO:0003674;	biological_process_unknown;cellular_component_unknown;molecular_function_unknown;	304	40.46	4e-43	AT3G27250.1
Pm016209	GO:0015171;GO:0005886;GO:0003333;GO:0016020;GO:0006865;GO:0005886;GO:0043090;GO:0080167;GO:0003333;GO:0015171;	amino acid transmembrane transporter activity;plasma membrane;amino acid transmembrane transport;membrane;amino acid transport;plasma membrane;amino acid import;response to karrikin;amino acid transmembrane transport;amino acid transmembrane transporter activity;	442	73.08	6e-174	AT5G40780.2
Pm016212	GO:0008150;GO:0005575;	biological_process_unknown;cellular_component_unknown;	678	55.01	0	AT3G01750.1
Pm016214	GO:0043565;GO:0003700;GO:0006355;GO:0003700;GO:0006355;GO:0005634;GO:0005634;GO:0006355;GO:0042802;GO:0043565;GO:0003700;GO:0006355;GO:0003700;GO:0006355;GO:0005634;GO:0005634;GO:0006355;GO:0042802;	sequence-specific DNA binding;sequence-specific DNA binding transcription factor activity;regulation of transcription, DNA-dependent;sequence-specific DNA binding transcription factor activity;regulation of transcription, DNA-dependent;nucleus;nucleus;regulation of transcription, DNA-dependent;identical protein binding;sequence-specific DNA binding;sequence-specific DNA binding transcription fact…	337	61.72	2e-118	AT1G13450.1
Pm016219	GO:0008152;GO:0003676;GO:0000724;GO:0003677;GO:0005524;GO:0003677;GO:0005524;GO:0009294;GO:0004386;GO:0008270;GO:0004386;GO:0016818;GO:0008152;GO:0008270;	metabolic process;nucleic acid binding;double-strand break repair via homologous recombination;DNA binding;ATP binding;DNA binding;ATP binding;DNA mediated transformation;helicase activity;zinc ion binding;helicase activity;hydrolase activity, acting on acid anhydrides, in phosphorus-containing anhydrides;metabolic process;zinc ion binding;	1088	68.84	0	AT5G22750.1
Pm028010	GO:0019538;GO:0005575;	protein metabolic process;cellular_component_unknown;	675	52.44	6e-164	AT3G52490.1
Pm028012	GO:0006508;GO:0004190;GO:0009505;GO:0009505;GO:0005618;GO:0016020;GO:0006508;GO:0009505;GO:0006508;GO:0004190;GO:0009505;GO:0005618;GO:0016020;GO:0006508;	proteolysis;aspartic-type endopeptidase activity;plant-type cell wall;plant-type cell wall;cell wall;membrane;proteolysis;plant-type cell wall;proteolysis;aspartic-type endopeptidase activity;plant-type cell wall;cell wall;membrane;proteolysis;	451	53.66	6e-130	AT3G52500.1
Pm028017	GO:0009507;GO:0008150;GO:0003674;	chloroplast;biological_process_unknown;molecular_function_unknown;	253	61.26	8e-74	AT2G36000.1
Pm028024	GO:0045892;GO:0045892;	negative regulation of transcription, DNA-dependent;negative regulation of transcription, DNA-dependent;	187	45.99	4e-34	AT5G04820.1
Pm028034	GO:0006508;GO:0010210;GO:0010211;GO:0008237;GO:0005783;GO:0009850;GO:0008152;	proteolysis;IAA-Phe conjugate hydrolase activity;IAA-Leu conjugate hydrolase activity;metallopeptidase activity;endoplasmic reticulum;auxin metabolic process;metabolic process;	411	58.15	9e-145	AT3G02875.1
Pm028059	GO:0009535;GO:0008150;GO:0009535;GO:0003674;GO:0009570;GO:0009507;	chloroplast thylakoid membrane;biological_process_unknown;chloroplast thylakoid membrane;molecular_function_unknown;chloroplast stroma;chloroplast;	124	70.16	4e-44	AT2G36145.1
Pm028074	GO:0008150;GO:0003674;	biological_process_unknown;molecular_function_unknown;	476	44.33	7e-107	AT3G52610.1
Pm028078	GO:0032855;GO:0030675;GO:0007165;GO:0032855;GO:0030675;GO:0007165;	positive regulation of Rac GTPase activity;Rac GTPase activator activity;signal transduction;positive regulation of Rac GTPase activity;Rac GTPase activator activity;signal transduction;	289	78.2	2e-128	AT5G22400.1
Pm028088	GO:0003677;GO:0008150;GO:0005575;GO:0003677;GO:0008150;GO:0005575;	DNA binding;biological_process_unknown;cellular_component_unknown;DNA binding;biological_process_unknown;cellular_component_unknown;	122	59.02	1e-41	AT1G58025.1
Pm028132	GO:0009941;GO:0003674;GO:0009941;GO:0008150;GO:0009941;	chloroplast envelope;molecular_function_unknown;chloroplast envelope;biological_process_unknown;chloroplast envelope;	528	64.96	1e-172	AT5G03900.2
Pm028142	GO:0030246;GO:0004674;GO:0012505;GO:0005529;GO:0005524;GO:0016310;GO:0006468;GO:0016301;GO:0004672;GO:0030246;GO:0004674;GO:0012505;GO:0005529;GO:0005524;GO:0016310;GO:0006468;GO:0016301;GO:0004672;GO:0030246;GO:0004674;GO:0012505;GO:0005529;GO:0005524;GO:0016310;GO:0006468;GO:0016301;GO:0004672;	carbohydrate binding;protein serine/threonine kinase activity;endomembrane system;sugar binding;ATP binding;phosphorylation;protein phosphorylation;kinase activity;protein kinase activity;carbohydrate binding;protein serine/threonine kinase activity;endomembrane system;sugar binding;ATP binding;phosphorylation;protein phosphorylation;kinase activity;protein kinase activity;carbohydrate binding;pr…	793	40.23	2e-151	AT5G60900.1
Pm028166	GO:0080027;GO:0009507;GO:0009753;GO:0009695;GO:0009507;GO:0009535;GO:0009695;GO:0051707;GO:0009695;GO:0016165;GO:0009507;GO:0009507;GO:0009611;GO:0009535;GO:0005737;GO:0009414;GO:0009941;GO:0009617;GO:0009611;GO:0009570;GO:0055114;GO:0080027;GO:0016165;GO:0009753;GO:0009570;GO:0009570;GO:0009535;GO:0005515;GO:0009620;GO:0055114;GO:0009507;	response to herbivore;chloroplast;response to jasmonic acid stimulus;jasmonic acid biosynthetic process;chloroplast;chloroplast thylakoid membrane;jasmonic acid biosynthetic process;response to other organism;jasmonic acid biosynthetic process;lipoxygenase activity;chloroplast;chloroplast;response to wounding;chloroplast thylakoid membrane;cytoplasm;response to water deprivation;chloroplast envel…	835	59.64	0	AT3G45140.1
Pm028174	GO:0008150;GO:0003674;GO:0008150;GO:0003674;GO:0008150;GO:0003674;	biological_process_unknown;molecular_function_unknown;biological_process_unknown;molecular_function_unknown;biological_process_unknown;molecular_function_unknown;	411	64.72	7e-118	AT5G13020.1
Pm028175	GO:0003674;GO:0008150;	molecular_function_unknown;biological_process_unknown;	242	31.4	3e-27	AT2G29880.1
Pm028180	GO:0030246;GO:0004674;GO:0012505;GO:0005529;GO:0005524;GO:0016310;GO:0006468;GO:0016301;GO:0004672;GO:0030246;GO:0004674;GO:0012505;GO:0005529;GO:0005524;GO:0016310;GO:0006468;GO:0016301;GO:0004672;GO:0030246;GO:0004674;GO:0012505;GO:0005529;GO:0005524;GO:0016310;GO:0006468;GO:0016301;GO:0004672;	carbohydrate binding;protein serine/threonine kinase activity;endomembrane system;sugar binding;ATP binding;phosphorylation;protein phosphorylation;kinase activity;protein kinase activity;carbohydrate binding;protein serine/threonine kinase activity;endomembrane system;sugar binding;ATP binding;phosphorylation;protein phosphorylation;kinase activity;protein kinase activity;carbohydrate binding;pr…	803	45.7	0	AT5G60900.1
Pm028183	GO:0030246;GO:0004674;GO:0012505;GO:0005529;GO:0005524;GO:0016310;GO:0006468;GO:0016301;GO:0004672;GO:0030246;GO:0004674;GO:0012505;GO:0005529;GO:0005524;GO:0016310;GO:0006468;GO:0016301;GO:0004672;GO:0030246;GO:0004674;GO:0012505;GO:0005529;GO:0005524;GO:0016310;GO:0006468;GO:0016301;GO:0004672;	carbohydrate binding;protein serine/threonine kinase activity;endomembrane system;sugar binding;ATP binding;phosphorylation;protein phosphorylation;kinase activity;protein kinase activity;carbohydrate binding;protein serine/threonine kinase activity;endomembrane system;sugar binding;ATP binding;phosphorylation;protein phosphorylation;kinase activity;protein kinase activity;carbohydrate binding;pr…	796	45.35	0	AT5G60900.1
Pm028194	GO:0003677;GO:0003677;GO:0003677;GO:0003677;	DNA binding;DNA binding;DNA binding;DNA binding;	454	36.56	8e-37	AT2G44430.1
Pm028213	GO:0006511;GO:0004842;GO:0005515;GO:0016567;GO:0005515;GO:0006511;GO:0005515;	ubiquitin-dependent protein catabolic process;ubiquitin-protein ligase activity;protein binding;protein ubiquitination;protein binding;ubiquitin-dependent protein catabolic process;protein binding;	371	67.92	2e-141	AT1G76920.1
Pm028229	GO:0005506;GO:0019825;GO:0020037;GO:0005783;GO:0004497;GO:0009055;GO:0055114;	iron ion binding;oxygen binding;heme binding;endoplasmic reticulum;monooxygenase activity;electron carrier activity;oxidation-reduction process;	136	38.24	2e-16	AT3G14610.1
Pm010558	GO:0016301;GO:0005515;GO:0006468;GO:0005886;GO:0006468;GO:0016301;GO:0004674;	kinase activity;protein binding;protein phosphorylation;plasma membrane;protein phosphorylation;kinase activity;protein serine/threonine kinase activity;	774	41.47	4e-142	AT1G21230.1
Pm010564	GO:0045735;GO:0008150;GO:0030145;	nutrient reservoir activity;biological_process_unknown;manganese ion binding;	185	64.32	5e-61	AT3G05950.1
Pm010586	GO:0009055;GO:0008152;GO:0016491;GO:0003824;GO:0050660;GO:0055114;GO:0048046;GO:0005886;	electron carrier activity;metabolic process;oxidoreductase activity;catalytic activity;flavin adenine dinucleotide binding;oxidation-reduction process;apoplast;plasma membrane;	218	50.92	2e-57	AT4G20840.1
Pm010610	GO:0003700;GO:0006355;GO:0003700;GO:0006355;GO:0006355;GO:0005634;GO:0003700;GO:0006355;GO:0003677;	sequence-specific DNA binding transcription factor activity;regulation of transcription, DNA-dependent;sequence-specific DNA binding transcription factor activity;regulation of transcription, DNA-dependent;regulation of transcription, DNA-dependent;nucleus;sequence-specific DNA binding transcription factor activity;regulation of transcription, DNA-dependent;DNA binding;	128	53.91	1e-18	AT1G30670.1
Pm010613	GO:0005886;GO:0009737;GO:0016301;GO:0016310;GO:0005773;GO:0005886;GO:0009737;GO:0016301;GO:0016310;GO:0005773;	plasma membrane;response to abscisic acid stimulus;kinase activity;phosphorylation;vacuole;plasma membrane;response to abscisic acid stimulus;kinase activity;phosphorylation;vacuole;	325	63.69	5e-119	AT4G21410.1
Pm010614	GO:0003674;GO:0005739;GO:0008150;	molecular_function_unknown;mitochondrion;biological_process_unknown;	776	52.45	0	AT4G20770.1
Pm010616	GO:0005634;GO:0003700;GO:0006355;GO:0003700;GO:0003700;GO:0003700;	nucleus;sequence-specific DNA binding transcription factor activity;regulation of transcription, DNA-dependent;sequence-specific DNA binding transcription factor activity;sequence-specific DNA binding transcription factor activity;sequence-specific DNA binding transcription factor activity;	504	41.27	8e-73	AT1G30650.1
Pm010618	GO:0003674;GO:0008150;GO:0005575;	molecular_function_unknown;biological_process_unknown;cellular_component_unknown;	143	79.02	3e-60	AT1G07090.1
Pm010621	GO:0005886;GO:0005773;GO:0006412;GO:0022625;GO:0003735;GO:0022626;GO:0005840;GO:0006412;GO:0003735;	plasma membrane;vacuole;translation;cytosolic large ribosomal subunit;structural constituent of ribosome;cytosolic ribosome;ribosome;translation;structural constituent of ribosome;	249	93.98	3e-139	AT4G36130.1
Pm010629	GO:0031225;GO:0003674;GO:0031225;	anchored to membrane;molecular_function_unknown;anchored to membrane;	146	43.15	5e-27	AT1G30800.1
Pm010638	GO:0009055;GO:0020037;GO:0004497;GO:0019825;GO:0005506;GO:0012505;GO:0055114;GO:0009055;GO:0020037;GO:0004497;GO:0019825;GO:0005506;GO:0012505;GO:0055114;GO:0009055;GO:0020037;GO:0004497;GO:0019825;GO:0005506;GO:0012505;GO:0055114;GO:0009055;GO:0020037;GO:0004497;GO:0019825;GO:0005506;GO:0012505;GO:0055114;	electron carrier activity;heme binding;monooxygenase activity;oxygen binding;iron ion binding;endomembrane system;oxidation-reduction process;electron carrier activity;heme binding;monooxygenase activity;oxygen binding;iron ion binding;endomembrane system;oxidation-reduction process;electron carrier activity;heme binding;monooxygenase activity;oxygen binding;iron ion binding;endomembrane system;o…	461	46.2	1e-114	AT5G36110.1
Pm010642	GO:0004553;GO:0004553;GO:0048046;GO:0005975;GO:0009505;GO:0005773;GO:0005773;GO:0008152;	hydrolase activity, hydrolyzing O-glycosyl compounds;hydrolase activity, hydrolyzing O-glycosyl compounds;apoplast;carbohydrate metabolic process;plant-type cell wall;vacuole;vacuole;metabolic process;	895	64.8	0	AT5G11720.1
Pm010646	GO:0008152;GO:0006629;GO:0045735;	metabolic process;lipid metabolic process;nutrient reservoir activity;	451	47.45	5e-90	AT2G39220.1
Pm010648	GO:0005524;GO:0005886;GO:0006468;GO:0004674;GO:0004672;GO:0005886;GO:0006468;GO:0006468;GO:0004672;	ATP binding;plasma membrane;protein phosphorylation;protein serine/threonine kinase activity;protein kinase activity;plasma membrane;protein phosphorylation;protein phosphorylation;protein kinase activity;	261	65.13	1e-94	AT1G56140.1
Pm010662	GO:0009507;GO:0008150;GO:0003674;GO:0009507;GO:0008150;GO:0003674;GO:0009507;GO:0008150;GO:0003674;GO:0009507;GO:0008150;GO:0003674;GO:0009507;GO:0008150;GO:0003674;GO:0009507;GO:0008150;GO:0003674;GO:0009507;GO:0008150;GO:0003674;GO:0009507;GO:0008150;GO:0003674;GO:0009507;GO:0008150;GO:0003674;	chloroplast;biological_process_unknown;molecular_function_unknown;chloroplast;biological_process_unknown;molecular_function_unknown;chloroplast;biological_process_unknown;molecular_function_unknown;chloroplast;biological_process_unknown;molecular_function_unknown;chloroplast;biological_process_unknown;molecular_function_unknown;chloroplast;biological_process_unknown;molecular_function_unknown;chl…	633	36.65	3e-61	AT5G43400.1
Pm010665	GO:0004842;GO:0008270;GO:0008270;GO:0016567;GO:0006499;GO:0005886;GO:0004842;GO:0008270;GO:0008270;GO:0016567;GO:0006499;GO:0005886;GO:0004842;GO:0008270;GO:0008270;GO:0016567;GO:0006499;GO:0005886;	ubiquitin-protein ligase activity;zinc ion binding;zinc ion binding;protein ubiquitination;N-terminal protein myristoylation;plasma membrane;ubiquitin-protein ligase activity;zinc ion binding;zinc ion binding;protein ubiquitination;N-terminal protein myristoylation;plasma membrane;ubiquitin-protein ligase activity;zinc ion binding;zinc ion binding;protein ubiquitination;N-terminal protein myristo…	580	44.14	3e-122	AT5G60710.1
Pm010671	GO:0008150;GO:0003676;GO:0000166;GO:0005730;GO:0003723;	biological_process_unknown;nucleic acid binding;nucleotide binding;nucleolus;RNA binding;	801	54.43	0	AT4G19610.1
Pm010677	GO:0005525;GO:0005783;GO:0005525;GO:0005783;	GTP binding;endoplasmic reticulum;GTP binding;endoplasmic reticulum;	678	46.17	1e-156	AT5G45160.1
Pm010684	GO:0005525;GO:0005783;GO:0005525;GO:0005783;	GTP binding;endoplasmic reticulum;GTP binding;endoplasmic reticulum;	704	63.07	0	AT5G45160.1
Pm010695	GO:0005575;GO:0051607;GO:0051607;GO:0035197;GO:0005575;GO:0051607;GO:0051607;GO:0035197;GO:0005575;GO:0051607;GO:0051607;GO:0035197;GO:0005575;GO:0051607;GO:0051607;GO:0035197;	cellular_component_unknown;defense response to virus;defense response to virus;siRNA binding;cellular_component_unknown;defense response to virus;defense response to virus;siRNA binding;cellular_component_unknown;defense response to virus;defense response to virus;siRNA binding;cellular_component_unknown;defense response to virus;defense response to virus;siRNA binding;	344	60.76	3e-118	AT1G31280.1
Pm010696	GO:0005575;GO:0051607;GO:0051607;GO:0035197;GO:0005575;GO:0051607;GO:0051607;GO:0035197;GO:0005575;GO:0051607;GO:0051607;GO:0035197;GO:0005575;GO:0051607;GO:0051607;GO:0035197;	cellular_component_unknown;defense response to virus;defense response to virus;siRNA binding;cellular_component_unknown;defense response to virus;defense response to virus;siRNA binding;cellular_component_unknown;defense response to virus;defense response to virus;siRNA binding;cellular_component_unknown;defense response to virus;defense response to virus;siRNA binding;	394	43.91	3e-82	AT1G31280.1
Pm010697	GO:0005575;GO:0051607;GO:0051607;GO:0035197;GO:0005575;GO:0051607;GO:0051607;GO:0035197;GO:0005575;GO:0051607;GO:0051607;GO:0035197;GO:0005575;GO:0051607;GO:0051607;GO:0035197;	cellular_component_unknown;defense response to virus;defense response to virus;siRNA binding;cellular_component_unknown;defense response to virus;defense response to virus;siRNA binding;cellular_component_unknown;defense response to virus;defense response to virus;siRNA binding;cellular_component_unknown;defense response to virus;defense response to virus;siRNA binding;	875	53.6	0	AT1G31280.1
Pm007602	GO:0005543;GO:0005774;GO:0005886;GO:0030276;GO:0005794;GO:0005886;GO:0005774;GO:0005774;GO:0005488;GO:0005886;GO:0005774;GO:0005515;GO:0005886;	phospholipid binding;vacuolar membrane;plasma membrane;clathrin binding;Golgi apparatus;plasma membrane;vacuolar membrane;vacuolar membrane;binding;plasma membrane;vacuolar membrane;protein binding;plasma membrane;	169	89.35	1e-88	AT2G43160.1
Pm017725	GO:0008168;GO:0032259;GO:0032259;GO:0008150;GO:0008168;GO:0005575;GO:0008168;GO:0008168;	methyltransferase activity;methylation;methylation;biological_process_unknown;methyltransferase activity;cellular_component_unknown;methyltransferase activity;methyltransferase activity;	330	75.76	6e-149	AT1G02100.1
Pm017738	GO:0005737;GO:0008152;GO:0009695;GO:0006629;GO:0004806;GO:0009695;GO:0047714;GO:0010152;GO:0009611;GO:0009695;GO:0009901;GO:0009507;GO:0008152;GO:0008970;	cytoplasm;metabolic process;jasmonic acid biosynthetic process;lipid metabolic process;triglyceride lipase activity;jasmonic acid biosynthetic process;galactolipase activity;pollen maturation;response to wounding;jasmonic acid biosynthetic process;anther dehiscence;chloroplast;metabolic process;phosphatidylcholine 1-acylhydrolase activity;	364	73.08	1e-157	AT2G44810.1
Pm017739	GO:0008270;GO:0008270;	zinc ion binding;zinc ion binding;	257	57.98	4e-89	AT3G60300.1
Pm017750	GO:0006952;GO:0006952;GO:0005524;GO:0045087;GO:0007165;GO:0031224;GO:0004888;GO:0006952;GO:0006952;GO:0005524;GO:0045087;GO:0007165;GO:0031224;GO:0004888;GO:0006952;GO:0006952;GO:0005524;GO:0045087;GO:0007165;GO:0031224;GO:0004888;GO:0006952;GO:0006952;GO:0005524;GO:0045087;GO:0007165;GO:0031224;GO:0004888;GO:0006952;GO:0006952;GO:0005524;GO:0045087;GO:0007165;GO:0031224;GO:0004888;GO:0006952;GO:…	defense response;defense response;ATP binding;innate immune response;signal transduction;intrinsic to membrane;transmembrane signaling receptor activity;defense response;defense response;ATP binding;innate immune response;signal transduction;intrinsic to membrane;transmembrane signaling receptor activity;defense response;defense response;ATP binding;innate immune response;signal transduction;intr…	893	36.28	1e-143	AT5G17680.1
Pm026165	GO:0022626;GO:0005829;GO:0003723;GO:0003735;GO:0015934;GO:0006412;GO:0003735;GO:0048569;GO:0022626;GO:0005829;GO:0022625;GO:0003735;GO:0009955;GO:0003723;	cytosolic ribosome;cytosol;RNA binding;structural constituent of ribosome;large ribosomal subunit;translation;structural constituent of ribosome;post-embryonic organ development;cytosolic ribosome;cytosol;cytosolic large ribosomal subunit;structural constituent of ribosome;adaxial/abaxial pattern specification;RNA binding;	233	80.69	4e-94	AT2G27530.2
Pm026168	GO:0005834;GO:0000166;GO:0009793;	heterotrimeric G-protein complex;nucleotide binding;embryo development ending in seed dormancy;	380	66.58	1e-141	AT2G26060.1
Pm026169	GO:0080167;GO:0003674;GO:0005575;	response to karrikin;molecular_function_unknown;cellular_component_unknown;	91	60.44	1e-27	AT3G52740.1
Pm026182	GO:0042742;GO:0003674;GO:0005774;GO:0005886;GO:0005886;GO:0009506;GO:0005886;GO:0051607;GO:0005886;GO:0009617;GO:0042742;GO:0003674;GO:0005774;GO:0005886;GO:0005886;GO:0009506;GO:0005886;GO:0051607;GO:0005886;GO:0009617;	defense response to bacterium;molecular_function_unknown;vacuolar membrane;plasma membrane;plasma membrane;plasmodesma;plasma membrane;defense response to virus;plasma membrane;response to bacterium;defense response to bacterium;molecular_function_unknown;vacuolar membrane;plasma membrane;plasma membrane;plasmodesma;plasma membrane;defense response to virus;plasma membrane;response to bacterium;	129	42.64	2e-20	AT5G06320.1
Pm026184	GO:0042742;GO:0003674;GO:0005774;GO:0005886;GO:0005886;GO:0009506;GO:0005886;GO:0051607;GO:0005886;GO:0009617;GO:0042742;GO:0003674;GO:0005774;GO:0005886;GO:0005886;GO:0009506;GO:0005886;GO:0051607;GO:0005886;GO:0009617;	defense response to bacterium;molecular_function_unknown;vacuolar membrane;plasma membrane;plasma membrane;plasmodesma;plasma membrane;defense response to virus;plasma membrane;response to bacterium;defense response to bacterium;molecular_function_unknown;vacuolar membrane;plasma membrane;plasma membrane;plasmodesma;plasma membrane;defense response to virus;plasma membrane;response to bacterium;	178	44.94	6e-32	AT5G06320.1
Pm026185	GO:0003700;GO:0010182;GO:0009739;GO:0005515;GO:0009651;GO:0006355;GO:0009737;GO:0009414;GO:0010187;GO:0005634;GO:0009845;GO:0045893;GO:0009737;GO:0006950;GO:0003677;GO:0010200;GO:0009651;GO:0006355;GO:0005634;GO:0048316;GO:0009737;GO:0003700;GO:0006355;GO:0009737;GO:0009414;GO:0006355;GO:0009737;GO:0005515;GO:0045893;GO:0003700;GO:0005515;GO:0048316;GO:0003700;	sequence-specific DNA binding transcription factor activity;sugar mediated signaling pathway;response to gibberellin stimulus;protein binding;response to salt stress;regulation of transcription, DNA-dependent;response to abscisic acid stimulus;response to water deprivation;negative regulation of seed germination;nucleus;seed germination;positive regulation of transcription, DNA-dependent;response…	325	54.46	6e-72	AT2G36270.1
Pm026190	GO:0008150;GO:0003674;	biological_process_unknown;molecular_function_unknown;	258	77.13	3e-100	AT2G36300.1
Pm026198	GO:0005669;GO:0003677;GO:0006352;GO:0009507;	transcription factor TFIID complex;DNA binding;transcription initiation, DNA-dependent;chloroplast;	182	66.48	3e-64	AT3G10070.1
Pm026199	GO:0047724;GO:0005829;GO:0047622;GO:0006152;GO:0016787;GO:0045437;GO:0006218;GO:0008152;GO:0008152;GO:0072585;GO:0008152;	inosine nucleosidase activity;cytosol;adenosine nucleosidase activity;purine nucleoside catabolic process;hydrolase activity;uridine nucleosidase activity;uridine catabolic process;metabolic process;metabolic process;xanthosine nucleotidase activity;metabolic process;	337	76.85	2e-155	AT2G36310.1
Pm026202	GO:0016788;GO:0006629;GO:0008152;GO:0004091;GO:0012505;GO:0016788;GO:0006629;GO:0008152;GO:0004091;GO:0012505;GO:0016788;GO:0006629;GO:0008152;GO:0004091;GO:0012505;GO:0016788;GO:0006629;GO:0008152;GO:0004091;GO:0012505;GO:0016788;GO:0006629;GO:0008152;GO:0004091;GO:0012505;GO:0016788;GO:0006629;GO:0008152;GO:0004091;GO:0012505;	hydrolase activity, acting on ester bonds;lipid metabolic process;metabolic process;carboxylesterase activity;endomembrane system;hydrolase activity, acting on ester bonds;lipid metabolic process;metabolic process;carboxylesterase activity;endomembrane system;hydrolase activity, acting on ester bonds;lipid metabolic process;metabolic process;carboxylesterase activity;endomembrane system;hydrolase…	317	61.83	1e-114	AT5G03610.1
Pm026204	GO:0006355;GO:0006355;GO:0003677;GO:0003677;GO:0006355;GO:0080008;GO:0003677;	regulation of transcription, DNA-dependent;regulation of transcription, DNA-dependent;DNA binding;DNA binding;regulation of transcription, DNA-dependent;CUL4 RING ubiquitin ligase complex;DNA binding;	842	45.49	9e-175	AT1G19485.2
Pm026205	GO:0008152;GO:0008152;GO:0005618;GO:0006508;GO:0004252;GO:0042802;GO:0012505;GO:0004252;	metabolic process;metabolic process;cell wall;proteolysis;serine-type endopeptidase activity;identical protein binding;endomembrane system;serine-type endopeptidase activity;	762	51.18	0	AT5G03620.1
Pm026209	GO:0005829;GO:0022626;GO:0003735;GO:0009507;GO:0005730;GO:0016020;GO:0022626;GO:0022626;GO:0009409;GO:0005886;GO:0005829;GO:0022626;GO:0003735;GO:0009409;GO:0005886;GO:0022626;GO:0005840;GO:0005829;GO:0006414;GO:0005886;GO:0005730;GO:0009507;GO:0022626;GO:0022626;GO:0005829;GO:0003735;GO:0005730;GO:0003735;GO:0003735;GO:0009507;GO:0016020;GO:0016020;GO:0005634;GO:0022626;	cytosol;cytosolic ribosome;structural constituent of ribosome;chloroplast;nucleolus;membrane;cytosolic ribosome;cytosolic ribosome;response to cold;plasma membrane;cytosol;cytosolic ribosome;structural constituent of ribosome;response to cold;plasma membrane;cytosolic ribosome;ribosome;cytosol;translational elongation;plasma membrane;nucleolus;chloroplast;cytosolic ribosome;cytosolic ribosome;cyt…	62	72.58	5e-20	AT2G27710.3
Pm026210	GO:0018119;GO:0048046;GO:0009507;GO:0055114;GO:0005777;GO:0005777;GO:0005886;GO:0005782;GO:0042744;GO:0016656;GO:0046686;	peptidyl-cysteine S-nitrosylation;apoplast;chloroplast;oxidation-reduction process;peroxisome;peroxisome;plasma membrane;peroxisomal matrix;hydrogen peroxide catabolic process;monodehydroascorbate reductase (NADH) activity;response to cadmium ion;	434	79.49	0	AT3G52880.1
Pm026217	GO:0005634;GO:0048366;	nucleus;leaf development;	390	48.97	3e-69	AT3G52910.1
Pm026219	GO:0005886;GO:0005886;GO:0005886;	plasma membrane;plasma membrane;plasma membrane;	149	77.85	3e-63	AT2G36410.2
Pm026220	GO:0005575;GO:0008150;GO:0003674;	cellular_component_unknown;biological_process_unknown;molecular_function_unknown;	562	44.31	5e-81	AT5G03670.1
Pm026221	GO:0009409;GO:0009631;GO:0009409;GO:0009409;GO:0003700;GO:0045893;GO:0009631;GO:0006355;GO:0009631;GO:0045893;GO:0009409;GO:0003677;GO:0009414;	response to cold;cold acclimation;response to cold;response to cold;sequence-specific DNA binding transcription factor activity;positive regulation of transcription, DNA-dependent;cold acclimation;regulation of transcription, DNA-dependent;cold acclimation;positive regulation of transcription, DNA-dependent;response to cold;DNA binding;response to water deprivation;	188	47.87	8e-26	AT4G25490.1
Pm026227	GO:0050832;GO:0045893;GO:0005634;GO:0006355;GO:0003700;GO:0003700;GO:0003677;	defense response to fungus;positive regulation of transcription, DNA-dependent;nucleus;regulation of transcription, DNA-dependent;sequence-specific DNA binding transcription factor activity;sequence-specific DNA binding transcription factor activity;DNA binding;	158	68.35	6e-30	AT2G36450.1
Pm026228	GO:0006355;GO:0006355;GO:0010197;GO:0003700;	regulation of transcription, DNA-dependent;regulation of transcription, DNA-dependent;polar nucleus fusion;sequence-specific DNA binding transcription factor activity;	440	42.95	2e-66	AT3G10000.1
Pm026232	GO:0005886;GO:0048544;GO:0005529;	plasma membrane;recognition of pollen;sugar binding;	468	53.21	1e-134	AT5G03700.1
Pm026234	GO:0008270;GO:0008150;GO:0005622;GO:0005622;GO:0005622;GO:0008270;GO:0008270;	zinc ion binding;biological_process_unknown;intracellular;intracellular;intracellular;zinc ion binding;zinc ion binding;	366	49.45	5e-86	AT2G36480.1
Pm026237	GO:0008150;GO:0005575;GO:0003674;GO:0008150;GO:0005575;GO:0003674;GO:0008150;GO:0005575;GO:0003674;	biological_process_unknown;cellular_component_unknown;molecular_function_unknown;biological_process_unknown;cellular_component_unknown;molecular_function_unknown;biological_process_unknown;cellular_component_unknown;molecular_function_unknown;	408	29.66	2e-43	AT5G53390.1
Pm026238	GO:0008150;GO:0005575;GO:0003674;GO:0008150;GO:0005575;GO:0003674;GO:0008150;GO:0005575;GO:0003674;	biological_process_unknown;cellular_component_unknown;molecular_function_unknown;biological_process_unknown;cellular_component_unknown;molecular_function_unknown;biological_process_unknown;cellular_component_unknown;molecular_function_unknown;	470	29.36	2e-47	AT5G53390.1
Pm026241	GO:0005634;GO:0008152;GO:0003906;GO:0019104;GO:0043078;GO:0006349;GO:0009793;GO:0019104;GO:0006306;GO:0005634;GO:0008152;GO:0003906;GO:0019104;GO:0043078;GO:0006349;GO:0009793;GO:0019104;GO:0006306;	nucleus;metabolic process;DNA-(apurinic or apyrimidinic site) lyase activity;DNA N-glycosylase activity;polar nucleus;regulation of gene expression by genetic imprinting;embryo development ending in seed dormancy;DNA N-glycosylase activity;DNA methylation;nucleus;metabolic process;DNA-(apurinic or apyrimidinic site) lyase activity;DNA N-glycosylase activity;polar nucleus;regulation of gene expres…	525	70.48	0	AT5G04560.1
Pm026245	GO:0008270;GO:0004407;GO:0005730;GO:0009944;GO:0009294;GO:0016575;GO:0005730;GO:0003676;GO:0008270;GO:0004407;GO:0005730;GO:0009944;GO:0009294;GO:0016575;GO:0005730;GO:0003676;	zinc ion binding;histone deacetylase activity;nucleolus;polarity specification of adaxial/abaxial axis;DNA mediated transformation;histone deacetylation;nucleolus;nucleic acid binding;zinc ion binding;histone deacetylase activity;nucleolus;polarity specification of adaxial/abaxial axis;DNA mediated transformation;histone deacetylation;nucleolus;nucleic acid binding;	95	52.63	4e-23	AT3G44750.2
Pm026247	GO:0003723;GO:0048573;GO:0003676;GO:0003676;GO:0003723;GO:0008270;GO:0003723;GO:0005634;GO:0000166;GO:0000166;GO:0008270;	RNA binding;photoperiodism, flowering;nucleic acid binding;nucleic acid binding;RNA binding;zinc ion binding;RNA binding;nucleus;nucleotide binding;nucleotide binding;zinc ion binding;	177	85.31	1e-79	AT5G42820.1
Pm026256	GO:0003677;GO:0005730;GO:0005737;GO:0003677;GO:0005634;GO:0005739;	DNA binding;nucleolus;cytoplasm;DNA binding;nucleus;mitochondrion;	237	50.21	1e-44	AT4G12080.1
Pm026257	GO:0008150;GO:0005575;GO:0003674;	biological_process_unknown;cellular_component_unknown;molecular_function_unknown;	608	41.12	2e-104	AT5G04550.1
Pm026264	GO:0016301;GO:0005524;GO:0004674;GO:0005886;GO:0006468;GO:0016301;GO:0005886;GO:0005886;GO:0006468;GO:0007169;GO:0016301;GO:0006468;GO:0005886;GO:0007169;GO:0005524;GO:0004674;GO:0005886;GO:0016301;GO:0005886;GO:0006468;	kinase activity;ATP binding;protein serine/threonine kinase activity;plasma membrane;protein phosphorylation;kinase activity;plasma membrane;plasma membrane;protein phosphorylation;transmembrane receptor protein tyrosine kinase signaling pathway;kinase activity;protein phosphorylation;plasma membrane;transmembrane receptor protein tyrosine kinase signaling pathway;ATP binding;protein serine/threo…	657	68.04	0	AT2G36570.1
Pm026268	GO:0006355;GO:0006355;GO:0003700;	regulation of transcription, DNA-dependent;regulation of transcription, DNA-dependent;sequence-specific DNA binding transcription factor activity;	239	60.25	5e-65	AT3G10040.1
Pm026273	GO:0006499;	N-terminal protein myristoylation;	465	70.11	6e-158	AT2G36630.1
Pm026276	GO:0009507;GO:0003824;GO:0016020;GO:0009793;GO:0008152;GO:0009793;	chloroplast;catalytic activity;membrane;embryo development ending in seed dormancy;metabolic process;embryo development ending in seed dormancy;	806	59.55	0	AT5G03800.1
Pm026284	GO:0003723;GO:0003743;GO:0003743;GO:0006413;	RNA binding;translation initiation factor activity;translation initiation factor activity;translational initiation;	623	54.25	3e-165	AT2G36660.1
Pm026289	GO:0034220;GO:0015851;GO:0008150;GO:0015391;GO:0006812;GO:0034220;GO:0015851;GO:0008150;GO:0015391;GO:0006812;	ion transmembrane transport;nucleobase transport;biological_process_unknown;nucleobase:cation symporter activity;cation transport;ion transmembrane transport;nucleobase transport;biological_process_unknown;nucleobase:cation symporter activity;cation transport;	164	74.39	3e-68	AT5G03560.1
Pm026292	GO:0008270;GO:0008270;	zinc ion binding;zinc ion binding;	143	34.27	1e-19	AT1G04360.1
Pm026301	GO:0030599;GO:0008152;GO:0009505;GO:0008152;GO:0030599;GO:0012505;GO:0005618;GO:0042545;	pectinesterase activity;metabolic process;plant-type cell wall;metabolic process;pectinesterase activity;endomembrane system;cell wall;cell wall modification;	331	62.84	1e-123	AT2G36710.1
Pm026308	GO:0008194;GO:0008152;GO:0005575;GO:0008152;GO:0016757;GO:0008152;GO:0016757;	UDP-glycosyltransferase activity;metabolic process;cellular_component_unknown;metabolic process;transferase activity, transferring glycosyl groups;metabolic process;transferase activity, transferring glycosyl groups;	492	56.71	4e-149	AT2G36780.1
Pm026310	GO:0008150;GO:0005488;	biological_process_unknown;binding;	1776	70.27	0	AT2G36810.1
Pm026327	GO:0008270;GO:0006355;GO:0003700;GO:0003676;GO:0005622;GO:0006355;GO:0008270;GO:0006355;GO:0003700;GO:0003676;GO:0005622;GO:0006355;	zinc ion binding;regulation of transcription, DNA-dependent;sequence-specific DNA binding transcription factor activity;nucleic acid binding;intracellular;regulation of transcription, DNA-dependent;zinc ion binding;regulation of transcription, DNA-dependent;sequence-specific DNA binding transcription factor activity;nucleic acid binding;intracellular;regulation of transcription, DNA-dependent;	298	43.29	4e-46	AT2G28200.1
Pm026335	GO:0009941;GO:0003674;GO:0009941;GO:0008150;	chloroplast envelope;molecular_function_unknown;chloroplast envelope;biological_process_unknown;	116	64.66	6e-44	AT2G36835.1
Pm026337	GO:0009506;GO:0003674;GO:0050832;	plasmodesma;molecular_function_unknown;defense response to fungus;	556	68.53	0	AT2G39210.1
Pm026342	GO:0008270;GO:0008270;	zinc ion binding;zinc ion binding;	542	47.05	1e-139	AT5G03450.1
Pm026355	GO:0019761;GO:0055114;GO:0016709;GO:0019761;GO:0019825;GO:0019761;GO:0055114;GO:0016709;GO:0019761;GO:0019825;	glucosinolate biosynthetic process;oxidation-reduction process;oxidoreductase activity, acting on paired donors, with incorporation or reduction of molecular oxygen, NADH or NADPH as one donor, and incorporation of one atom of oxygen;glucosinolate biosynthetic process;oxygen binding;glucosinolate biosynthetic process;oxidation-reduction process;oxidoreductase activity, acting on paired donors, wi…	480	57.71	1e-159	AT5G05260.1
Pm026359	GO:0019761;GO:0055114;GO:0016709;GO:0019761;GO:0019825;GO:0019761;GO:0055114;GO:0016709;GO:0019761;GO:0019825;	glucosinolate biosynthetic process;oxidation-reduction process;oxidoreductase activity, acting on paired donors, with incorporation or reduction of molecular oxygen, NADH or NADPH as one donor, and incorporation of one atom of oxygen;glucosinolate biosynthetic process;oxygen binding;glucosinolate biosynthetic process;oxidation-reduction process;oxidoreductase activity, acting on paired donors, wi…	463	55.94	3e-153	AT5G05260.1
Pm026360	GO:0009637;GO:0005886;GO:0042626;GO:0010315;GO:0009640;GO:0048443;GO:0006200;GO:0009958;GO:0005515;GO:0055085;GO:0010541;GO:0006200;GO:0042626;GO:0010540;GO:0009624;GO:0016021;GO:0055085;GO:0009506;GO:0005886;GO:0010329;GO:0009639;GO:0005886;GO:0008361;GO:0009926;GO:0005886;GO:0005515;GO:0043481;GO:0009926;GO:0005516;GO:0055085;GO:0009733;	response to blue light;plasma membrane;ATPase activity, coupled to transmembrane movement of substances;auxin efflux;photomorphogenesis;stamen development;ATP catabolic process;positive gravitropism;protein binding;transmembrane transport;acropetal auxin transport;ATP catabolic process;ATPase activity, coupled to transmembrane movement of substances;basipetal auxin transport;response to nematode;…	1261	87.07	0	AT2G36910.1
Pm000321	GO:0009507;GO:0009579;GO:0008150;GO:0003674;GO:0009507;	chloroplast;thylakoid;biological_process_unknown;molecular_function_unknown;chloroplast;	147	71.43	5e-51	AT5G58250.1
Pm000318	GO:0003678;GO:0006310;GO:0003676;GO:0004386;GO:0008152;GO:0006200;GO:0005524;GO:0008152;GO:0006310;GO:0070417;GO:0000166;GO:0008026;GO:0003824;GO:0005622;GO:0043140;	DNA helicase activity;DNA recombination;nucleic acid binding;helicase activity;metabolic process;ATP catabolic process;ATP binding;metabolic process;DNA recombination;cellular response to cold;nucleotide binding;ATP-dependent helicase activity;catalytic activity;intracellular;ATP-dependent 3'-5' DNA helicase activity;	660	30.91	7e-75	AT1G60930.1
Pm000317	GO:0008150;GO:0003674;	biological_process_unknown;molecular_function_unknown;	239	61.09	2e-80	AT1G09575.1
Pm000313	GO:0003700;GO:0006355;GO:0009507;GO:0010223;GO:0006355;GO:0003700;GO:0006355;	sequence-specific DNA binding transcription factor activity;regulation of transcription, DNA-dependent;chloroplast;secondary shoot formation;regulation of transcription, DNA-dependent;sequence-specific DNA binding transcription factor activity;regulation of transcription, DNA-dependent;	410	52.44	3e-98	AT1G55580.1
Pm000311	GO:0010387;GO:0006511;GO:0005515;GO:0005515;GO:0008180;GO:0005634;GO:0009640;GO:0005515;GO:0007275;GO:0030163;GO:0008180;	signalosome assembly;ubiquitin-dependent protein catabolic process;protein binding;protein binding;signalosome;nucleus;photomorphogenesis;protein binding;multicellular organismal development;protein catabolic process;signalosome;	323	69.04	3e-112	AT5G56280.1
Pm000306	GO:0006468;GO:0016310;GO:0005886;GO:0016301;GO:0005515;GO:0005515;GO:0016301;GO:0005886;GO:0005515;GO:0005886;GO:0006468;GO:0016310;GO:0005886;GO:0016301;GO:0005515;GO:0005515;GO:0016301;GO:0005886;GO:0005515;GO:0005886;	protein phosphorylation;phosphorylation;plasma membrane;kinase activity;protein binding;protein binding;kinase activity;plasma membrane;protein binding;plasma membrane;protein phosphorylation;phosphorylation;plasma membrane;kinase activity;protein binding;protein binding;kinase activity;plasma membrane;protein binding;plasma membrane;	792	60.35	0	AT1G55610.2
Pm000305	GO:0006468;GO:0016310;GO:0005886;GO:0016301;GO:0005515;GO:0005515;GO:0016301;GO:0005886;GO:0005515;GO:0005886;GO:0006468;GO:0016310;GO:0005886;GO:0016301;GO:0005515;GO:0005515;GO:0016301;GO:0005886;GO:0005515;GO:0005886;	protein phosphorylation;phosphorylation;plasma membrane;kinase activity;protein binding;protein binding;kinase activity;plasma membrane;protein binding;plasma membrane;protein phosphorylation;phosphorylation;plasma membrane;kinase activity;protein binding;protein binding;kinase activity;plasma membrane;protein binding;plasma membrane;	1169	68.01	0	AT1G55610.2
Pm000304	GO:0003700;GO:0003700;GO:0030010;GO:0009942;GO:0006355;GO:0006355;GO:0003700;GO:0003700;GO:0003700;GO:0003700;GO:0030010;GO:0009942;GO:0006355;GO:0006355;GO:0003700;GO:0003700;	sequence-specific DNA binding transcription factor activity;sequence-specific DNA binding transcription factor activity;establishment of cell polarity;longitudinal axis specification;regulation of transcription, DNA-dependent;regulation of transcription, DNA-dependent;sequence-specific DNA binding transcription factor activity;sequence-specific DNA binding transcription factor activity;sequence-s…	758	51.72	2e-167	AT5G56270.1
Pm000296	GO:0008152;GO:0017111;GO:0009507;GO:0000166;GO:0005524;	metabolic process;nucleoside-triphosphatase activity;chloroplast;nucleotide binding;ATP binding;	961	70.24	0	AT5G56220.1
Pm022313	GO:0071805;GO:0016020;GO:0000325;GO:0006813;GO:0005774;GO:0006813;GO:0005774;GO:0015079;GO:0071805;GO:0015079;	potassium ion transmembrane transport;membrane;plant-type vacuole;potassium ion transport;vacuolar membrane;potassium ion transport;vacuolar membrane;potassium ion transmembrane transporter activity;potassium ion transmembrane transport;potassium ion transmembrane transporter activity;	923	72.81	0	AT5G09400.1
Pm022326	GO:0008152;GO:0016787;	metabolic process;hydrolase activity;	279	66.31	2e-109	AT5G09430.1
Pm022328	GO:0004197;GO:0008152;GO:0006917;GO:0006508;GO:0043068;GO:0004197;GO:0008152;GO:0006917;GO:0006508;GO:0043068;GO:0004197;GO:0008152;GO:0006917;GO:0006508;GO:0043068;	cysteine-type endopeptidase activity;metabolic process;induction of apoptosis;proteolysis;positive regulation of programmed cell death;cysteine-type endopeptidase activity;metabolic process;induction of apoptosis;proteolysis;positive regulation of programmed cell death;cysteine-type endopeptidase activity;metabolic process;induction of apoptosis;proteolysis;positive regulation of programmed cell …	244	68.85	6e-100	AT1G02170.1
Pm019235	GO:0008152;GO:0019243;GO:0004416;GO:0004416;GO:0005829;GO:0008152;GO:0005737;	metabolic process;methylglyoxal catabolic process to D-lactate;hydroxyacylglutathione hydrolase activity;hydroxyacylglutathione hydrolase activity;cytosol;metabolic process;cytoplasm;	87	75.86	9e-35	AT3G10850.1
Pm019221	GO:0008565;GO:0009507;GO:0015031;GO:0005743;	protein transporter activity;chloroplast;protein transport;mitochondrial inner membrane;	491	78.62	0	AT5G51150.1
Pm019211	GO:0004784;GO:0009411;GO:0009507;GO:0009507;GO:0009507;GO:0004784;GO:0055114;GO:0009579;GO:0009295;GO:0055114;	superoxide dismutase activity;response to UV;chloroplast;chloroplast;chloroplast;superoxide dismutase activity;oxidation-reduction process;thylakoid;nucleoid;oxidation-reduction process;	285	64.91	2e-89	AT5G51100.1
Pm020776	GO:0003674;GO:0008150;GO:0009507;	molecular_function_unknown;biological_process_unknown;chloroplast;	363	76.03	1e-150	AT5G48470.1
Pm020772	GO:0015721;GO:0016020;GO:0006814;GO:0009507;GO:0071436;GO:0005215;GO:0016020;GO:0006814;GO:0008508;	bile acid and bile salt transport;membrane;sodium ion transport;chloroplast;sodium ion export;transporter activity;membrane;sodium ion transport;bile acid:sodium symporter activity;	383	74.15	1e-137	AT3G25410.1
Pm020767	GO:0031072;GO:0005575;GO:0006457;GO:0003677;	heat shock protein binding;cellular_component_unknown;protein folding;DNA binding;	648	67.59	0	AT3G11450.1
Pm020760	GO:0042761;GO:0050291;GO:0009507;	very long-chain fatty acid biosynthetic process;sphingosine N-acyltransferase activity;chloroplast;	359	65.46	5e-114	AT3G25440.1
Pm020753	GO:0003674;GO:0008150;GO:0005886;	molecular_function_unknown;biological_process_unknown;plasma membrane;	1257	78.36	0	AT5G24710.1
Pm020742	GO:0005886;GO:0004672;GO:0031348;GO:0005886;GO:0006468;GO:0005886;GO:0004672;GO:0009506;GO:0033612;GO:0006468;GO:0005886;	plasma membrane;protein kinase activity;negative regulation of defense response;plasma membrane;protein phosphorylation;plasma membrane;protein kinase activity;plasmodesma;receptor serine/threonine kinase binding;protein phosphorylation;plasma membrane;	205	51.71	3e-56	AT5G48380.1
Pm020739	GO:0035251;GO:0052638;GO:0008152;GO:0008152;GO:0071475;GO:0016757;GO:0016757;GO:0010016;GO:0008194;GO:0042631;GO:0005575;GO:0071215;GO:0070301;GO:0080024;GO:0008152;GO:0080167;GO:0016758;GO:0008152;	UDP-glucosyltransferase activity;indole-3-butyrate beta-glucosyltransferase activity;metabolic process;metabolic process;cellular hyperosmotic salinity response;transferase activity, transferring glycosyl groups;transferase activity, transferring glycosyl groups;shoot morphogenesis;UDP-glycosyltransferase activity;cellular response to water deprivation;cellular_component_unknown;cellular response…	456	49.34	1e-122	AT1G05680.1
Pm020733	GO:0005777;GO:0016291;GO:0016788;GO:0008152;	peroxisome;acyl-CoA thioesterase activity;hydrolase activity, acting on ester bonds;metabolic process;	432	80.32	0	AT5G48370.2
Pm020732	GO:0016020;GO:0003779;GO:0003779;GO:0030036;GO:0005515;GO:0005618;GO:0005886;GO:0005886;GO:0030036;GO:0005886;GO:0005515;GO:0003779;GO:0051015;GO:0051015;GO:0030036;GO:0016020;GO:0003779;GO:0003779;GO:0030036;GO:0005515;GO:0005618;GO:0005886;GO:0005886;GO:0030036;GO:0005886;GO:0005515;GO:0003779;GO:0051015;GO:0051015;GO:0030036;	membrane;actin binding;actin binding;actin cytoskeleton organization;protein binding;cell wall;plasma membrane;plasma membrane;actin cytoskeleton organization;plasma membrane;protein binding;actin binding;actin filament binding;actin filament binding;actin cytoskeleton organization;membrane;actin binding;actin binding;actin cytoskeleton organization;protein binding;cell wall;plasma membrane;plasm…	555	65.05	1e-180	AT3G25500.1
Pm020727	GO:0006952;GO:0031224;GO:0031224;GO:0005524;GO:0004888;GO:0007165;GO:0006952;GO:0045087;GO:0005524;GO:0004888;GO:0045087;GO:0007165;GO:0006952;GO:0006952;GO:0031224;GO:0031224;GO:0005524;GO:0004888;GO:0007165;GO:0006952;GO:0045087;GO:0005524;GO:0004888;GO:0045087;GO:0007165;GO:0006952;GO:0006952;GO:0031224;GO:0031224;GO:0005524;GO:0004888;GO:0007165;GO:0006952;GO:0045087;GO:0005524;GO:0004888;GO:…	defense response;intrinsic to membrane;intrinsic to membrane;ATP binding;transmembrane signaling receptor activity;signal transduction;defense response;innate immune response;ATP binding;transmembrane signaling receptor activity;innate immune response;signal transduction;defense response;defense response;intrinsic to membrane;intrinsic to membrane;ATP binding;transmembrane signaling receptor acti…	444	42.79	2e-84	AT5G36930.2
Pm020720	GO:0016020;	membrane;	345	74.2	3e-128	AT1G21070.1
Pm020718	GO:0006821;GO:0034765;GO:0044070;GO:0009535;GO:0034220;GO:0005247;GO:0006821;GO:0016020;GO:0005216;GO:0005247;GO:0055085;GO:0005216;GO:0034765;GO:0055085;GO:0006821;GO:0005247;GO:0044070;	chloride transport;regulation of ion transmembrane transport;regulation of anion transport;chloroplast thylakoid membrane;ion transmembrane transport;voltage-gated chloride channel activity;chloride transport;membrane;ion channel activity;voltage-gated chloride channel activity;transmembrane transport;ion channel activity;regulation of ion transmembrane transport;transmembrane transport;chloride …	648	62.96	0	AT4G35440.1
Pm020708	GO:0003674;GO:0005575;GO:0008150;	molecular_function_unknown;cellular_component_unknown;biological_process_unknown;	330	70.3	2e-137	AT4G38160.2
Pm020701	GO:0003677;GO:0003677;GO:0009640;GO:0003677;GO:0003677;GO:0009640;	DNA binding;DNA binding;photomorphogenesis;DNA binding;DNA binding;photomorphogenesis;	142	65.49	1e-38	AT1G76500.1
Pm020698	GO:0006810;GO:0003674;GO:0005575;GO:0006810;GO:0003674;GO:0005575;	transport;molecular_function_unknown;cellular_component_unknown;transport;molecular_function_unknown;cellular_component_unknown;	208	56.25	1e-61	AT5G09320.1
Pm020681	GO:0004413;GO:0009507;GO:0009088;GO:0004413;GO:0009570;GO:0016310;GO:0009617;GO:0009620;GO:0009086;GO:0009570;GO:0016310;	homoserine kinase activity;chloroplast;threonine biosynthetic process;homoserine kinase activity;chloroplast stroma;phosphorylation;response to bacterium;response to fungus;methionine biosynthetic process;chloroplast stroma;phosphorylation;	323	72.14	2e-115	AT2G17265.1
Pm020676	GO:0008150;GO:0005575;GO:0003674;GO:0008150;GO:0005575;GO:0003674;GO:0008150;GO:0005575;GO:0003674;GO:0008150;GO:0005575;GO:0003674;	biological_process_unknown;cellular_component_unknown;molecular_function_unknown;biological_process_unknown;cellular_component_unknown;molecular_function_unknown;biological_process_unknown;cellular_component_unknown;molecular_function_unknown;biological_process_unknown;cellular_component_unknown;molecular_function_unknown;	627	28.87	7e-45	AT5G43390.1
Pm020675	GO:0009507;GO:0008150;GO:0003674;GO:0009507;GO:0008150;GO:0003674;GO:0009507;GO:0008150;GO:0003674;GO:0009507;GO:0008150;GO:0003674;GO:0009507;GO:0008150;GO:0003674;GO:0009507;GO:0008150;GO:0003674;GO:0009507;GO:0008150;GO:0003674;GO:0009507;GO:0008150;GO:0003674;GO:0009507;GO:0008150;GO:0003674;	chloroplast;biological_process_unknown;molecular_function_unknown;chloroplast;biological_process_unknown;molecular_function_unknown;chloroplast;biological_process_unknown;molecular_function_unknown;chloroplast;biological_process_unknown;molecular_function_unknown;chloroplast;biological_process_unknown;molecular_function_unknown;chloroplast;biological_process_unknown;molecular_function_unknown;chl…	639	29.58	8e-44	AT5G43400.1
Pm020666	GO:0006952;GO:0006952;GO:0005524;GO:0045087;GO:0007165;GO:0031224;GO:0004888;GO:0006952;GO:0006952;GO:0005524;GO:0045087;GO:0007165;GO:0031224;GO:0004888;GO:0006952;GO:0006952;GO:0005524;GO:0045087;GO:0007165;GO:0031224;GO:0004888;GO:0006952;GO:0006952;GO:0005524;GO:0045087;GO:0007165;GO:0031224;GO:0004888;GO:0006952;GO:0006952;GO:0005524;GO:0045087;GO:0007165;GO:0031224;GO:0004888;GO:0006952;GO:…	defense response;defense response;ATP binding;innate immune response;signal transduction;intrinsic to membrane;transmembrane signaling receptor activity;defense response;defense response;ATP binding;innate immune response;signal transduction;intrinsic to membrane;transmembrane signaling receptor activity;defense response;defense response;ATP binding;innate immune response;signal transduction;intr…	809	33.5	1e-104	AT5G17680.1
Pm020665	GO:0006952;GO:0006952;GO:0005524;GO:0004888;GO:0045087;GO:0031224;GO:0007165;GO:0006952;GO:0006952;GO:0005524;GO:0004888;GO:0045087;GO:0031224;GO:0007165;GO:0006952;GO:0006952;GO:0005524;GO:0004888;GO:0045087;GO:0031224;GO:0007165;GO:0006952;GO:0006952;GO:0005524;GO:0004888;GO:0045087;GO:0031224;GO:0007165;GO:0006952;GO:0006952;GO:0005524;GO:0004888;GO:0045087;GO:0031224;GO:0007165;GO:0006952;GO:…	defense response;defense response;ATP binding;transmembrane signaling receptor activity;innate immune response;intrinsic to membrane;signal transduction;defense response;defense response;ATP binding;transmembrane signaling receptor activity;innate immune response;intrinsic to membrane;signal transduction;defense response;defense response;ATP binding;transmembrane signaling receptor activity;innat…	1119	33.96	1e-143	AT4G12010.1
Pm020664	GO:0006952;GO:0006952;GO:0005524;GO:0045087;GO:0007165;GO:0031224;GO:0004888;GO:0006952;GO:0006952;GO:0005524;GO:0045087;GO:0007165;GO:0031224;GO:0004888;GO:0006952;GO:0006952;GO:0005524;GO:0045087;GO:0007165;GO:0031224;GO:0004888;GO:0006952;GO:0006952;GO:0005524;GO:0045087;GO:0007165;GO:0031224;GO:0004888;GO:0006952;GO:0006952;GO:0005524;GO:0045087;GO:0007165;GO:0031224;GO:0004888;GO:0006952;GO:…	defense response;defense response;ATP binding;innate immune response;signal transduction;intrinsic to membrane;transmembrane signaling receptor activity;defense response;defense response;ATP binding;innate immune response;signal transduction;intrinsic to membrane;transmembrane signaling receptor activity;defense response;defense response;ATP binding;innate immune response;signal transduction;intr…	1286	32.35	2e-143	AT5G17680.1
Pm020662	GO:0006952;GO:0006952;GO:0005524;GO:0004888;GO:0045087;GO:0031224;GO:0007165;GO:0006952;GO:0006952;GO:0005524;GO:0004888;GO:0045087;GO:0031224;GO:0007165;GO:0006952;GO:0006952;GO:0005524;GO:0004888;GO:0045087;GO:0031224;GO:0007165;GO:0006952;GO:0006952;GO:0005524;GO:0004888;GO:0045087;GO:0031224;GO:0007165;GO:0006952;GO:0006952;GO:0005524;GO:0004888;GO:0045087;GO:0031224;GO:0007165;GO:0006952;GO:…	defense response;defense response;ATP binding;transmembrane signaling receptor activity;innate immune response;intrinsic to membrane;signal transduction;defense response;defense response;ATP binding;transmembrane signaling receptor activity;innate immune response;intrinsic to membrane;signal transduction;defense response;defense response;ATP binding;transmembrane signaling receptor activity;innat…	788	34.39	8e-113	AT4G12010.1
Pm020660	GO:0006952;GO:0006952;GO:0005524;GO:0045087;GO:0007165;GO:0031224;GO:0004888;GO:0006952;GO:0006952;GO:0005524;GO:0045087;GO:0007165;GO:0031224;GO:0004888;GO:0006952;GO:0006952;GO:0005524;GO:0045087;GO:0007165;GO:0031224;GO:0004888;GO:0006952;GO:0006952;GO:0005524;GO:0045087;GO:0007165;GO:0031224;GO:0004888;GO:0006952;GO:0006952;GO:0005524;GO:0045087;GO:0007165;GO:0031224;GO:0004888;GO:0006952;GO:…	defense response;defense response;ATP binding;innate immune response;signal transduction;intrinsic to membrane;transmembrane signaling receptor activity;defense response;defense response;ATP binding;innate immune response;signal transduction;intrinsic to membrane;transmembrane signaling receptor activity;defense response;defense response;ATP binding;innate immune response;signal transduction;intr…	1246	33.07	2e-143	AT5G17680.1
Pm026154	GO:0003777;GO:0007018;GO:0003777;GO:0008152;GO:0003777;GO:0005524;GO:0008152;GO:0005524;GO:0008152;GO:0007018;	microtubule motor activity;microtubule-based movement;microtubule motor activity;metabolic process;microtubule motor activity;ATP binding;metabolic process;ATP binding;metabolic process;microtubule-based movement;	991	69.73	0	AT3G12020.1
Pm026146	GO:0006952;GO:0009807;GO:0005618;GO:0003674;	defense response;lignan biosynthetic process;cell wall;molecular_function_unknown;	166	60.24	2e-55	AT1G65870.1
Pm026138	GO:0004553;GO:0004553;GO:0043169;GO:0003824;GO:0008152;GO:0005575;GO:0005975;GO:0004553;GO:0005975;GO:0043169;GO:0003824;GO:0004553;GO:0043169;GO:0003824;GO:0004553;GO:0005975;GO:0003824;GO:0004553;GO:0008152;GO:0005575;GO:0005975;GO:0043169;	hydrolase activity, hydrolyzing O-glycosyl compounds;hydrolase activity, hydrolyzing O-glycosyl compounds;cation binding;catalytic activity;metabolic process;cellular_component_unknown;carbohydrate metabolic process;hydrolase activity, hydrolyzing O-glycosyl compounds;carbohydrate metabolic process;cation binding;catalytic activity;hydrolase activity, hydrolyzing O-glycosyl compounds;cation bindi…	403	44.17	2e-96	AT3G18070.2
Pm026118	GO:0006413;GO:0005515;GO:0006413;GO:0005829;GO:0003743;GO:0006413;GO:0005634;GO:0005829;GO:0006413;GO:0005515;GO:0006413;GO:0005829;GO:0003743;GO:0006413;GO:0005634;GO:0005829;	translational initiation;protein binding;translational initiation;cytosol;translation initiation factor activity;translational initiation;nucleus;cytosol;translational initiation;protein binding;translational initiation;cytosol;translation initiation factor activity;translational initiation;nucleus;cytosol;	690	70.29	0	AT3G56150.2
Pm026107	GO:0005575;GO:0006950;GO:0006950;GO:0006950;GO:0003674;	cellular_component_unknown;response to stress;response to stress;response to stress;molecular_function_unknown;	178	50	6e-44	AT3G58450.2
Pm026095	GO:0042802;GO:0005739;GO:0050660;GO:0051596;GO:0008891;GO:0005739;GO:0005739;GO:0004458;GO:0055114;GO:0005524;GO:0055114;GO:0055114;GO:0019154;	identical protein binding;mitochondrion;flavin adenine dinucleotide binding;methylglyoxal catabolic process;glycolate oxidase activity;mitochondrion;mitochondrion;D-lactate dehydrogenase (cytochrome) activity;oxidation-reduction process;ATP binding;oxidation-reduction process;oxidation-reduction process;glycolate dehydrogenase activity;	519	80.15	0	AT5G06580.1
Pm026080	GO:0055085;GO:0005886;GO:0005886;GO:0009414;GO:0042626;GO:0005886;GO:0006200;GO:0010148;	transmembrane transport;plasma membrane;plasma membrane;response to water deprivation;ATPase activity, coupled to transmembrane movement of substances;plasma membrane;ATP catabolic process;transpiration;	794	72.92	0	AT5G06530.1
Pm026066	GO:0007155;GO:0005773;GO:0003674;	cell adhesion;vacuole;molecular_function_unknown;	178	80.34	1e-77	AT5G06390.1
Pm026057	GO:0003700;GO:0003700;GO:0006355;GO:0006355;GO:0003700;GO:0009960;GO:0005634;GO:0006355;GO:0003677;GO:0003700;GO:0003700;GO:0006355;GO:0006355;GO:0003700;GO:0009960;GO:0005634;GO:0006355;GO:0003677;	sequence-specific DNA binding transcription factor activity;sequence-specific DNA binding transcription factor activity;regulation of transcription, DNA-dependent;regulation of transcription, DNA-dependent;sequence-specific DNA binding transcription factor activity;endosperm development;nucleus;regulation of transcription, DNA-dependent;DNA binding;sequence-specific DNA binding transcription fact…	179	39.11	1e-27	AT5G60440.1
Pm026056	GO:0006412;GO:0003735;GO:0006412;GO:0005739;GO:0005840;GO:0003735;GO:0006412;GO:0003735;GO:0006412;GO:0005739;GO:0005840;GO:0003735;	translation;structural constituent of ribosome;translation;mitochondrion;ribosome;structural constituent of ribosome;translation;structural constituent of ribosome;translation;mitochondrion;ribosome;structural constituent of ribosome;	261	65.52	3e-87	AT4G28360.1
Pm026054	GO:0008152;GO:0004221;GO:0006511;GO:0004843;GO:0006511;GO:0004221;	metabolic process;ubiquitin thiolesterase activity;ubiquitin-dependent protein catabolic process;ubiquitin-specific protease activity;ubiquitin-dependent protein catabolic process;ubiquitin thiolesterase activity;	909	49.94	0	AT5G22030.1
Pm026046	GO:0008270;GO:0008150;GO:0005575;	zinc ion binding;biological_process_unknown;cellular_component_unknown;	555	27.39	3e-49	AT5G45730.1
Pm026034	GO:0005886;GO:0009506;GO:0072660;GO:0009867;GO:0005484;GO:0005886;GO:0072661;GO:0010148;GO:0006886;GO:0050832;GO:0031201;GO:0009737;GO:0009620;GO:0005886;GO:0010119;GO:0006944;GO:0005886;GO:0043495;GO:0010363;GO:0005886;GO:0051245;GO:0009863;GO:0006612;GO:0005886;GO:0006952;GO:0005886;GO:0043069;GO:0031348;GO:0005886;GO:0005886;GO:0005886;	plasma membrane;plasmodesma;maintenance of protein location in plasma membrane;jasmonic acid mediated signaling pathway;SNAP receptor activity;plasma membrane;protein targeting to plasma membrane;transpiration;intracellular protein transport;defense response to fungus;SNARE complex;response to abscisic acid stimulus;response to fungus;plasma membrane;regulation of stomatal movement;cellular membr…	259	81.85	3e-114	AT3G11820.1
Pm026030	GO:0003674;GO:0005575;GO:0009793;	molecular_function_unknown;cellular_component_unknown;embryo development ending in seed dormancy;	1863	53.46	0	AT3G05680.1
Pm026023	GO:0003677;GO:0005515;GO:0009737;GO:0005634;GO:0010201;GO:0046982;GO:0010197;GO:0003677;GO:0042803;GO:0009610;GO:0003700;GO:0006355;GO:0005737;	DNA binding;protein binding;response to abscisic acid stimulus;nucleus;response to continuous far red light stimulus by the high-irradiance response system;protein heterodimerization activity;polar nucleus fusion;DNA binding;protein homodimerization activity;response to symbiotic fungus;sequence-specific DNA binding transcription factor activity;regulation of transcription, DNA-dependent;cytoplas…	775	50.97	3e-132	AT2G35940.3
Pm002123	GO:0009507;GO:0005543;GO:0005488;GO:0008150;GO:0009507;GO:0005543;GO:0005488;GO:0008150;	chloroplast;phospholipid binding;binding;biological_process_unknown;chloroplast;phospholipid binding;binding;biological_process_unknown;	353	50.42	3e-85	AT4G40080.1
Pm002118	GO:0009626;GO:0000166;GO:0006952;GO:0005886;GO:0005515;GO:0005515;GO:0005515;GO:0005886;GO:0005515;GO:0006952;GO:0005515;GO:0009626;GO:0000166;GO:0006952;GO:0005886;GO:0005515;GO:0005515;GO:0005515;GO:0005886;GO:0005515;GO:0006952;GO:0005515;GO:0009626;GO:0000166;GO:0006952;GO:0005886;GO:0005515;GO:0005515;GO:0005515;GO:0005886;GO:0005515;GO:0006952;GO:0005515;GO:0009626;GO:0000166;GO:0006952;GO:…	plant-type hypersensitive response;nucleotide binding;defense response;plasma membrane;protein binding;protein binding;protein binding;plasma membrane;protein binding;defense response;protein binding;plant-type hypersensitive response;nucleotide binding;defense response;plasma membrane;protein binding;protein binding;protein binding;plasma membrane;protein binding;defense response;protein binding…	615	41.95	2e-116	AT3G07040.1
Pm002115	GO:0009793;GO:0009507;GO:0004400;GO:0009507;GO:0004400;GO:0008152;GO:0008152;GO:0000105;	embryo development ending in seed dormancy;chloroplast;histidinol-phosphate transaminase activity;chloroplast;histidinol-phosphate transaminase activity;metabolic process;metabolic process;histidine biosynthetic process;	422	73.93	3e-163	AT5G10330.2
Pm002111	GO:0003677;GO:0006355;GO:0006355;GO:0003700;GO:0006355;GO:0003700;GO:0005634;	DNA binding;regulation of transcription, DNA-dependent;regulation of transcription, DNA-dependent;sequence-specific DNA binding transcription factor activity;regulation of transcription, DNA-dependent;sequence-specific DNA binding transcription factor activity;nucleus;	211	53.08	1e-55	AT1G22490.1
Pm002110	GO:0008270;GO:0005886;GO:0008270;GO:0008150;	zinc ion binding;plasma membrane;zinc ion binding;biological_process_unknown;	85	72.94	2e-35	AT4G33565.1
Pm002097	GO:0003677;GO:0009738;GO:0003677;GO:0006355;GO:0009414;GO:0005515;GO:0003700;GO:0006355;GO:0005515;GO:0009788;GO:0043565;GO:0009788;GO:0005634;GO:0045893;GO:0005634;GO:0003700;	DNA binding;abscisic acid mediated signaling pathway;DNA binding;regulation of transcription, DNA-dependent;response to water deprivation;protein binding;sequence-specific DNA binding transcription factor activity;regulation of transcription, DNA-dependent;protein binding;negative regulation of abscisic acid mediated signaling pathway;sequence-specific DNA binding;negative regulation of abscisic …	188	61.17	1e-53	AT2G22430.1
Pm002091	GO:0003674;GO:0008150;	molecular_function_unknown;biological_process_unknown;	316	43.99	7e-56	AT4G40020.1
Pm002087	GO:0022627;GO:0003735;GO:0022627;GO:0040007;GO:0006364;GO:0006412;GO:0005886;GO:0009506;GO:0005829;GO:0022626;GO:0009793;GO:0042274;	cytosolic small ribosomal subunit;structural constituent of ribosome;cytosolic small ribosomal subunit;growth;rRNA processing;translation;plasma membrane;plasmodesma;cytosol;cytosolic ribosome;embryo development ending in seed dormancy;ribosomal small subunit biogenesis;	249	89.96	1e-104	AT5G10360.1
Pm002078	GO:0005774;GO:0005515;GO:0003723;GO:0008150;GO:0008143;GO:0005774;	vacuolar membrane;protein binding;RNA binding;biological_process_unknown;poly(A) RNA binding;vacuolar membrane;	220	82.73	7e-86	AT5G10350.1
Pm002077	GO:0008152;GO:0009073;GO:0016020;GO:0003849;	metabolic process;aromatic amino acid family biosynthetic process;membrane;3-deoxy-7-phosphoheptulonate synthase activity;	464	85.34	0	AT1G22410.1
Pm011308	GO:0005575;GO:0003674;GO:0008150;	cellular_component_unknown;molecular_function_unknown;biological_process_unknown;	467	32.76	4e-37	AT4G14096.1
Pm028631	GO:0006139;GO:0003676;GO:0005622;GO:0008152;GO:0008408;GO:0008408;GO:0005829;GO:0003676;	nucleobase-containing compound metabolic process;nucleic acid binding;intracellular;metabolic process;3'-5' exonuclease activity;3'-5' exonuclease activity;cytosol;nucleic acid binding;	895	53.97	0	AT5G35910.1
Pm028649	GO:0009630;GO:0016020;GO:0010027;GO:0009416;GO:0006499;GO:0009507;GO:0009959;GO:0010207;GO:0048564;GO:0004222;GO:0009507;GO:0009658;GO:0009723;GO:0008152;	gravitropism;membrane;thylakoid membrane organization;response to light stimulus;N-terminal protein myristoylation;chloroplast;negative gravitropism;photosystem II assembly;photosystem I assembly;metalloendopeptidase activity;chloroplast;chloroplast organization;response to ethylene stimulus;metabolic process;	402	87.31	0	AT5G35220.1
Pm028678	GO:0007275;GO:0003700;GO:0006355;GO:0006355;GO:0006355;GO:0006355;	multicellular organismal development;sequence-specific DNA binding transcription factor activity;regulation of transcription, DNA-dependent;regulation of transcription, DNA-dependent;regulation of transcription, DNA-dependent;regulation of transcription, DNA-dependent;	176	38.07	1e-23	AT3G10480.2
Pm028694	GO:0051082;GO:0009507;GO:0006457;GO:0031072;	unfolded protein binding;chloroplast;protein folding;heat shock protein binding;	101	72.28	1e-34	AT5G17840.1
Pm028695	GO:0008150;	biological_process_unknown;	429	55.71	3e-138	AT3G03700.1
Pm028698	GO:0008150;GO:0003674;GO:0005829;	biological_process_unknown;molecular_function_unknown;cytosol;	624	51.6	6e-149	AT2G46900.1
Pm028700	GO:0012505;GO:0016311;GO:0004722;GO:0003993;GO:0016311;	endomembrane system;dephosphorylation;protein serine/threonine phosphatase activity;acid phosphatase activity;dephosphorylation;	350	67.43	4e-145	AT5G63140.1
Pm028710	GO:0003824;GO:0005509;GO:0005634;GO:0009409;GO:0005509;GO:0008152;	catalytic activity;calcium ion binding;nucleus;response to cold;calcium ion binding;metabolic process;	230	53.91	4e-68	AT1G02270.1
Pm028712	GO:0003700;GO:0006355;GO:0031347;GO:0006355;GO:0003700;GO:0006355;GO:0031347;GO:0006355;	sequence-specific DNA binding transcription factor activity;regulation of transcription, DNA-dependent;regulation of defense response;regulation of transcription, DNA-dependent;sequence-specific DNA binding transcription factor activity;regulation of transcription, DNA-dependent;regulation of defense response;regulation of transcription, DNA-dependent;	173	46.82	6e-35	AT4G35580.3
Pm028717	GO:0005575;GO:0006355;GO:0006355;GO:0007275;GO:0003700;GO:0005575;GO:0006355;GO:0006355;GO:0007275;GO:0003700;	cellular_component_unknown;regulation of transcription, DNA-dependent;regulation of transcription, DNA-dependent;multicellular organismal development;sequence-specific DNA binding transcription factor activity;cellular_component_unknown;regulation of transcription, DNA-dependent;regulation of transcription, DNA-dependent;multicellular organismal development;sequence-specific DNA binding transcrip…	194	35.05	2e-19	AT1G65910.1
Pm028719	GO:0003700;GO:0006355;GO:0006355;GO:0007275;GO:0005575;GO:0003700;GO:0006355;GO:0006355;GO:0007275;GO:0005575;	sequence-specific DNA binding transcription factor activity;regulation of transcription, DNA-dependent;regulation of transcription, DNA-dependent;multicellular organismal development;cellular_component_unknown;sequence-specific DNA binding transcription factor activity;regulation of transcription, DNA-dependent;regulation of transcription, DNA-dependent;multicellular organismal development;cellul…	130	40.77	3e-22	AT5G17260.1
Pm028720	GO:0003700;GO:0006355;GO:0031347;GO:0006355;GO:0003700;GO:0006355;GO:0031347;GO:0006355;	sequence-specific DNA binding transcription factor activity;regulation of transcription, DNA-dependent;regulation of defense response;regulation of transcription, DNA-dependent;sequence-specific DNA binding transcription factor activity;regulation of transcription, DNA-dependent;regulation of defense response;regulation of transcription, DNA-dependent;	218	44.04	9e-39	AT4G35580.1
Pm028721	GO:0003700;GO:0006355;GO:0006355;GO:0007275;GO:0005575;GO:0003700;GO:0006355;GO:0006355;GO:0007275;GO:0005575;	sequence-specific DNA binding transcription factor activity;regulation of transcription, DNA-dependent;regulation of transcription, DNA-dependent;multicellular organismal development;cellular_component_unknown;sequence-specific DNA binding transcription factor activity;regulation of transcription, DNA-dependent;regulation of transcription, DNA-dependent;multicellular organismal development;cellul…	139	39.57	2e-22	AT5G17260.1
Pm028722	GO:0006355;GO:0003700;GO:0006355;GO:0007275;	regulation of transcription, DNA-dependent;sequence-specific DNA binding transcription factor activity;regulation of transcription, DNA-dependent;multicellular organismal development;	134	45.52	4e-25	AT3G17730.1
Pm028723	GO:0008150;GO:0031225;GO:0030570;GO:0008152;GO:0008152;GO:0016829;GO:0031225;	biological_process_unknown;anchored to membrane;pectate lyase activity;metabolic process;metabolic process;lyase activity;anchored to membrane;	126	82.54	8e-53	AT3G53190.1
Pm028725	GO:0003700;GO:0006355;GO:0005575;GO:0009908;GO:0048366;GO:0003700;GO:0006355;GO:0005575;GO:0009908;GO:0048366;	sequence-specific DNA binding transcription factor activity;regulation of transcription, DNA-dependent;cellular_component_unknown;flower development;leaf development;sequence-specific DNA binding transcription factor activity;regulation of transcription, DNA-dependent;cellular_component_unknown;flower development;leaf development;	136	72.79	5e-54	AT2G46870.1
Pm028726	GO:0008026;GO:0010599;GO:0005515;GO:0035279;GO:0005634;GO:0010445;GO:0004525;GO:0005515;GO:0030422;GO:0010267;GO:0005634;GO:2000034;GO:0006396;GO:0009908;GO:0010228;GO:0005515;GO:0006200;GO:0031053;GO:0010098;GO:0035196;GO:0009616;GO:0003725;GO:0009880;GO:0005515;GO:0000910;	ATP-dependent helicase activity;production of lsiRNA involved in RNA interference;protein binding;mRNA cleavage involved in gene silencing by miRNA;nucleus;nuclear dicing body;ribonuclease III activity;protein binding;production of siRNA involved in RNA interference;production of ta-siRNAs involved in RNA interference;nucleus;regulation of seed maturation;RNA processing;flower development;vegetat…	1963	72.95	0	AT1G01040.1
Pm028743	GO:0032259;GO:0005515;GO:0005829;GO:0005737;GO:0051555;GO:0033799;GO:0009506;GO:0005886;GO:0047763;GO:0009809;GO:0005515;GO:0030755;GO:0047763;GO:0005634;GO:0032259;GO:0032259;	methylation;protein binding;cytosol;cytoplasm;flavonol biosynthetic process;myricetin 3'-O-methyltransferase activity;plasmodesma;plasma membrane;caffeate O-methyltransferase activity;lignin biosynthetic process;protein binding;quercetin 3-O-methyltransferase activity;caffeate O-methyltransferase activity;nucleus;methylation;methylation;	350	55.71	6e-108	AT5G54160.1
Pm028746	GO:0009508;GO:0030093;GO:0009773;GO:0009579;GO:0009941;GO:0009737;GO:0009507;GO:0030093;GO:0003677;GO:0009535;GO:0009295;GO:0009507;GO:0009941;GO:0009534;GO:0009507;GO:0009535;GO:0009295;GO:0009535;	plastid chromosome;chloroplast photosystem I;photosynthetic electron transport in photosystem I;thylakoid;chloroplast envelope;response to abscisic acid stimulus;chloroplast;chloroplast photosystem I;DNA binding;chloroplast thylakoid membrane;nucleoid;chloroplast;chloroplast envelope;chloroplast thylakoid;chloroplast;chloroplast thylakoid membrane;nucleoid;chloroplast thylakoid membrane;	133	72.93	2e-28	AT2G46820.2
Pm028748	GO:0005634;GO:0006355;GO:0003700;GO:0006355;GO:0003700;GO:0003677;GO:0006355;	nucleus;regulation of transcription, DNA-dependent;sequence-specific DNA binding transcription factor activity;regulation of transcription, DNA-dependent;sequence-specific DNA binding transcription factor activity;DNA binding;regulation of transcription, DNA-dependent;	424	44.34	2e-62	AT2G46810.1
Pm028749	GO:0034220;GO:0005774;GO:0006829;GO:0006882;GO:0005385;GO:0015103;GO:0005774;GO:0015103;GO:0006882;GO:0005773;GO:0010038;GO:0034220;GO:0005773;GO:0005385;GO:0005774;GO:0015698;GO:0006829;GO:0005385;GO:0071577;GO:0046873;GO:0071577;GO:0071577;	ion transmembrane transport;vacuolar membrane;zinc ion transport;cellular zinc ion homeostasis;zinc ion transmembrane transporter activity;inorganic anion transmembrane transporter activity;vacuolar membrane;inorganic anion transmembrane transporter activity;cellular zinc ion homeostasis;vacuole;response to metal ion;ion transmembrane transport;vacuole;zinc ion transmembrane transporter activity;…	180	73.89	4e-75	AT2G46800.2
Pm001775	GO:0006725;GO:0006725;GO:0016491;GO:0008270;GO:0055114;GO:0016701;GO:0016491;GO:0008198;GO:0055114;	cellular aromatic compound metabolic process;cellular aromatic compound metabolic process;oxidoreductase activity;zinc ion binding;oxidation-reduction process;oxidoreductase activity, acting on single donors with incorporation of molecular oxygen;oxidoreductase activity;ferrous iron binding;oxidation-reduction process;	259	66.02	1e-98	AT4G15093.1
Pm001779	GO:0080016;GO:0005575;GO:0080027;GO:0080017;GO:0051762;GO:0016106;GO:0080016;GO:0005575;GO:0080027;GO:0080017;GO:0051762;GO:0016106;GO:0080016;GO:0005575;GO:0080027;GO:0080017;GO:0051762;GO:0016106;GO:0080016;GO:0005575;GO:0080027;GO:0080017;GO:0051762;GO:0016106;GO:0080016;GO:0005575;GO:0080027;GO:0080017;GO:0051762;GO:0016106;GO:0080016;GO:0005575;GO:0080027;GO:0080017;GO:0051762;GO:0016106;	(-)-E-beta-caryophyllene synthase activity;cellular_component_unknown;response to herbivore;alpha-humulene synthase activity;sesquiterpene biosynthetic process;sesquiterpenoid biosynthetic process;(-)-E-beta-caryophyllene synthase activity;cellular_component_unknown;response to herbivore;alpha-humulene synthase activity;sesquiterpene biosynthetic process;sesquiterpenoid biosynthetic process;(-)-E…	553	37.43	2e-104	AT5G23960.1
Pm022166	GO:0010093;GO:0005634;GO:0006397;GO:0003676;GO:0003723;	specification of floral organ identity;nucleus;mRNA processing;nucleic acid binding;RNA binding;	466	45.49	9e-90	AT5G64390.1
Pm022165	GO:0008150;GO:0003674;	biological_process_unknown;molecular_function_unknown;	78	80.77	2e-27	AT4G33640.1
Pm022154	GO:0008150;GO:0003674;	biological_process_unknown;molecular_function_unknown;	87	58.62	4e-25	AT5G09570.1
Pm012161	GO:0000166;GO:0000166;GO:0003676;GO:0003676;GO:0003676;GO:0008270;GO:0000166;GO:0008270;GO:0003676;GO:0008270;GO:0008150;	nucleotide binding;nucleotide binding;nucleic acid binding;nucleic acid binding;nucleic acid binding;zinc ion binding;nucleotide binding;zinc ion binding;nucleic acid binding;zinc ion binding;biological_process_unknown;	457	43.33	2e-81	AT5G12440.3
Pm012162	GO:0005575;GO:0003723;GO:0003676;GO:0003676;GO:0008150;GO:0000166;GO:0000166;	cellular_component_unknown;RNA binding;nucleic acid binding;nucleic acid binding;biological_process_unknown;nucleotide binding;nucleotide binding;	639	46.32	5e-122	AT3G21100.2
Pm012164	GO:0008152;GO:0005774;GO:0004553;GO:0004553;GO:0008152;GO:0009817;GO:0043169;GO:0005618;GO:0009651;GO:0003824;GO:0008152;GO:0005774;GO:0004553;GO:0004553;GO:0008152;GO:0009817;GO:0043169;GO:0005618;GO:0009651;GO:0003824;	metabolic process;vacuolar membrane;hydrolase activity, hydrolyzing O-glycosyl compounds;hydrolase activity, hydrolyzing O-glycosyl compounds;metabolic process;defense response to fungus, incompatible interaction;cation binding;cell wall;response to salt stress;catalytic activity;metabolic process;vacuolar membrane;hydrolase activity, hydrolyzing O-glycosyl compounds;hydrolase activity, hydrolyzi…	293	55.63	3e-91	AT4G16260.1
Pm012165	GO:0004674;GO:0012505;GO:0006468;GO:0005524;GO:0004672;GO:0005524;GO:0007169;GO:0004713;GO:0004674;GO:0006468;GO:0004674;GO:0012505;GO:0006468;GO:0005524;GO:0004672;GO:0005524;GO:0007169;GO:0004713;GO:0004674;GO:0006468;GO:0004674;GO:0012505;GO:0006468;GO:0005524;GO:0004672;GO:0005524;GO:0007169;GO:0004713;GO:0004674;GO:0006468;GO:0004674;GO:0012505;GO:0006468;GO:0005524;GO:0004672;GO:0005524;GO:…	protein serine/threonine kinase activity;endomembrane system;protein phosphorylation;ATP binding;protein kinase activity;ATP binding;transmembrane receptor protein tyrosine kinase signaling pathway;protein tyrosine kinase activity;protein serine/threonine kinase activity;protein phosphorylation;protein serine/threonine kinase activity;endomembrane system;protein phosphorylation;ATP binding;protei…	1102	46.64	0	AT1G35710.1
Pm012166	GO:0008152;GO:0005774;GO:0004553;GO:0004553;GO:0008152;GO:0009817;GO:0043169;GO:0005618;GO:0009651;GO:0003824;GO:0008152;GO:0005774;GO:0004553;GO:0004553;GO:0008152;GO:0009817;GO:0043169;GO:0005618;GO:0009651;GO:0003824;	metabolic process;vacuolar membrane;hydrolase activity, hydrolyzing O-glycosyl compounds;hydrolase activity, hydrolyzing O-glycosyl compounds;metabolic process;defense response to fungus, incompatible interaction;cation binding;cell wall;response to salt stress;catalytic activity;metabolic process;vacuolar membrane;hydrolase activity, hydrolyzing O-glycosyl compounds;hydrolase activity, hydrolyzi…	323	51.7	3e-93	AT4G16260.1
Pm008170	GO:0008270;GO:0008150;GO:0009506;GO:0008270;GO:0008150;GO:0009506;	zinc ion binding;biological_process_unknown;plasmodesma;zinc ion binding;biological_process_unknown;plasmodesma;	725	33.52	3e-62	AT3G62900.1
Pm008165	GO:0005622;GO:0006355;GO:0005634;GO:0006355;GO:0003700;GO:0005622;GO:0006355;GO:0005634;GO:0006355;GO:0003700;	intracellular;regulation of transcription, DNA-dependent;nucleus;regulation of transcription, DNA-dependent;sequence-specific DNA binding transcription factor activity;intracellular;regulation of transcription, DNA-dependent;nucleus;regulation of transcription, DNA-dependent;sequence-specific DNA binding transcription factor activity;	98	77.55	6e-43	AT2G47810.1
Pm030983	GO:0016757;GO:0003843;GO:0006075;GO:0009506;GO:0016757;GO:0009504;GO:0000148;GO:0005886;GO:0009504;GO:0003843;	transferase activity, transferring glycosyl groups;1,3-beta-D-glucan synthase activity;1,3-beta-D-glucan biosynthetic process;plasmodesma;transferase activity, transferring glycosyl groups;cell plate;1,3-beta-D-glucan synthase complex;plasma membrane;cell plate;1,3-beta-D-glucan synthase activity;	1332	71.47	0	AT1G05570.1
Pm030985	GO:0008270;GO:0009507;GO:0008270;GO:0009507;	zinc ion binding;chloroplast;zinc ion binding;chloroplast;	181	46.41	2e-41	AT2G27660.1
Pm030987	GO:0008270;	zinc ion binding;	241	42.74	3e-40	AT2G44410.1
Pm012351	GO:0009860;GO:0008152;GO:0004091;GO:0009860;GO:0008152;GO:0004091;	pollen tube growth;metabolic process;carboxylesterase activity;pollen tube growth;metabolic process;carboxylesterase activity;	339	50.15	2e-90	AT5G23530.1
Pm012324	GO:0060776;GO:0010228;GO:0048188;GO:0005634;GO:0031490;GO:0005634;GO:0016571;GO:0009793;GO:0009790;	simple leaf morphogenesis;vegetative to reproductive phase transition of meristem;Set1C/COMPASS complex;nucleus;chromatin DNA binding;nucleus;histone methylation;embryo development ending in seed dormancy;embryo development;	259	81.85	5e-114	AT1G51450.1
Pm021152	GO:0003887;GO:0016020;GO:0006281;GO:0003684;GO:0006281;	DNA-directed DNA polymerase activity;membrane;DNA repair;damaged DNA binding;DNA repair;	694	61.38	0	AT1G49980.1
Pm021146	GO:0008270;GO:0006511;GO:0007275;GO:0007275;GO:0004842;GO:0006511;GO:0005634;GO:0016567;GO:0008270;GO:0006511;GO:0007275;GO:0007275;GO:0004842;GO:0006511;GO:0005634;GO:0016567;GO:0008270;GO:0006511;GO:0007275;GO:0007275;GO:0004842;GO:0006511;GO:0005634;GO:0016567;	zinc ion binding;ubiquitin-dependent protein catabolic process;multicellular organismal development;multicellular organismal development;ubiquitin-protein ligase activity;ubiquitin-dependent protein catabolic process;nucleus;protein ubiquitination;zinc ion binding;ubiquitin-dependent protein catabolic process;multicellular organismal development;multicellular organismal development;ubiquitin-prot…	246	37.8	8e-42	AT5G37930.1
Pm021145	GO:0008270;GO:0005622;GO:0005634;GO:0004842;GO:0016567;GO:0007275;GO:0006511;GO:0007275;GO:0005634;GO:0006511;	zinc ion binding;intracellular;nucleus;ubiquitin-protein ligase activity;protein ubiquitination;multicellular organismal development;ubiquitin-dependent protein catabolic process;multicellular organismal development;nucleus;ubiquitin-dependent protein catabolic process;	226	34.51	5e-31	AT5G37890.1
Pm021135	GO:0005515;GO:0050790;GO:0000080;GO:0016538;GO:0042325;GO:0051726;GO:0005634;GO:0005515;GO:0050790;GO:0000080;GO:0016538;GO:0042325;GO:0051726;GO:0005634;	protein binding;regulation of catalytic activity;G1 phase of mitotic cell cycle;cyclin-dependent protein kinase regulator activity;regulation of phosphorylation;regulation of cell cycle;nucleus;protein binding;regulation of catalytic activity;G1 phase of mitotic cell cycle;cyclin-dependent protein kinase regulator activity;regulation of phosphorylation;regulation of cell cycle;nucleus;	255	41.57	5e-49	AT1G70210.1
Pm021130	GO:0030001;GO:0055085;GO:0005886;GO:0016020;GO:0015095;GO:0015693;GO:0034220;GO:0034220;GO:0046873;GO:0030001;	metal ion transport;transmembrane transport;plasma membrane;membrane;magnesium ion transmembrane transporter activity;magnesium ion transport;ion transmembrane transport;ion transmembrane transport;metal ion transmembrane transporter activity;metal ion transport;	452	69.47	2e-130	AT3G19640.1
Pm021126	GO:0006508;GO:0004185;GO:0004185;GO:0012505;GO:0006508;GO:0006508;GO:0004185;GO:0004185;GO:0012505;GO:0006508;	proteolysis;serine-type carboxypeptidase activity;serine-type carboxypeptidase activity;endomembrane system;proteolysis;proteolysis;serine-type carboxypeptidase activity;serine-type carboxypeptidase activity;endomembrane system;proteolysis;	406	46.55	8e-98	AT1G33540.1
Pm021122	GO:0006508;GO:0004185;GO:0004185;GO:0012505;GO:0006508;GO:0006508;GO:0004185;GO:0004185;GO:0012505;GO:0006508;	proteolysis;serine-type carboxypeptidase activity;serine-type carboxypeptidase activity;endomembrane system;proteolysis;proteolysis;serine-type carboxypeptidase activity;serine-type carboxypeptidase activity;endomembrane system;proteolysis;	426	44.6	4e-98	AT1G33540.1
Pm021110	GO:0008168;GO:0032259;GO:0006364;GO:0008168;GO:0006364;GO:0009507;GO:0009507;	methyltransferase activity;methylation;rRNA processing;methyltransferase activity;rRNA processing;chloroplast;chloroplast;	245	70.61	3e-98	AT1G50000.1
Pm021088	GO:0080002;GO:0035251;GO:0052639;GO:0008152;GO:0016757;GO:0008152;GO:0005575;GO:0016758;GO:0008194;GO:0052641;GO:0008152;GO:0009696;GO:0052640;GO:0046482;GO:0035251;GO:0016757;GO:0018874;GO:0080002;GO:0035251;GO:0052639;GO:0008152;GO:0016757;GO:0008152;GO:0005575;GO:0016758;GO:0008194;GO:0052641;GO:0008152;GO:0009696;GO:0052640;GO:0046482;GO:0035251;GO:0016757;GO:0018874;GO:0080002;GO:0035251;GO:…	UDP-glucose:4-aminobenzoate acylglucosyltransferase activity;UDP-glucosyltransferase activity;salicylic acid glucosyltransferase (ester-forming) activity;metabolic process;transferase activity, transferring glycosyl groups;metabolic process;cellular_component_unknown;transferase activity, transferring hexosyl groups;UDP-glycosyltransferase activity;benzoic acid glucosyltransferase activity;metabo…	244	38.93	3e-42	AT2G43820.1
Pm009727	GO:0006511;GO:0004221;	ubiquitin-dependent protein catabolic process;ubiquitin thiolesterase activity;	448	65.18	1e-118	AT4G22290.1
Pm009724	GO:0009644;GO:0009658;GO:0016117;GO:0009657;GO:0055114;GO:0009916;GO:0009266;GO:0009579;	response to high light intensity;chloroplast organization;carotenoid biosynthetic process;plastid organization;oxidation-reduction process;alternative oxidase activity;response to temperature stimulus;thylakoid;	301	73.75	7e-133	AT4G22260.1
Pm009708	GO:0008152;GO:0000166;GO:0005524;GO:0017111;GO:0005739;GO:0016887;GO:0006200;	metabolic process;nucleotide binding;ATP binding;nucleoside-triphosphatase activity;mitochondrion;ATPase activity;ATP catabolic process;	618	57.93	0	AT4G04180.1
Pm009705	GO:0005515;GO:0005515;GO:0006355;GO:0005515;GO:0009934;GO:0019827;GO:0048440;GO:0009934;GO:0019827;GO:0005515;GO:0009691;GO:0005515;GO:0005634;GO:0003700;	protein binding;protein binding;regulation of transcription, DNA-dependent;protein binding;regulation of meristem structural organization;stem cell maintenance;carpel development;regulation of meristem structural organization;stem cell maintenance;protein binding;cytokinin biosynthetic process;protein binding;nucleus;sequence-specific DNA binding transcription factor activity;	265	82.64	1e-112	AT1G62360.1
Pm009701	GO:0003674;GO:0005575;GO:0008150;	molecular_function_unknown;cellular_component_unknown;biological_process_unknown;	619	58.48	1e-170	AT1G62330.1
Pm009695	GO:0003700;GO:0006355;	sequence-specific DNA binding transcription factor activity;regulation of transcription, DNA-dependent;	722	59.7	0	AT1G11950.1
Pm009684	GO:0012505;GO:0008150;GO:0003674;	endomembrane system;biological_process_unknown;molecular_function_unknown;	139	40.29	5e-23	AT1G11925.1
Pm009679	GO:0044212;GO:0003700;GO:0010200;GO:0003700;GO:0006355;GO:0003700;GO:0005515;GO:0003700;GO:0045892;GO:0080169;GO:0016036;GO:0003700;GO:0003700;GO:0003700;GO:0003700;GO:0044212;GO:0003700;GO:0010200;GO:0003700;GO:0006355;GO:0003700;GO:0005515;GO:0003700;GO:0045892;GO:0080169;GO:0016036;GO:0003700;GO:0003700;GO:0003700;GO:0003700;GO:0044212;GO:0003700;GO:0010200;GO:0003700;GO:0006355;GO:0003700;GO:…	transcription regulatory region DNA binding;sequence-specific DNA binding transcription factor activity;response to chitin;sequence-specific DNA binding transcription factor activity;regulation of transcription, DNA-dependent;sequence-specific DNA binding transcription factor activity;protein binding;sequence-specific DNA binding transcription factor activity;negative regulation of transcription,…	480	50.62	5e-86	AT1G62300.1
Pm009678	GO:0006508;GO:0009651;GO:0009506;GO:0005829;GO:0004175;GO:0006508;GO:0005773;GO:0005773;	proteolysis;response to salt stress;plasmodesma;cytosol;endopeptidase activity;proteolysis;vacuole;vacuole;	519	69.94	0	AT1G11910.1
Pm009670	GO:0006355;GO:0006355;GO:0003700;GO:0003677;GO:0006355;GO:0006355;GO:0003700;GO:0003677;	regulation of transcription, DNA-dependent;regulation of transcription, DNA-dependent;sequence-specific DNA binding transcription factor activity;DNA binding;regulation of transcription, DNA-dependent;regulation of transcription, DNA-dependent;sequence-specific DNA binding transcription factor activity;DNA binding;	80	66.25	2e-26	AT2G38300.1
Pm009667	GO:0008152;GO:0008270;GO:0016787;	metabolic process;zinc ion binding;hydrolase activity;	442	59.95	1e-132	AT1G11800.1
Pm020015	GO:0008152;GO:0033903;GO:0016798;GO:0008152;GO:0008152;GO:0033903;GO:0016798;GO:0008152;GO:0008152;GO:0033903;GO:0016798;GO:0008152;	metabolic process;endo-1,3(4)-beta-glucanase activity;hydrolase activity, acting on glycosyl bonds;metabolic process;metabolic process;endo-1,3(4)-beta-glucanase activity;hydrolase activity, acting on glycosyl bonds;metabolic process;metabolic process;endo-1,3(4)-beta-glucanase activity;hydrolase activity, acting on glycosyl bonds;metabolic process;	666	65.02	0	AT5G15870.1
Pm020010	GO:0009507;GO:0003924;GO:0045036;GO:0006184;GO:0009941;GO:0016020;GO:0009941;GO:0045036;GO:0007165;GO:0005515;GO:0009707;GO:0004888;GO:0009507;GO:0009941;GO:0005515;GO:0005829;	chloroplast;GTPase activity;protein targeting to chloroplast;GTP catabolic process;chloroplast envelope;membrane;chloroplast envelope;protein targeting to chloroplast;signal transduction;protein binding;chloroplast outer membrane;transmembrane signaling receptor activity;chloroplast;chloroplast envelope;protein binding;cytosol;	870	65.86	0	AT4G02510.1
Pm020000	GO:0010270;GO:0009507;GO:0005488;	photosystem II oxygen evolving complex assembly;chloroplast;binding;	430	74.19	9e-178	AT1G02910.1
Pm019995	GO:0005886;GO:0008219;GO:0008219;GO:0008219;GO:0005886;GO:0005886;GO:0005886;GO:0005516;GO:0006952;	plasma membrane;cell death;cell death;cell death;plasma membrane;plasma membrane;plasma membrane;calmodulin binding;defense response;	443	74.49	0	AT4G02600.2
Pm019993	GO:0046872;GO:0030001;GO:0030001;GO:0046872;	metal ion binding;metal ion transport;metal ion transport;metal ion binding;	75	62.67	3e-26	AT5G27690.1
Pm019981	GO:0005622;GO:0006355;GO:0005634;GO:0006355;GO:0003700;GO:0005622;GO:0006355;GO:0005634;GO:0006355;GO:0003700;	intracellular;regulation of transcription, DNA-dependent;nucleus;regulation of transcription, DNA-dependent;sequence-specific DNA binding transcription factor activity;intracellular;regulation of transcription, DNA-dependent;nucleus;regulation of transcription, DNA-dependent;sequence-specific DNA binding transcription factor activity;	135	72.59	2e-52	AT2G47810.1
Pm019977	GO:0055085;GO:0008324;GO:0016020;GO:0016020;GO:0006812;GO:0006812;GO:0034220;GO:0006812;GO:0008324;GO:0016020;GO:0015562;GO:0034220;GO:0055085;GO:0055085;GO:0008324;	transmembrane transport;cation transmembrane transporter activity;membrane;membrane;cation transport;cation transport;ion transmembrane transport;cation transport;cation transmembrane transporter activity;membrane;efflux transmembrane transporter activity;ion transmembrane transport;transmembrane transport;transmembrane transport;cation transmembrane transporter activity;	451	64.97	5e-146	AT2G47830.1
Pm019976	GO:0010228;GO:0006355;GO:0006355;GO:0005515;GO:0005634;GO:0005634;GO:0009911;GO:0003700;GO:0003700;GO:0005515;	vegetative to reproductive phase transition of meristem;regulation of transcription, DNA-dependent;regulation of transcription, DNA-dependent;protein binding;nucleus;nucleus;positive regulation of flower development;sequence-specific DNA binding transcription factor activity;sequence-specific DNA binding transcription factor activity;protein binding;	833	50.66	0	AT4G02560.2
Pm019973	GO:0008270;GO:0008150;GO:0009506;GO:0008270;GO:0008150;GO:0009506;	zinc ion binding;biological_process_unknown;plasmodesma;zinc ion binding;biological_process_unknown;plasmodesma;	727	35.49	1e-80	AT3G62900.1
Pm019972	GO:0008152;GO:0016887;GO:0006635;GO:0006200;GO:0016558;GO:0016558;GO:0005515;	metabolic process;ATPase activity;fatty acid beta-oxidation;ATP catabolic process;protein import into peroxisome matrix;protein import into peroxisome matrix;protein binding;	955	65.86	0	AT1G03000.1
Pm019970	GO:0003824;GO:0008152;GO:0003824;GO:0009507;GO:0009507;	catalytic activity;metabolic process;catalytic activity;chloroplast;chloroplast;	529	74.1	0	AT4G03200.1
Pm019958	GO:0006508;GO:0012505;GO:0004190;GO:0006508;GO:0006508;GO:0012505;GO:0004190;GO:0006508;GO:0006508;GO:0012505;GO:0004190;GO:0006508;	proteolysis;endomembrane system;aspartic-type endopeptidase activity;proteolysis;proteolysis;endomembrane system;aspartic-type endopeptidase activity;proteolysis;proteolysis;endomembrane system;aspartic-type endopeptidase activity;proteolysis;	465	27.31	5e-31	AT2G03200.1
Pm019940	GO:0009507;GO:0003674;GO:0008150;	chloroplast;molecular_function_unknown;biological_process_unknown;	99	76.77	3e-42	AT4G03150.1
Pm019938	GO:0034220;GO:0005774;GO:0005774;GO:0005351;GO:0005773;GO:0015144;GO:0055085;GO:0009507;GO:0015144;GO:0034219;GO:0055085;GO:0034219;GO:0009507;GO:0006810;GO:0016020;GO:0005773;GO:0006810;GO:0015992;	ion transmembrane transport;vacuolar membrane;vacuolar membrane;sugar:hydrogen symporter activity;vacuole;carbohydrate transmembrane transporter activity;transmembrane transport;chloroplast;carbohydrate transmembrane transporter activity;carbohydrate transmembrane transport;transmembrane transport;carbohydrate transmembrane transport;chloroplast;transport;membrane;vacuole;transport;proton transpo…	80	51.25	4e-18	AT2G48020.1
Pm019917	GO:0007165;GO:0012505;	signal transduction;endomembrane system;	374	78.34	2e-167	AT1G03440.1
Pm019913	GO:0055085;GO:0055085;GO:0005774;GO:0005773;GO:0000325;GO:0006200;GO:0005774;GO:0042626;GO:0006810;GO:0005773;GO:0055085;GO:0055085;GO:0005774;GO:0005773;GO:0000325;GO:0006200;GO:0005774;GO:0042626;GO:0006810;GO:0005773;	transmembrane transport;transmembrane transport;vacuolar membrane;vacuole;plant-type vacuole;ATP catabolic process;vacuolar membrane;ATPase activity, coupled to transmembrane movement of substances;transport;vacuole;transmembrane transport;transmembrane transport;vacuolar membrane;vacuole;plant-type vacuole;ATP catabolic process;vacuolar membrane;ATPase activity, coupled to transmembrane movement…	43	81.4	6e-17	AT3G62700.1
Pm019901	GO:0052628;GO:0034052;GO:0044419;GO:0005575;GO:0052625;GO:0071456;GO:0042742;GO:0006952;GO:0009863;GO:0010112;GO:0016046;GO:0009733;GO:0052626;GO:0009816;GO:0042742;GO:0052627;GO:0018874;	4-hydroxybenzoate amino acid synthetase activity;positive regulation of plant-type hypersensitive response;interspecies interaction between organisms;cellular_component_unknown;4-aminobenzoate amino acid synthetase activity;cellular response to hypoxia;defense response to bacterium;defense response;salicylic acid mediated signaling pathway;regulation of systemic acquired resistance;detection of f…	574	31.18	1e-73	AT5G13320.1
Pm019896	GO:0012505;GO:0008150;GO:0003674;	endomembrane system;biological_process_unknown;molecular_function_unknown;	2417	71.53	0	AT2G48060.1
Pm019892	GO:0055085;GO:0055085;GO:0005774;GO:0005773;GO:0000325;GO:0006200;GO:0005774;GO:0042626;GO:0006810;GO:0005773;GO:0055085;GO:0055085;GO:0005774;GO:0005773;GO:0000325;GO:0006200;GO:0005774;GO:0042626;GO:0006810;GO:0005773;	transmembrane transport;transmembrane transport;vacuolar membrane;vacuole;plant-type vacuole;ATP catabolic process;vacuolar membrane;ATPase activity, coupled to transmembrane movement of substances;transport;vacuole;transmembrane transport;transmembrane transport;vacuolar membrane;vacuole;plant-type vacuole;ATP catabolic process;vacuolar membrane;ATPase activity, coupled to transmembrane movement…	259	74.9	5e-98	AT3G62700.1
Pm019885	GO:0003674;GO:0008150;	molecular_function_unknown;biological_process_unknown;	213	68.54	9e-79	AT1G03350.1
Pm019881	GO:0008270;GO:0008270;GO:0008270;	zinc ion binding;zinc ion binding;zinc ion binding;	322	48.76	3e-79	AT1G63900.1
Pm019869	GO:0016020;GO:0009698;	membrane;phenylpropanoid metabolic process;	1230	60.73	0	AT2G48110.1
Pm019866	GO:0008150;	biological_process_unknown;	763	68.55	0	AT4G02900.1
Pm020007	GO:0005795;GO:0006778;GO:0006970;GO:0009737;GO:0009651;GO:0005783;GO:0005794;GO:0016020;GO:0020037;GO:0005783;	Golgi stack;porphyrin-containing compound metabolic process;response to osmotic stress;response to abscisic acid stimulus;response to salt stress;endoplasmic reticulum;Golgi apparatus;membrane;heme binding;endoplasmic reticulum;	193	49.22	4e-47	AT2G47770.1
Pm001706	GO:0008270;GO:0003676;	zinc ion binding;nucleic acid binding;	79	72.15	7e-22	AT3G18640.1
Pm001707	GO:0003677;GO:0003700;GO:0010197;GO:0003700;GO:0006355;GO:0006355;GO:0006355;GO:0005634;GO:0003700;GO:0006355;	DNA binding;sequence-specific DNA binding transcription factor activity;polar nucleus fusion;sequence-specific DNA binding transcription factor activity;regulation of transcription, DNA-dependent;regulation of transcription, DNA-dependent;regulation of transcription, DNA-dependent;nucleus;sequence-specific DNA binding transcription factor activity;regulation of transcription, DNA-dependent;	88	81.82	4e-37	AT4G00120.1
Pm001740	GO:0003676;GO:0006397;GO:0003723;GO:0003676;GO:0000166;	nucleic acid binding;mRNA processing;RNA binding;nucleic acid binding;nucleotide binding;	385	75.58	2e-158	AT5G09880.1
Pm021366	GO:0016787;GO:0005829;GO:0008152;GO:0016787;GO:0005829;GO:0008152;	hydrolase activity;cytosol;metabolic process;hydrolase activity;cytosol;metabolic process;	324	40.74	2e-62	AT3G48700.1
Pm021354	GO:0003674;GO:0008150;GO:0003674;GO:0008150;	molecular_function_unknown;biological_process_unknown;molecular_function_unknown;biological_process_unknown;	418	59.81	1e-137	AT2G15695.1
Pm021353	GO:0003674;GO:0008150;GO:0003674;GO:0008150;	molecular_function_unknown;biological_process_unknown;molecular_function_unknown;biological_process_unknown;	418	59.81	3e-137	AT2G15695.1
Pm021352	GO:0006355;GO:0006355;GO:0003677;GO:0005575;GO:0003677;	regulation of transcription, DNA-dependent;regulation of transcription, DNA-dependent;DNA binding;cellular_component_unknown;DNA binding;	145	42.76	3e-17	AT5G42700.1
Pm021340	GO:0003824;GO:0008270;GO:0005777;GO:0055114;GO:0008152;GO:0005739;GO:0016491;GO:0008270;GO:0005777;GO:0055114;GO:0016491;GO:0006979;GO:0005488;GO:0003824;GO:0008152;GO:0006979;GO:0016491;GO:0008270;GO:0005488;GO:0055114;GO:0003824;GO:0008270;GO:0005777;GO:0055114;GO:0008152;GO:0005739;GO:0016491;GO:0008270;GO:0005777;GO:0055114;GO:0016491;GO:0006979;GO:0005488;GO:0003824;GO:0008152;GO:0006979;GO:…	catalytic activity;zinc ion binding;peroxisome;oxidation-reduction process;metabolic process;mitochondrion;oxidoreductase activity;zinc ion binding;peroxisome;oxidation-reduction process;oxidoreductase activity;response to oxidative stress;binding;catalytic activity;metabolic process;response to oxidative stress;oxidoreductase activity;zinc ion binding;binding;oxidation-reduction process;catalyti…	640	68.91	0	AT1G49670.1
Pm021339	GO:0003824;GO:0008270;GO:0005777;GO:0055114;GO:0008152;GO:0005739;GO:0016491;GO:0008270;GO:0005777;GO:0055114;GO:0016491;GO:0006979;GO:0005488;GO:0003824;GO:0008152;GO:0006979;GO:0016491;GO:0008270;GO:0005488;GO:0055114;GO:0003824;GO:0008270;GO:0005777;GO:0055114;GO:0008152;GO:0005739;GO:0016491;GO:0008270;GO:0005777;GO:0055114;GO:0016491;GO:0006979;GO:0005488;GO:0003824;GO:0008152;GO:0006979;GO:…	catalytic activity;zinc ion binding;peroxisome;oxidation-reduction process;metabolic process;mitochondrion;oxidoreductase activity;zinc ion binding;peroxisome;oxidation-reduction process;oxidoreductase activity;response to oxidative stress;binding;catalytic activity;metabolic process;response to oxidative stress;oxidoreductase activity;zinc ion binding;binding;oxidation-reduction process;catalyti…	638	70.85	0	AT1G49670.1
Pm021331	GO:0008150;GO:0005575;GO:0003674;	biological_process_unknown;cellular_component_unknown;molecular_function_unknown;	375	66.67	8e-145	AT2G15690.1
Pm021327	GO:0003674;GO:0006499;	molecular_function_unknown;N-terminal protein myristoylation;	565	78.05	0	AT3G19240.1
Pm021321	GO:0003677;GO:0005634;GO:0010200;GO:0006355;GO:0003700;GO:0003700;GO:0050832;GO:0003677;GO:0005634;GO:0010200;GO:0006355;GO:0003700;GO:0003700;GO:0050832;	DNA binding;nucleus;response to chitin;regulation of transcription, DNA-dependent;sequence-specific DNA binding transcription factor activity;sequence-specific DNA binding transcription factor activity;defense response to fungus;DNA binding;nucleus;response to chitin;regulation of transcription, DNA-dependent;sequence-specific DNA binding transcription factor activity;sequence-specific DNA bindin…	196	46.94	1e-29	AT4G34410.1
Pm001492	GO:0008152;GO:0016491;GO:0055114;GO:0055114;GO:0003824;GO:0005575;GO:0016491;GO:0005488;GO:0008152;GO:0016491;GO:0055114;GO:0055114;GO:0003824;GO:0005575;GO:0016491;GO:0005488;GO:0008152;GO:0016491;GO:0055114;GO:0055114;GO:0003824;GO:0005575;GO:0016491;GO:0005488;GO:0008152;GO:0016491;GO:0055114;GO:0055114;GO:0003824;GO:0005575;GO:0016491;GO:0005488;	metabolic process;oxidoreductase activity;oxidation-reduction process;oxidation-reduction process;catalytic activity;cellular_component_unknown;oxidoreductase activity;binding;metabolic process;oxidoreductase activity;oxidation-reduction process;oxidation-reduction process;catalytic activity;cellular_component_unknown;oxidoreductase activity;binding;metabolic process;oxidoreductase activity;oxida…	266	53.38	6e-70	AT3G51680.1
Pm016890	GO:0008150;GO:0005773;GO:0003723;	biological_process_unknown;vacuole;RNA binding;	291	37.11	1e-44	AT1G26540.1
Pm016893	GO:0008152;GO:0015662;GO:0005515;GO:0005886;GO:0015914;GO:0006200;GO:0006754;GO:0034220;GO:0005886;	metabolic process;ATPase activity, coupled to transmembrane movement of ions, phosphorylative mechanism;protein binding;plasma membrane;phospholipid transport;ATP catabolic process;ATP biosynthetic process;ion transmembrane transport;plasma membrane;	1147	74.02	0	AT5G04930.1
Pm016894	GO:0003674;GO:0006897;	molecular_function_unknown;endocytosis;	272	64.34	4e-85	AT3G58600.1
Pm029860	GO:0008150;GO:0006184;GO:0005525;GO:0003924;GO:0005575;GO:0003924;GO:0006184;GO:0005525;GO:0008150;GO:0006184;GO:0005525;GO:0003924;GO:0005575;GO:0003924;GO:0006184;GO:0005525;	biological_process_unknown;GTP catabolic process;GTP binding;GTPase activity;cellular_component_unknown;GTPase activity;GTP catabolic process;GTP binding;biological_process_unknown;GTP catabolic process;GTP binding;GTPase activity;cellular_component_unknown;GTPase activity;GTP catabolic process;GTP binding;	305	49.84	3e-83	AT1G60500.1
Pm029865	GO:0005773;GO:0055114;GO:0008270;GO:0005886;GO:0009941;GO:0009535;GO:0016491;GO:0009535;GO:0009507;GO:0008270;	vacuole;oxidation-reduction process;zinc ion binding;plasma membrane;chloroplast envelope;chloroplast thylakoid membrane;oxidoreductase activity;chloroplast thylakoid membrane;chloroplast;zinc ion binding;	329	64.13	1e-112	AT4G13010.1
Pm029883	GO:0006355;GO:0003677;GO:0006355;GO:0009507;GO:0006355;GO:0003700;GO:0003700;GO:0005634;	regulation of transcription, DNA-dependent;DNA binding;regulation of transcription, DNA-dependent;chloroplast;regulation of transcription, DNA-dependent;sequence-specific DNA binding transcription factor activity;sequence-specific DNA binding transcription factor activity;nucleus;	595	44.54	8e-95	AT3G07340.1
Pm029885	GO:0004462;GO:0005975;	lactoylglutathione lyase activity;carbohydrate metabolic process;	165	62.42	1e-52	AT1G80160.1
Pm029891	GO:0016310;GO:0006468;GO:0016301;GO:0016310;GO:0005515;GO:0006979;GO:0009611;GO:0004672;GO:0019901;GO:0016301;	phosphorylation;protein phosphorylation;kinase activity;phosphorylation;protein binding;response to oxidative stress;response to wounding;protein kinase activity;protein kinase binding;kinase activity;	421	60.57	3e-136	AT3G25250.1
Pm029896	GO:0046658;GO:0031225;GO:0031225;GO:0010102;GO:0005886;GO:0005886;GO:0030198;GO:0005201;GO:0005886;GO:0005576;GO:0009733;GO:0046658;GO:0031225;GO:0031225;GO:0010102;GO:0005886;GO:0005886;GO:0030198;GO:0005201;GO:0005886;GO:0005576;GO:0009733;GO:0046658;GO:0031225;GO:0031225;GO:0010102;GO:0005886;GO:0005886;GO:0030198;GO:0005201;GO:0005886;GO:0005576;GO:0009733;GO:0046658;GO:0031225;GO:0031225;GO:…	anchored to plasma membrane;anchored to membrane;anchored to membrane;lateral root morphogenesis;plasma membrane;plasma membrane;extracellular matrix organization;extracellular matrix structural constituent;plasma membrane;extracellular region;response to auxin stimulus;anchored to plasma membrane;anchored to membrane;anchored to membrane;lateral root morphogenesis;plasma membrane;plasma membrane…	165	56.97	1e-44	AT3G07390.1
Pm029898	GO:0005886;GO:0007275;GO:0016020;GO:0005886;GO:0009506;GO:0005886;	plasma membrane;multicellular organismal development;membrane;plasma membrane;plasmodesma;plasma membrane;	371	60.38	4e-123	AT3G25290.2
Pm029899	GO:0006629;GO:0004806;GO:0004806;GO:0006629;	lipid metabolic process;triglyceride lipase activity;triglyceride lipase activity;lipid metabolic process;	979	63.43	0	AT3G07400.1
Pm029907	GO:0003674;GO:0003674;GO:0009793;GO:0003674;GO:0003674;GO:0009793;	molecular_function_unknown;molecular_function_unknown;embryo development ending in seed dormancy;molecular_function_unknown;molecular_function_unknown;embryo development ending in seed dormancy;	204	41.67	2e-26	AT3G07060.1
Pm023550	GO:0004805;GO:0005992;GO:0003824;GO:0008152;GO:0005992;GO:0016311;	trehalose-phosphatase activity;trehalose biosynthetic process;catalytic activity;metabolic process;trehalose biosynthetic process;dephosphorylation;	387	64.34	6e-138	AT4G22590.1
Pm023558	GO:0005524;GO:0005524;GO:0048481;GO:0004812;GO:0005739;GO:0048316;GO:0004812;GO:0009507;GO:0009570;GO:0009507;GO:0009553;GO:0008152;GO:0000166;GO:0009507;GO:0010109;GO:0009570;GO:0005739;GO:0006418;GO:0004827;	ATP binding;ATP binding;ovule development;aminoacyl-tRNA ligase activity;mitochondrion;seed development;aminoacyl-tRNA ligase activity;chloroplast;chloroplast stroma;chloroplast;embryo sac development;metabolic process;nucleotide binding;chloroplast;regulation of photosynthesis;chloroplast stroma;mitochondrion;tRNA aminoacylation for protein translation;proline-tRNA ligase activity;	508	85.24	0	AT5G52520.1
Pm023559	GO:0006355;GO:0009793;GO:0003700;GO:0006355;	regulation of transcription, DNA-dependent;embryo development ending in seed dormancy;sequence-specific DNA binding transcription factor activity;regulation of transcription, DNA-dependent;	412	54.61	1e-105	AT1G12260.1
Pm023573	GO:0045893;GO:0003700;GO:0006355;GO:0003700;GO:2000652;GO:0003677;GO:0005634;	positive regulation of transcription, DNA-dependent;sequence-specific DNA binding transcription factor activity;regulation of transcription, DNA-dependent;sequence-specific DNA binding transcription factor activity;regulation of secondary cell wall biogenesis;DNA binding;nucleus;	270	58.52	5e-76	AT4G22680.1
Pm027199	GO:0005515;GO:0005737;GO:0009617;GO:0009625;GO:0031348;GO:0005634;GO:0009408;GO:0009627;GO:0005515;GO:0009862;GO:0009862;GO:0009627;GO:2000031;GO:0005515;GO:0009611;GO:2000022;GO:0045893;GO:0005634;GO:0005515;GO:0005515;GO:0010112;GO:0009617;GO:0008219;GO:0009862;GO:0050832;	protein binding;cytoplasm;response to bacterium;response to insect;negative regulation of defense response;nucleus;response to heat;systemic acquired resistance;protein binding;systemic acquired resistance, salicylic acid mediated signaling pathway;systemic acquired resistance, salicylic acid mediated signaling pathway;systemic acquired resistance;regulation of salicylic acid mediated signaling p…	545	53.58	2e-151	AT1G64280.1
Pm027197	GO:0071456;GO:0009408;GO:0009408;GO:0045893;GO:0034620;GO:0009644;GO:0010200;GO:0005634;GO:0034605;GO:0006355;GO:0003700;GO:0034620;GO:0003677;GO:0042542;GO:0045893;GO:0003700;GO:0042542;GO:0006355;GO:0005634;GO:0005634;GO:0012505;GO:0009408;GO:0009408;GO:0005515;GO:0001666;GO:0010286;GO:0005515;	cellular response to hypoxia;response to heat;response to heat;positive regulation of transcription, DNA-dependent;cellular response to unfolded protein;response to high light intensity;response to chitin;nucleus;cellular response to heat;regulation of transcription, DNA-dependent;sequence-specific DNA binding transcription factor activity;cellular response to unfolded protein;DNA binding;respons…	360	38.06	6e-66	AT2G26150.1
Pm027191	GO:0005634;GO:0003700;GO:0006355;GO:0010200;GO:0003677;GO:0006355;GO:0006355;GO:0003700;	nucleus;sequence-specific DNA binding transcription factor activity;regulation of transcription, DNA-dependent;response to chitin;DNA binding;regulation of transcription, DNA-dependent;regulation of transcription, DNA-dependent;sequence-specific DNA binding transcription factor activity;	546	37.36	4e-60	AT5G56960.1
Pm027182	GO:0009507;GO:0003723;GO:0009507;GO:0003723;	chloroplast;RNA binding;chloroplast;RNA binding;	600	59.5	0	AT4G29750.1
Pm027180	GO:0009507;GO:0003723;GO:0009507;GO:0003723;	chloroplast;RNA binding;chloroplast;RNA binding;	600	59.5	0	AT4G29750.1
Pm027179	GO:0009823;GO:0019139;GO:0019139;GO:0055114;GO:0019139;GO:0055114;GO:0008131;GO:0055114;GO:0009823;GO:0005773;GO:0055114;	cytokinin catabolic process;cytokinin dehydrogenase activity;cytokinin dehydrogenase activity;oxidation-reduction process;cytokinin dehydrogenase activity;oxidation-reduction process;primary amine oxidase activity;oxidation-reduction process;cytokinin catabolic process;vacuole;oxidation-reduction process;	331	59.52	9e-100	AT5G56970.1
Pm027175	GO:0005737;GO:0009737;GO:0005886;GO:0008152;GO:0003724;GO:0005635;GO:0009409;GO:0009408;GO:0006200;GO:0006200;GO:0008186;GO:0008026;GO:0016973;GO:0009409;	cytoplasm;response to abscisic acid stimulus;plasma membrane;metabolic process;RNA helicase activity;nuclear envelope;response to cold;response to heat;ATP catabolic process;ATP catabolic process;RNA-dependent ATPase activity;ATP-dependent helicase activity;poly(A)+ mRNA export from nucleus;response to cold;	77	59.74	2e-21	AT3G53110.1
Pm027163	GO:0009506;	plasmodesma;	146	47.95	4e-20	AT5G56850.1
Pm027160	GO:0046658;GO:0031225;GO:0031225;GO:0010102;GO:0005886;GO:0005886;GO:0030198;GO:0005201;GO:0005886;GO:0005576;GO:0009733;GO:0046658;GO:0031225;GO:0031225;GO:0010102;GO:0005886;GO:0005886;GO:0030198;GO:0005201;GO:0005886;GO:0005576;GO:0009733;GO:0046658;GO:0031225;GO:0031225;GO:0010102;GO:0005886;GO:0005886;GO:0030198;GO:0005201;GO:0005886;GO:0005576;GO:0009733;GO:0046658;GO:0031225;GO:0031225;GO:…	anchored to plasma membrane;anchored to membrane;anchored to membrane;lateral root morphogenesis;plasma membrane;plasma membrane;extracellular matrix organization;extracellular matrix structural constituent;plasma membrane;extracellular region;response to auxin stimulus;anchored to plasma membrane;anchored to membrane;anchored to membrane;lateral root morphogenesis;plasma membrane;plasma membrane…	154	57.14	4e-41	AT3G07390.1
Pm027158	GO:0046658;GO:0031225;GO:0031225;GO:0010102;GO:0005886;GO:0005886;GO:0030198;GO:0005201;GO:0005886;GO:0005576;GO:0009733;GO:0046658;GO:0031225;GO:0031225;GO:0010102;GO:0005886;GO:0005886;GO:0030198;GO:0005201;GO:0005886;GO:0005576;GO:0009733;GO:0046658;GO:0031225;GO:0031225;GO:0010102;GO:0005886;GO:0005886;GO:0030198;GO:0005201;GO:0005886;GO:0005576;GO:0009733;GO:0046658;GO:0031225;GO:0031225;GO:…	anchored to plasma membrane;anchored to membrane;anchored to membrane;lateral root morphogenesis;plasma membrane;plasma membrane;extracellular matrix organization;extracellular matrix structural constituent;plasma membrane;extracellular region;response to auxin stimulus;anchored to plasma membrane;anchored to membrane;anchored to membrane;lateral root morphogenesis;plasma membrane;plasma membrane…	204	48.53	3e-44	AT3G07390.1
Pm027157	GO:0046658;GO:0031225;GO:0031225;GO:0010102;GO:0005886;GO:0005886;GO:0030198;GO:0005201;GO:0005886;GO:0005576;GO:0009733;GO:0046658;GO:0031225;GO:0031225;GO:0010102;GO:0005886;GO:0005886;GO:0030198;GO:0005201;GO:0005886;GO:0005576;GO:0009733;GO:0046658;GO:0031225;GO:0031225;GO:0010102;GO:0005886;GO:0005886;GO:0030198;GO:0005201;GO:0005886;GO:0005576;GO:0009733;GO:0046658;GO:0031225;GO:0031225;GO:…	anchored to plasma membrane;anchored to membrane;anchored to membrane;lateral root morphogenesis;plasma membrane;plasma membrane;extracellular matrix organization;extracellular matrix structural constituent;plasma membrane;extracellular region;response to auxin stimulus;anchored to plasma membrane;anchored to membrane;anchored to membrane;lateral root morphogenesis;plasma membrane;plasma membrane…	167	55.09	1e-43	AT3G07390.1
Pm016424	GO:0003674;GO:0008150;	molecular_function_unknown;biological_process_unknown;	159	39.62	3e-18	AT2G44340.1
Pm016422	GO:0008270;GO:0008270;	zinc ion binding;zinc ion binding;	205	42.93	6e-27	AT3G60080.1
Pm016413	GO:0009507;GO:0005515;	chloroplast;protein binding;	301	39.53	3e-51	AT2G31920.1
Pm016412	GO:0005575;GO:0008150;GO:0003674;	cellular_component_unknown;biological_process_unknown;molecular_function_unknown;	116	69.83	8e-43	AT1G05577.1
Pm029592	GO:0015171;GO:0006200;GO:0042626;GO:0015171;GO:0055085;GO:0003333;GO:0005774;GO:0005774;	amino acid transmembrane transporter activity;ATP catabolic process;ATPase activity, coupled to transmembrane movement of substances;amino acid transmembrane transporter activity;transmembrane transport;amino acid transmembrane transport;vacuolar membrane;vacuolar membrane;	1853	72.69	0	AT2G41700.1
Pm029611	GO:0003674;GO:0010274;	molecular_function_unknown;hydrotropism;	180	68.33	2e-63	AT2G41660.1
Pm029612	GO:0003700;GO:0003700;GO:0003700;GO:0003700;GO:0006355;GO:0003700;GO:0009910;GO:0048577;	sequence-specific DNA binding transcription factor activity;sequence-specific DNA binding transcription factor activity;sequence-specific DNA binding transcription factor activity;sequence-specific DNA binding transcription factor activity;regulation of transcription, DNA-dependent;sequence-specific DNA binding transcription factor activity;negative regulation of flower development;negative regul…	264	44.32	2e-44	AT3G57390.1
Pm029615	GO:0016757;GO:0008150;GO:0016757;GO:0008152;	transferase activity, transferring glycosyl groups;biological_process_unknown;transferase activity, transferring glycosyl groups;metabolic process;	437	60.41	3e-155	AT2G41640.1
Pm029628	GO:0005515;GO:0005515;GO:0006810;GO:0005635;GO:0009506;GO:0005730;	protein binding;protein binding;transport;nuclear envelope;plasmodesma;nucleolus;	829	75.51	0	AT2G41620.1
Pm029630	GO:0042742;GO:0005773;GO:0005773;GO:0055081;GO:0005773;GO:0070588;GO:0005774;GO:0005388;GO:0005516;GO:0006200;GO:0009507;GO:0070588;GO:0005886;GO:0009705;GO:0005388;GO:0043069;GO:0006200;	defense response to bacterium;vacuole;vacuole;anion homeostasis;vacuole;calcium ion transmembrane transport;vacuolar membrane;calcium-transporting ATPase activity;calmodulin binding;ATP catabolic process;chloroplast;calcium ion transmembrane transport;plasma membrane;plant-type vacuole membrane;calcium-transporting ATPase activity;negative regulation of programmed cell death;ATP catabolic process;	928	73.06	0	AT3G57330.1
Pm029643	GO:0000166;GO:0006364;GO:0000166;GO:0006364;	nucleotide binding;rRNA processing;nucleotide binding;rRNA processing;	673	66.42	0	AT2G40360.1
Pm029647	GO:0045087;GO:0031224;GO:0007165;GO:0004888;	innate immune response;intrinsic to membrane;signal transduction;transmembrane signaling receptor activity;	133	37.59	9e-20	AT2G20142.1
Pm029655	GO:0006457;GO:0031072;GO:0005488;GO:0005488;GO:0031072;	protein folding;heat shock protein binding;binding;binding;heat shock protein binding;	584	56.16	4e-171	AT2G41520.1
Pm030875	GO:0006468;GO:0016310;GO:0016310;GO:0012505;GO:0016301;GO:0016301;	protein phosphorylation;phosphorylation;phosphorylation;endomembrane system;kinase activity;kinase activity;	934	33.51	9e-125	AT3G46350.1
Pm030882	GO:0016310;GO:0016301;GO:0016310;GO:0016301;GO:0012505;GO:0016301;GO:0006468;GO:0050832;GO:0050832;	phosphorylation;kinase activity;phosphorylation;kinase activity;endomembrane system;kinase activity;protein phosphorylation;defense response to fungus;defense response to fungus;	913	52.03	0	AT1G51800.1
Pm030889	GO:0008150;	biological_process_unknown;	386	63.73	7e-142	AT5G11730.1
Pm008512	GO:0055085;GO:0005886;GO:0009506;GO:0006810;GO:0005886;GO:0005886;GO:0055085;GO:0006200;GO:0042626;	transmembrane transport;plasma membrane;plasmodesma;transport;plasma membrane;plasma membrane;transmembrane transport;ATP catabolic process;ATPase activity, coupled to transmembrane movement of substances;	909	64.25	0	AT1G02520.1
Pm008495	GO:0005840;GO:0006412;GO:0003735;GO:0005739;GO:0003735;GO:0006412;GO:0005840;	ribosome;translation;structural constituent of ribosome;mitochondrion;structural constituent of ribosome;translation;ribosome;	259	84.94	1e-122	AT3G17465.1
Pm008492	GO:0008150;GO:0005575;GO:0008150;GO:0005575;GO:0008150;GO:0005575;	biological_process_unknown;cellular_component_unknown;biological_process_unknown;cellular_component_unknown;biological_process_unknown;cellular_component_unknown;	592	48.14	3e-170	AT5G66520.1
Pm008491	GO:0046983;GO:0005575;GO:0008150;GO:0003677;	protein dimerization activity;cellular_component_unknown;biological_process_unknown;DNA binding;	847	59.03	0	AT3G17450.1
Pm014279	GO:0031225;GO:0003674;GO:0090406;GO:0031225;GO:0008150;	anchored to membrane;molecular_function_unknown;pollen tube;anchored to membrane;biological_process_unknown;	141	58.16	2e-43	AT5G56170.1
Pm014272	GO:0005739;GO:0008150;	mitochondrion;biological_process_unknown;	439	39.64	8e-94	AT2G20710.1
Pm014261	GO:0003735;GO:0006412;GO:0009409;GO:0009570;GO:0009570;GO:0005840;GO:0009941;GO:0009409;GO:0009570;GO:0009507;GO:0009941;GO:0003735;GO:0009507;GO:0003723;GO:0005634;GO:0003735;GO:0006412;GO:0009409;GO:0009570;GO:0009570;GO:0005840;GO:0009941;GO:0009409;GO:0009570;GO:0009507;GO:0009941;GO:0003735;GO:0009507;GO:0003723;GO:0005634;	structural constituent of ribosome;translation;response to cold;chloroplast stroma;chloroplast stroma;ribosome;chloroplast envelope;response to cold;chloroplast stroma;chloroplast;chloroplast envelope;structural constituent of ribosome;chloroplast;RNA binding;nucleus;structural constituent of ribosome;translation;response to cold;chloroplast stroma;chloroplast stroma;ribosome;chloroplast envelope…	217	57.14	2e-49	AT1G35680.1
Pm010360	GO:0006629;GO:0004091;GO:0012505;GO:0008152;GO:0016788;	lipid metabolic process;carboxylesterase activity;endomembrane system;metabolic process;hydrolase activity, acting on ester bonds;	315	55.56	1e-90	AT5G45950.1
Pm010369	GO:0009507;GO:0008150;	chloroplast;biological_process_unknown;	95	42.11	2e-21	AT1G06280.1
Pm010372	GO:0005575;GO:0008150;GO:0003674;	cellular_component_unknown;biological_process_unknown;molecular_function_unknown;	47	89.36	1e-20	AT1G28540.1
Pm010356	GO:0004828;GO:0046686;GO:0005829;GO:0004828;GO:0005829;GO:0004812;GO:0008152;GO:0005524;GO:0000166;GO:0006434;	serine-tRNA ligase activity;response to cadmium ion;cytosol;serine-tRNA ligase activity;cytosol;aminoacyl-tRNA ligase activity;metabolic process;ATP binding;nucleotide binding;seryl-tRNA aminoacylation;	116	50	2e-30	AT5G27470.1
Pm031005	GO:0003676;GO:0008150;GO:0005829;GO:0009507;GO:0003677;GO:0003676;GO:0005634;	nucleic acid binding;biological_process_unknown;cytosol;chloroplast;DNA binding;nucleic acid binding;nucleus;	359	54.87	1e-80	AT4G39680.2
Pm029397	GO:0005516;GO:0005575;GO:0005516;GO:0005516;GO:0005575;GO:0005516;	calmodulin binding;cellular_component_unknown;calmodulin binding;calmodulin binding;cellular_component_unknown;calmodulin binding;	187	44.39	2e-29	AT2G38800.1
Pm028422	GO:0019256;GO:0008152;GO:0012505;GO:0016884;GO:0019330;GO:0008152;GO:0004040;	acrylonitrile catabolic process;metabolic process;endomembrane system;carbon-nitrogen ligase activity, with glutamine as amido-N-donor;aldoxime metabolic process;metabolic process;amidase activity;	229	55.46	8e-66	AT4G34880.1
Pm004538	GO:0005515;GO:0006952;GO:0006952;GO:0005515;GO:0006952;GO:0006952;GO:0005515;GO:0006952;GO:0006952;GO:0005515;GO:0006952;GO:0006952;GO:0005515;GO:0006952;GO:0006952;GO:0005515;GO:0006952;GO:0006952;GO:0005515;GO:0006952;GO:0006952;GO:0005515;GO:0006952;GO:0006952;GO:0005515;GO:0006952;GO:0006952;GO:0005515;GO:0006952;GO:0006952;GO:0005515;GO:0006952;GO:0006952;GO:0005515;GO:0006952;GO:0006952;GO:…	protein binding;defense response;defense response;protein binding;defense response;defense response;protein binding;defense response;defense response;protein binding;defense response;defense response;protein binding;defense response;defense response;protein binding;defense response;defense response;protein binding;defense response;defense response;protein binding;defense response;defense response…	905	30.06	4e-98	AT3G14470.1
Pm004537	GO:0008150;GO:0003674;	biological_process_unknown;molecular_function_unknown;	236	60.17	7e-71	AT5G49710.3
Pm004523	GO:0006355;GO:0003677;GO:0005515;GO:0009793;GO:0003700;	regulation of transcription, DNA-dependent;DNA binding;protein binding;embryo development ending in seed dormancy;sequence-specific DNA binding transcription factor activity;	214	53.74	3e-51	AT4G24660.1
Pm004511	GO:0004674;GO:0016310;GO:0004672;GO:0016301;GO:0005524;GO:0006468;GO:0005515;	protein serine/threonine kinase activity;phosphorylation;protein kinase activity;kinase activity;ATP binding;protein phosphorylation;protein binding;	477	66.67	2e-176	AT1G12680.1
Pm004505	GO:0005345;GO:0005345;GO:0006863;GO:0006863;GO:0016020;GO:0005345;	purine base transmembrane transporter activity;purine base transmembrane transporter activity;purine base transport;purine base transport;membrane;purine base transmembrane transporter activity;	321	64.17	2e-114	AT1G28220.1
Pm004499	GO:0005739;GO:0006351;GO:0006351;GO:0006351;GO:0005515;GO:0003899;GO:0003677;	mitochondrion;transcription, DNA-dependent;transcription, DNA-dependent;transcription, DNA-dependent;protein binding;DNA-directed RNA polymerase activity;DNA binding;	68	76.47	6e-18	AT2G24120.1
Pm004491	GO:0009507;GO:0005543;GO:0005488;GO:0008150;GO:0009507;GO:0005543;GO:0005488;GO:0008150;	chloroplast;phospholipid binding;binding;biological_process_unknown;chloroplast;phospholipid binding;binding;biological_process_unknown;	333	39.94	8e-54	AT4G40080.1
Pm004490	GO:0012505;GO:0008270;GO:0008270;	endomembrane system;zinc ion binding;zinc ion binding;	260	44.62	2e-48	AT1G35330.1
Pm004489	GO:0005634;GO:0006355;GO:0006355;GO:0003700;GO:0003700;GO:0006355;GO:0003677;GO:0005634;GO:0006355;GO:0006355;GO:0003700;GO:0003700;GO:0006355;GO:0003677;	nucleus;regulation of transcription, DNA-dependent;regulation of transcription, DNA-dependent;sequence-specific DNA binding transcription factor activity;sequence-specific DNA binding transcription factor activity;regulation of transcription, DNA-dependent;DNA binding;nucleus;regulation of transcription, DNA-dependent;regulation of transcription, DNA-dependent;sequence-specific DNA binding transc…	353	49.01	5e-67	AT1G72210.1
Pm004469	GO:0009579;GO:0005507;GO:0015992;GO:0004129;GO:0005739;GO:0055114;GO:0009507;GO:0034220;GO:0005739;GO:0009651;GO:0009535;	thylakoid;copper ion binding;proton transport;cytochrome-c oxidase activity;mitochondrion;oxidation-reduction process;chloroplast;ion transmembrane transport;mitochondrion;response to salt stress;chloroplast thylakoid membrane;	177	51.98	2e-35	AT1G22450.1
Pm004462	GO:0016757;GO:0007166;GO:0016757;GO:0005829;GO:0008152;	transferase activity, transferring glycosyl groups;cell surface receptor linked signaling pathway;transferase activity, transferring glycosyl groups;cytosol;metabolic process;	980	61.22	0	AT1G78280.1
Pm004460	GO:0005515;GO:0009737;GO:0010608;GO:0005515;GO:0004842;GO:0010629;GO:0005575;GO:0016567;GO:0006511;GO:0006511;	protein binding;response to abscisic acid stimulus;posttranscriptional regulation of gene expression;protein binding;ubiquitin-protein ligase activity;negative regulation of gene expression;cellular_component_unknown;protein ubiquitination;ubiquitin-dependent protein catabolic process;ubiquitin-dependent protein catabolic process;	286	63.99	7e-102	AT4G08980.5
Pm004456	GO:0009505;GO:0009505;GO:0005618;GO:0003674;GO:0009741;	plant-type cell wall;plant-type cell wall;cell wall;molecular_function_unknown;response to brassinosteroid stimulus;	306	73.86	1e-114	AT4G08950.1
Pm004453	GO:0008194;GO:0015020;GO:0008152;GO:0008152;GO:0005575;GO:0008152;GO:0008152;GO:0016757;GO:0008152;GO:0008194;GO:0015020;GO:0008152;GO:0008152;GO:0005575;GO:0008152;GO:0008152;GO:0016757;GO:0008152;GO:0008194;GO:0015020;GO:0008152;GO:0008152;GO:0005575;GO:0008152;GO:0008152;GO:0016757;GO:0008152;GO:0008194;GO:0015020;GO:0008152;GO:0008152;GO:0005575;GO:0008152;GO:0008152;GO:0016757;GO:0008152;	UDP-glycosyltransferase activity;glucuronosyltransferase activity;metabolic process;metabolic process;cellular_component_unknown;metabolic process;metabolic process;transferase activity, transferring glycosyl groups;metabolic process;UDP-glycosyltransferase activity;glucuronosyltransferase activity;metabolic process;metabolic process;cellular_component_unknown;metabolic process;metabolic process;…	482	65.15	0	AT1G22360.1
Pm004452	GO:0008194;GO:0015020;GO:0008152;GO:0008152;GO:0005575;GO:0008152;GO:0008152;GO:0016757;GO:0008152;GO:0008194;GO:0015020;GO:0008152;GO:0008152;GO:0005575;GO:0008152;GO:0008152;GO:0016757;GO:0008152;GO:0008194;GO:0015020;GO:0008152;GO:0008152;GO:0005575;GO:0008152;GO:0008152;GO:0016757;GO:0008152;GO:0008194;GO:0015020;GO:0008152;GO:0008152;GO:0005575;GO:0008152;GO:0008152;GO:0016757;GO:0008152;	UDP-glycosyltransferase activity;glucuronosyltransferase activity;metabolic process;metabolic process;cellular_component_unknown;metabolic process;metabolic process;transferase activity, transferring glycosyl groups;metabolic process;UDP-glycosyltransferase activity;glucuronosyltransferase activity;metabolic process;metabolic process;cellular_component_unknown;metabolic process;metabolic process;…	472	64.41	0	AT1G22360.1
Pm004450	GO:0008194;GO:0015020;GO:0008152;GO:0008152;GO:0005575;GO:0008152;GO:0008152;GO:0016757;GO:0008152;GO:0008194;GO:0015020;GO:0008152;GO:0008152;GO:0005575;GO:0008152;GO:0008152;GO:0016757;GO:0008152;GO:0008194;GO:0015020;GO:0008152;GO:0008152;GO:0005575;GO:0008152;GO:0008152;GO:0016757;GO:0008152;GO:0008194;GO:0015020;GO:0008152;GO:0008152;GO:0005575;GO:0008152;GO:0008152;GO:0016757;GO:0008152;	UDP-glycosyltransferase activity;glucuronosyltransferase activity;metabolic process;metabolic process;cellular_component_unknown;metabolic process;metabolic process;transferase activity, transferring glycosyl groups;metabolic process;UDP-glycosyltransferase activity;glucuronosyltransferase activity;metabolic process;metabolic process;cellular_component_unknown;metabolic process;metabolic process;…	68	73.53	4e-27	AT1G22360.2
Pm004468	GO:0009507;	chloroplast;	265	46.79	4e-26	AT1G78310.1
Pm016553	GO:0006952;GO:0005524;GO:0006952;GO:0006952;GO:0005524;GO:0006952;GO:0006952;GO:0005524;GO:0006952;	defense response;ATP binding;defense response;defense response;ATP binding;defense response;defense response;ATP binding;defense response;	765	32.03	2e-72	AT4G27220.1
Pm016555	GO:0006952;GO:0008152;GO:0017111;GO:0000166;GO:0006952;GO:0005575;GO:0005524;GO:0006952;GO:0008152;GO:0017111;GO:0000166;GO:0006952;GO:0005575;GO:0005524;GO:0006952;GO:0008152;GO:0017111;GO:0000166;GO:0006952;GO:0005575;GO:0005524;GO:0006952;GO:0008152;GO:0017111;GO:0000166;GO:0006952;GO:0005575;GO:0005524;	defense response;metabolic process;nucleoside-triphosphatase activity;nucleotide binding;defense response;cellular_component_unknown;ATP binding;defense response;metabolic process;nucleoside-triphosphatase activity;nucleotide binding;defense response;cellular_component_unknown;ATP binding;defense response;metabolic process;nucleoside-triphosphatase activity;nucleotide binding;defense response;cel…	740	30.41	8e-65	AT4G27190.1
Pm016562	GO:0016301;GO:0005524;GO:0016310;GO:0004674;GO:0004672;GO:0006468;	kinase activity;ATP binding;phosphorylation;protein serine/threonine kinase activity;protein kinase activity;protein phosphorylation;	375	58.67	2e-111	AT3G51990.1
Pm016575	GO:0005515;GO:0006952;GO:0006952;GO:0005515;GO:0006952;GO:0006952;GO:0005515;GO:0006952;GO:0006952;GO:0005515;GO:0006952;GO:0006952;GO:0005515;GO:0006952;GO:0006952;GO:0005515;GO:0006952;GO:0006952;GO:0005515;GO:0006952;GO:0006952;GO:0005515;GO:0006952;GO:0006952;GO:0005515;GO:0006952;GO:0006952;GO:0005515;GO:0006952;GO:0006952;GO:0005515;GO:0006952;GO:0006952;GO:0005515;GO:0006952;GO:0006952;GO:…	protein binding;defense response;defense response;protein binding;defense response;defense response;protein binding;defense response;defense response;protein binding;defense response;defense response;protein binding;defense response;defense response;protein binding;defense response;defense response;protein binding;defense response;defense response;protein binding;defense response;defense response…	523	41.11	2e-105	AT3G14470.1
Pm016576	GO:0005515;GO:0006952;GO:0006952;GO:0005515;GO:0006952;GO:0006952;GO:0005515;GO:0006952;GO:0006952;GO:0005515;GO:0006952;GO:0006952;GO:0005515;GO:0006952;GO:0006952;GO:0005515;GO:0006952;GO:0006952;GO:0005515;GO:0006952;GO:0006952;GO:0005515;GO:0006952;GO:0006952;GO:0005515;GO:0006952;GO:0006952;GO:0005515;GO:0006952;GO:0006952;GO:0005515;GO:0006952;GO:0006952;GO:0005515;GO:0006952;GO:0006952;GO:…	protein binding;defense response;defense response;protein binding;defense response;defense response;protein binding;defense response;defense response;protein binding;defense response;defense response;protein binding;defense response;defense response;protein binding;defense response;defense response;protein binding;defense response;defense response;protein binding;defense response;defense response…	1028	38.33	8e-167	AT3G14470.1
Pm016582	GO:0005515;GO:0006952;GO:0006952;GO:0005515;GO:0006952;GO:0006952;GO:0005515;GO:0006952;GO:0006952;GO:0005515;GO:0006952;GO:0006952;GO:0005515;GO:0006952;GO:0006952;GO:0005515;GO:0006952;GO:0006952;GO:0005515;GO:0006952;GO:0006952;GO:0005515;GO:0006952;GO:0006952;GO:0005515;GO:0006952;GO:0006952;GO:0005515;GO:0006952;GO:0006952;GO:0005515;GO:0006952;GO:0006952;GO:0005515;GO:0006952;GO:0006952;GO:…	protein binding;defense response;defense response;protein binding;defense response;defense response;protein binding;defense response;defense response;protein binding;defense response;defense response;protein binding;defense response;defense response;protein binding;defense response;defense response;protein binding;defense response;defense response;protein binding;defense response;defense response…	1012	36.86	6e-146	AT3G14470.1
Pm008455	GO:0003878;GO:0005829;GO:0006085;GO:0008152;GO:0009346;	ATP citrate synthase activity;cytosol;acetyl-CoA biosynthetic process;metabolic process;citrate lyase complex;	420	88.33	0	AT1G09430.1
Pm008451	GO:0008168;GO:0032259;GO:0005575;GO:0008152;GO:0008168;GO:0003824;GO:0008152;GO:0008152;	methyltransferase activity;methylation;cellular_component_unknown;metabolic process;methyltransferase activity;catalytic activity;metabolic process;metabolic process;	241	59.75	2e-67	AT3G17365.1
Pm008449	GO:0008152;GO:0003777;GO:0000910;GO:0005524;GO:0008152;GO:0003777;GO:0008152;GO:0003777;GO:0000910;GO:0005524;GO:0008152;GO:0003777;	metabolic process;microtubule motor activity;cytokinesis;ATP binding;metabolic process;microtubule motor activity;metabolic process;microtubule motor activity;cytokinesis;ATP binding;metabolic process;microtubule motor activity;	1141	56.62	0	AT3G17360.1
Pm008446	GO:0006886;GO:0005488;GO:0005737;GO:0008565;GO:0000059;GO:0006886;GO:0008565;GO:0005643;GO:0005488;GO:0008565;GO:0005634;	intracellular protein transport;binding;cytoplasm;protein transporter activity;protein import into nucleus, docking;intracellular protein transport;protein transporter activity;nuclear pore;binding;protein transporter activity;nucleus;	973	57.14	0	AT3G17340.1
Pm008442	GO:0008150;GO:0003674;	biological_process_unknown;molecular_function_unknown;	462	54.55	4e-133	AT1G48110.2
Pm008438	GO:0007165;GO:0009507;GO:0035091;GO:0009506;	signal transduction;chloroplast;phosphatidylinositol binding;plasmodesma;	4173	65.83	0	AT1G48090.1
Pm008433	GO:0003674;GO:0008150;GO:0005575;	molecular_function_unknown;biological_process_unknown;cellular_component_unknown;	247	52.23	7e-30	AT5G30490.2
Pm008430	GO:0006979;GO:0009651;GO:0016051;GO:0016757;GO:0006012;GO:0009414;GO:0016757;GO:0016758;GO:0005575;GO:0047216;GO:0009409;	response to oxidative stress;response to salt stress;carbohydrate biosynthetic process;transferase activity, transferring glycosyl groups;galactose metabolic process;response to water deprivation;transferase activity, transferring glycosyl groups;transferase activity, transferring hexosyl groups;cellular_component_unknown;inositol 3-alpha-galactosyltransferase activity;response to cold;	329	75.08	5e-143	AT1G56600.1
Pm008425	GO:0003700;GO:0009620;GO:0009723;GO:0003677;GO:0009753;GO:0003700;GO:0005634;GO:0006355;GO:0009651;GO:0009737;	sequence-specific DNA binding transcription factor activity;response to fungus;response to ethylene stimulus;DNA binding;response to jasmonic acid stimulus;sequence-specific DNA binding transcription factor activity;nucleus;regulation of transcription, DNA-dependent;response to salt stress;response to abscisic acid stimulus;	316	56.96	6e-72	AT3G06490.1
Pm008424	GO:0008152;GO:0004564;GO:0007623;GO:0003824;GO:0008152;	metabolic process;beta-fructofuranosidase activity;circadian rhythm;catalytic activity;metabolic process;	709	64.17	0	AT3G06500.1
Pm008421	GO:0009941;GO:0009941;GO:0008422;GO:0008152;GO:0004553;GO:0009707;GO:0009707;GO:0009941;GO:0009507;GO:0009507;GO:0050826;GO:0009409;GO:0050826;GO:0008422;GO:0008152;GO:0080079;GO:0009941;	chloroplast envelope;chloroplast envelope;beta-glucosidase activity;metabolic process;hydrolase activity, hydrolyzing O-glycosyl compounds;chloroplast outer membrane;chloroplast outer membrane;chloroplast envelope;chloroplast;chloroplast;response to freezing;response to cold;response to freezing;beta-glucosidase activity;metabolic process;cellobiose glucosidase activity;chloroplast envelope;	619	65.75	0	AT3G06510.1
Pm008416	GO:0005840;GO:0003735;GO:0009507;GO:0006412;GO:0042254;GO:0003735;GO:0005840;GO:0019843;GO:0006412;	ribosome;structural constituent of ribosome;chloroplast;translation;ribosome biogenesis;structural constituent of ribosome;ribosome;rRNA binding;translation;	196	69.9	9e-80	AT3G17170.1
Pm002206	GO:0008150;GO:0003674;	biological_process_unknown;molecular_function_unknown;	482	78.63	0	AT5G65470.1
Pm002223	GO:0016567;GO:0004674;GO:0016301;GO:0000151;GO:0004672;GO:0016310;GO:0004842;GO:0006468;GO:0005524;	protein ubiquitination;protein serine/threonine kinase activity;kinase activity;ubiquitin ligase complex;protein kinase activity;phosphorylation;ubiquitin-protein ligase activity;protein phosphorylation;ATP binding;	813	50.43	0	AT5G65500.1
Pm002227	GO:0016301;GO:0004674;GO:0046777;GO:0016310;	kinase activity;protein serine/threonine kinase activity;protein autophosphorylation;phosphorylation;	423	60.52	7e-132	AT5G65530.1
Pm002237	GO:0008150;	biological_process_unknown;	674	62.91	0	AT5G65570.1
Pm002241	GO:0004028;GO:0006979;GO:0005739;GO:0005739;GO:0055114;GO:0005739;GO:0005739;GO:0005507;GO:0004028;GO:0006979;GO:0005739;GO:0005739;GO:0055114;GO:0005739;GO:0005739;GO:0005507;	3-chloroallyl aldehyde dehydrogenase activity;response to oxidative stress;mitochondrion;mitochondrion;oxidation-reduction process;mitochondrion;mitochondrion;copper ion binding;3-chloroallyl aldehyde dehydrogenase activity;response to oxidative stress;mitochondrion;mitochondrion;oxidation-reduction process;mitochondrion;mitochondrion;copper ion binding;	509	65.62	0	AT2G14170.1
Pm002243	GO:0009507;GO:0003677;GO:0006355;GO:0003700;GO:0006355;GO:0006355;GO:0003700;	chloroplast;DNA binding;regulation of transcription, DNA-dependent;sequence-specific DNA binding transcription factor activity;regulation of transcription, DNA-dependent;regulation of transcription, DNA-dependent;sequence-specific DNA binding transcription factor activity;	347	36.31	3e-36	AT5G65590.1
Pm002270	GO:0006200;GO:0016020;GO:0042626;GO:0055085;	ATP catabolic process;membrane;ATPase activity, coupled to transmembrane movement of substances;transmembrane transport;	308	50	1e-64	AT3G55100.1
Pm002282	GO:0009044;GO:0005774;GO:0004553;GO:0005975;GO:0008152;GO:0005773;GO:0008152;	xylan 1,4-beta-xylosidase activity;vacuolar membrane;hydrolase activity, hydrolyzing O-glycosyl compounds;carbohydrate metabolic process;metabolic process;vacuole;metabolic process;	764	67.02	0	AT5G10560.1
Pm002287	GO:0008270;GO:0005886;GO:0005886;GO:0010197;GO:0004842;GO:0009506;GO:0008270;GO:0016567;GO:0008270;	zinc ion binding;plasma membrane;plasma membrane;polar nucleus fusion;ubiquitin-protein ligase activity;plasmodesma;zinc ion binding;protein ubiquitination;zinc ion binding;	645	47.75	5e-131	AT4G37890.2
Pm002295	GO:0008150;GO:0003674;	biological_process_unknown;molecular_function_unknown;	515	36.12	2e-48	AT2G22720.3
Pm002297	GO:0034219;GO:0055085;GO:0034220;GO:0015144;GO:0016020;GO:0015992;GO:0005351;	carbohydrate transmembrane transport;transmembrane transport;ion transmembrane transport;carbohydrate transmembrane transporter activity;membrane;proton transport;sugar:hydrogen symporter activity;	519	59.54	5e-159	AT2G22730.1
Pm002304	GO:0006355;GO:0003700;GO:0005634;GO:0006355;GO:0006355;GO:0003677;GO:0003700;	regulation of transcription, DNA-dependent;sequence-specific DNA binding transcription factor activity;nucleus;regulation of transcription, DNA-dependent;regulation of transcription, DNA-dependent;DNA binding;sequence-specific DNA binding transcription factor activity;	227	53.74	9e-58	AT4G37850.1
Pm002306	GO:0009651;GO:0010224;GO:0006979;GO:0006974;GO:0004396;GO:0009409;GO:0005739;GO:0001666;GO:0005524;GO:0046835;GO:0009408;GO:0004396;GO:0006970;GO:0009414;GO:0046835;	response to salt stress;response to UV-B;response to oxidative stress;response to DNA damage stimulus;hexokinase activity;response to cold;mitochondrion;response to hypoxia;ATP binding;carbohydrate phosphorylation;response to heat;hexokinase activity;response to osmotic stress;response to water deprivation;carbohydrate phosphorylation;	446	59.64	1e-125	AT4G37840.1
Pm002315	GO:0008150;GO:0003674;GO:0005575;	biological_process_unknown;molecular_function_unknown;cellular_component_unknown;	229	43.67	2e-37	AT2G22790.1
Pm002321	GO:0031071;GO:0008152;GO:0008270;GO:0008483;GO:0005524;GO:0005739;GO:0005739;GO:0005739;GO:0005524;GO:0016226;	cysteine desulfurase activity;metabolic process;zinc ion binding;transaminase activity;ATP binding;mitochondrion;mitochondrion;mitochondrion;ATP binding;iron-sulfur cluster assembly;	457	73.96	0	AT5G65720.1
Pm007078	GO:0003723;GO:0005515;GO:0048507;GO:0045836;	RNA binding;protein binding;meristem development;positive regulation of meiosis;	781	49.17	0	AT5G61960.2
Pm007094	GO:0003674;GO:0008150;GO:0009507;	molecular_function_unknown;biological_process_unknown;chloroplast;	292	64.73	3e-93	AT1G28140.1
Pm007097	GO:0005739;GO:0055114;GO:0016020;GO:0005739;GO:0005750;GO:0046872;	mitochondrion;oxidation-reduction process;membrane;mitochondrion;mitochondrial respiratory chain complex III;metal ion binding;	276	76.45	2e-117	AT5G13430.1
Pm007100	GO:0004801;GO:0005739;GO:0009570;GO:0008152;GO:0046686;GO:0004801;GO:0008152;GO:0009570;GO:0003824;GO:0009507;GO:0009507;	sedoheptulose-7-phosphate:D-glyceraldehyde-3-phosphate glyceronetransferase activity;mitochondrion;chloroplast stroma;metabolic process;response to cadmium ion;sedoheptulose-7-phosphate:D-glyceraldehyde-3-phosphate glyceronetransferase activity;metabolic process;chloroplast stroma;catalytic activity;chloroplast;chloroplast;	378	87.04	0	AT5G13420.1
Pm007113	GO:0003700;GO:0006355;GO:0003677;GO:0009873;GO:0003700;GO:0003700;GO:0005634;GO:0006355;	sequence-specific DNA binding transcription factor activity;regulation of transcription, DNA-dependent;DNA binding;ethylene mediated signaling pathway;sequence-specific DNA binding transcription factor activity;sequence-specific DNA binding transcription factor activity;nucleus;regulation of transcription, DNA-dependent;	92	78.26	4e-29	AT1G28160.1
Pm007127	GO:0008283;GO:0005524;GO:0006268;GO:0005524;GO:0010082;GO:0005524;GO:0008094;GO:0003677;GO:0006270;GO:0048364;GO:0003677;GO:0000790;GO:0042127;GO:0003677;GO:0005829;GO:0009790;GO:0006200;	cell proliferation;ATP binding;DNA unwinding involved in replication;ATP binding;regulation of root meristem growth;ATP binding;DNA-dependent ATPase activity;DNA binding;DNA-dependent DNA replication initiation;root development;DNA binding;nuclear chromatin;regulation of cell proliferation;DNA binding;cytosol;embryo development;ATP catabolic process;	942	76.01	0	AT1G44900.1
Pm007128	GO:0005739;GO:0009505;GO:0005739;GO:0005783;GO:0006457;GO:0005774;GO:0009506;GO:0005886;GO:0005773;GO:0005773;GO:0016020;GO:0009507;GO:0005792;GO:0051082;GO:0005509;	mitochondrion;plant-type cell wall;mitochondrion;endoplasmic reticulum;protein folding;vacuolar membrane;plasmodesma;plasma membrane;vacuole;vacuole;membrane;chloroplast;microsome;unfolded protein binding;calcium ion binding;	481	76.3	0	AT5G61790.1
Pm007130	GO:0003674;GO:0005634;GO:0008150;	molecular_function_unknown;nucleus;biological_process_unknown;	180	48.89	5e-40	AT1G28190.1
Pm007134	GO:0009611;GO:0043069;GO:0005886;GO:0009408;GO:0072593;GO:0016174;GO:0016174;GO:0006952;GO:0050832;GO:0072593;GO:0055114;GO:0055114;	response to wounding;negative regulation of programmed cell death;plasma membrane;response to heat;reactive oxygen species metabolic process;NAD(P)H oxidase activity;NAD(P)H oxidase activity;defense response;defense response to fungus;reactive oxygen species metabolic process;oxidation-reduction process;oxidation-reduction process;	948	71.31	0	AT5G47910.1
Pm007138	GO:0003674;GO:0008150;GO:0012505;GO:0003674;GO:0008150;GO:0012505;	molecular_function_unknown;biological_process_unknown;endomembrane system;molecular_function_unknown;biological_process_unknown;endomembrane system;	392	68.37	9e-150	AT5G47900.1
Pm007139	GO:0003674;GO:0008150;	molecular_function_unknown;biological_process_unknown;	408	53.92	4e-99	AT2G19640.2
Pm007148	GO:0012505;GO:0008150;GO:0005488;	endomembrane system;biological_process_unknown;binding;	358	60.61	4e-118	AT3G51980.1
Pm007149	GO:0008150;GO:0009507;GO:0009507;GO:0003674;	biological_process_unknown;chloroplast;chloroplast;molecular_function_unknown;	147	79.59	2e-63	AT5G47870.1
Pm007151	GO:0008150;GO:0003824;GO:0009507;GO:0008152;GO:0016020;GO:0016020;GO:0008150;GO:0003824;GO:0009507;GO:0008152;GO:0016020;GO:0016020;	biological_process_unknown;catalytic activity;chloroplast;metabolic process;membrane;membrane;biological_process_unknown;catalytic activity;chloroplast;metabolic process;membrane;membrane;	360	35.28	3e-55	AT4G38040.1
Pm007163	GO:0005515;GO:0080167;GO:0003700;GO:0010224;GO:0006355;GO:0003700;GO:0003677;	protein binding;response to karrikin;sequence-specific DNA binding transcription factor activity;response to UV-B;regulation of transcription, DNA-dependent;sequence-specific DNA binding transcription factor activity;DNA binding;	91	75.82	9e-34	AT3G17609.4
Pm024114	GO:0003674;GO:0008150;	molecular_function_unknown;biological_process_unknown;	183	49.73	4e-32	AT4G10970.4
Pm024117	GO:0009982;GO:0009982;GO:0009451;GO:0008152;GO:0008152;GO:0001522;	pseudouridine synthase activity;pseudouridine synthase activity;RNA modification;metabolic process;metabolic process;pseudouridine synthesis;	498	68.67	0	AT1G78910.1
Pm024129	GO:0006629;GO:0005575;GO:0004091;GO:0008152;GO:0016788;GO:0006629;GO:0005575;GO:0004091;GO:0008152;GO:0016788;	lipid metabolic process;cellular_component_unknown;carboxylesterase activity;metabolic process;hydrolase activity, acting on ester bonds;lipid metabolic process;cellular_component_unknown;carboxylesterase activity;metabolic process;hydrolase activity, acting on ester bonds;	335	70.75	1e-142	AT4G10950.1
Pm024133	GO:0006629;GO:0005575;GO:0004091;GO:0008152;GO:0016788;GO:0006629;GO:0005575;GO:0004091;GO:0008152;GO:0016788;	lipid metabolic process;cellular_component_unknown;carboxylesterase activity;metabolic process;hydrolase activity, acting on ester bonds;lipid metabolic process;cellular_component_unknown;carboxylesterase activity;metabolic process;hydrolase activity, acting on ester bonds;	335	71.34	7e-144	AT4G10950.1
Pm024138	GO:0000166;GO:0006508;GO:0008152;GO:0004222;GO:0016887;GO:0006200;GO:0017111;GO:0008237;GO:0009507;GO:0009941;GO:0005524;	nucleotide binding;proteolysis;metabolic process;metalloendopeptidase activity;ATPase activity;ATP catabolic process;nucleoside-triphosphatase activity;metallopeptidase activity;chloroplast;chloroplast envelope;ATP binding;	954	74.32	0	AT4G23940.1
Pm024143	GO:0008150;GO:0003674;GO:0009535;GO:0009535;GO:0009507;	biological_process_unknown;molecular_function_unknown;chloroplast thylakoid membrane;chloroplast thylakoid membrane;chloroplast;	79	70.89	2e-30	AT5G42070.1
Pm024144	GO:0003713;GO:0005515;GO:0006355;GO:0003677;GO:0005575;GO:0006355;GO:0006355;	transcription coactivator activity;protein binding;regulation of transcription, DNA-dependent;DNA binding;cellular_component_unknown;regulation of transcription, DNA-dependent;regulation of transcription, DNA-dependent;	150	61.33	2e-44	AT4G10920.2
Pm024147	GO:0003674;GO:0003674;	molecular_function_unknown;molecular_function_unknown;	365	56.71	3e-91	AT5G42050.1
Pm030423	GO:0009705;GO:0005509;GO:2000021;GO:0005509;GO:0005515;GO:0042538;GO:0005509;GO:0005515;GO:0005515;GO:0005737;GO:0005886;	plant-type vacuole membrane;calcium ion binding;regulation of ion homeostasis;calcium ion binding;protein binding;hyperosmotic salinity response;calcium ion binding;protein binding;protein binding;cytoplasm;plasma membrane;	71	80.28	5e-29	AT4G33000.3
Pm002346	GO:0003700;GO:0003700;GO:0006355;GO:0009887;GO:0042127;GO:0003677;GO:0005634;GO:0005634;GO:0003677;GO:0006355;GO:0007276;GO:0003700;GO:0003677;GO:0003700;GO:0003700;GO:0006355;GO:0009887;GO:0042127;GO:0003677;GO:0005634;GO:0005634;GO:0003677;GO:0006355;GO:0007276;GO:0003700;GO:0003677;	sequence-specific DNA binding transcription factor activity;sequence-specific DNA binding transcription factor activity;regulation of transcription, DNA-dependent;organ morphogenesis;regulation of cell proliferation;DNA binding;nucleus;nucleus;DNA binding;regulation of transcription, DNA-dependent;gamete generation;sequence-specific DNA binding transcription factor activity;DNA binding;sequence-s…	222	87.39	6e-108	AT4G37750.1
Pm002353	GO:0003677;GO:0006355;GO:0005634;GO:0003700;GO:0003700;GO:0003700;GO:0006355;GO:0006355;	DNA binding;regulation of transcription, DNA-dependent;nucleus;sequence-specific DNA binding transcription factor activity;sequence-specific DNA binding transcription factor activity;sequence-specific DNA binding transcription factor activity;regulation of transcription, DNA-dependent;regulation of transcription, DNA-dependent;	220	38.64	6e-28	AT2G22850.2
Pm002357	GO:0016597;GO:0008152;GO:0005634;GO:0008152;	amino acid binding;metabolic process;nucleus;metabolic process;	486	55.35	2e-145	AT5G65890.1
Pm004440	GO:0032321;GO:0007165;GO:0032862;GO:0005100;GO:0035091;GO:0005938;GO:0070382;GO:0005100;GO:0045177;GO:0090406;GO:0009865;GO:0017048;GO:0035024;GO:0009846;GO:0048868;	positive regulation of Rho GTPase activity;signal transduction;activation of Rho GTPase activity;Rho GTPase activator activity;phosphatidylinositol binding;cell cortex;exocytic vesicle;Rho GTPase activator activity;apical part of cell;pollen tube;pollen tube adhesion;Rho GTPase binding;negative regulation of Rho protein signal transduction;pollen germination;pollen tube development;	386	66.58	4e-123	AT4G24580.1
Pm004439	GO:0005743;GO:0006810;GO:0006839;GO:0006835;GO:0055085;GO:0006839;GO:0005488;GO:0005310;	mitochondrial inner membrane;transport;mitochondrial transport;dicarboxylic acid transport;transmembrane transport;mitochondrial transport;binding;dicarboxylic acid transmembrane transporter activity;	332	65.66	3e-107	AT2G22500.1
Pm004434	GO:0005618;GO:0004190;GO:0009505;GO:0048046;GO:0006508;	cell wall;aspartic-type endopeptidase activity;plant-type cell wall;apoplast;proteolysis;	426	68.54	7e-130	AT1G09750.1
Pm004432	GO:0006413;GO:0005515;GO:0006413;GO:0005829;GO:0003743;GO:0006413;GO:0005634;GO:0005829;GO:0006413;GO:0005515;GO:0006413;GO:0005829;GO:0003743;GO:0006413;GO:0005634;GO:0005829;	translational initiation;protein binding;translational initiation;cytosol;translation initiation factor activity;translational initiation;nucleus;cytosol;translational initiation;protein binding;translational initiation;cytosol;translation initiation factor activity;translational initiation;nucleus;cytosol;	937	69.37	0	AT3G56150.2
Pm004431	GO:0009908;GO:0008152;GO:0004221;GO:0008270;GO:0008283;GO:0008152;GO:0048366;GO:0048364;GO:0004843;GO:0048367;	flower development;metabolic process;ubiquitin thiolesterase activity;zinc ion binding;cell proliferation;metabolic process;leaf development;root development;ubiquitin-specific protease activity;shoot development;	725	45.66	7e-147	AT4G24560.1
Pm004430	GO:0008150;GO:0008150;	biological_process_unknown;biological_process_unknown;	224	66.96	4e-72	AT5G49700.1
Pm004412	GO:0008152;GO:0005524;GO:0009506;GO:0003777;GO:0008152;GO:0003777;GO:0007018;	metabolic process;ATP binding;plasmodesma;microtubule motor activity;metabolic process;microtubule motor activity;microtubule-based movement;	988	72.77	0	AT5G60930.1
Pm004409	GO:0009793;GO:0003674;	embryo development ending in seed dormancy;molecular_function_unknown;	997	46.74	0	AT1G58210.1
Pm004404	GO:0005829;GO:0005829;GO:0042803;GO:0051536;GO:0000166;	cytosol;cytosol;protein homodimerization activity;iron-sulfur cluster binding;nucleotide binding;	343	82.51	1e-168	AT5G50960.1
Pm004395	GO:0008150;GO:0005488;	biological_process_unknown;binding;	198	41.41	3e-28	AT5G65520.1
Pm004394	GO:0016310;GO:0006468;GO:0005575;GO:0004712;GO:0006468;GO:0016301;	phosphorylation;protein phosphorylation;cellular_component_unknown;protein serine/threonine/tyrosine kinase activity;protein phosphorylation;kinase activity;	1011	56.28	0	AT4G24480.1
Pm004389	GO:0003700;GO:0006355;GO:0043565;GO:0008270;GO:0008270;GO:0043565;GO:0003700;GO:0006355;GO:0003700;GO:0006355;	sequence-specific DNA binding transcription factor activity;regulation of transcription, DNA-dependent;sequence-specific DNA binding;zinc ion binding;zinc ion binding;sequence-specific DNA binding;sequence-specific DNA binding transcription factor activity;regulation of transcription, DNA-dependent;sequence-specific DNA binding transcription factor activity;regulation of transcription, DNA-depend…	184	64.67	3e-61	AT3G21175.2
Pm004383	GO:0005739;GO:0004842;GO:0004842;GO:0000151;GO:0016567;GO:0004842;GO:0005829;GO:0042787;GO:0006511;GO:0004842;GO:0016567;GO:0005634;GO:0000151;	mitochondrion;ubiquitin-protein ligase activity;ubiquitin-protein ligase activity;ubiquitin ligase complex;protein ubiquitination;ubiquitin-protein ligase activity;cytosol;protein ubiquitination involved in ubiquitin-dependent protein catabolic process;ubiquitin-dependent protein catabolic process;ubiquitin-protein ligase activity;protein ubiquitination;nucleus;ubiquitin ligase complex;	2124	36.35	0	AT1G70320.1
Pm004379	GO:0009507;GO:0009536;GO:0046686;GO:0034635;GO:0002229;	chloroplast;plastid;response to cadmium ion;glutathione transport;defense response to oomycetes;	249	70.28	6e-72	AT4G24460.2
Pm009319	GO:0008270;GO:0006355;GO:0003677;GO:0005634;GO:0008270;GO:0006355;GO:0003677;GO:0005634;	zinc ion binding;regulation of transcription, DNA-dependent;DNA binding;nucleus;zinc ion binding;regulation of transcription, DNA-dependent;DNA binding;nucleus;	1040	50.58	0	AT4G14920.1
Pm009315	GO:0003674;GO:0005575;GO:0008150;	molecular_function_unknown;cellular_component_unknown;biological_process_unknown;	218	43.58	3e-36	AT3G22430.1
Pm009309	GO:0048364;GO:0009933;GO:0005730;GO:0010588;GO:0010087;GO:0005634;GO:0009908;GO:0048366;GO:0048528;GO:0010305;GO:0048367;GO:0003674;	root development;meristem structural organization;nucleolus;cotyledon vascular tissue pattern formation;phloem or xylem histogenesis;nucleus;flower development;leaf development;post-embryonic root development;leaf vascular tissue pattern formation;shoot development;molecular_function_unknown;	658	64.89	0	AT5G16780.1
Pm009301	GO:0050790;GO:0034046;GO:0005739;GO:0019287;GO:0019288;GO:0048364;GO:0016125;	regulation of catalytic activity;poly(G) RNA binding;mitochondrion;isopentenyl diphosphate biosynthetic process, mevalonate pathway;isopentenyl diphosphate biosynthetic process, mevalonate-independent pathway;root development;sterol metabolic process;	684	67.69	0	AT4G14850.1
Pm009282	GO:0003674;GO:0031225;GO:0031225;GO:0008150;	molecular_function_unknown;anchored to membrane;anchored to membrane;biological_process_unknown;	102	50.98	9e-16	AT4G14805.1
Pm009277	GO:0008150;GO:0045735;GO:0009505;GO:0045735;GO:0008150;GO:0045735;GO:0009505;GO:0045735;GO:0008150;GO:0045735;GO:0009505;GO:0045735;	biological_process_unknown;nutrient reservoir activity;plant-type cell wall;nutrient reservoir activity;biological_process_unknown;nutrient reservoir activity;plant-type cell wall;nutrient reservoir activity;biological_process_unknown;nutrient reservoir activity;plant-type cell wall;nutrient reservoir activity;	427	35.83	1e-67	AT3G22640.1
Pm009276	GO:0034220;GO:0006813;GO:0005516;GO:0005886;GO:0034220;GO:0005261;GO:0006816;GO:0071805;GO:0005516;GO:0005886;GO:0030551;GO:0005221;GO:0005516;GO:0034765;GO:0005242;GO:0006812;GO:0034220;GO:0005886;GO:0034220;GO:0006816;GO:0005516;GO:0006813;GO:0005516;GO:0005261;GO:0071805;GO:0030551;GO:0005886;GO:0005221;GO:0005516;GO:0034765;GO:0006812;GO:0005242;GO:0034220;GO:0005886;GO:0034220;GO:0006816;GO:…	ion transmembrane transport;potassium ion transport;calmodulin binding;plasma membrane;ion transmembrane transport;cation channel activity;calcium ion transport;potassium ion transmembrane transport;calmodulin binding;plasma membrane;cyclic nucleotide binding;intracellular cyclic nucleotide activated cation channel activity;calmodulin binding;regulation of ion transmembrane transport;inward recti…	385	41.04	9e-78	AT5G53130.1
Pm009274	GO:0008150;GO:0045735;GO:0009505;GO:0045735;GO:0008150;GO:0045735;GO:0009505;GO:0045735;GO:0008150;GO:0045735;GO:0009505;GO:0045735;	biological_process_unknown;nutrient reservoir activity;plant-type cell wall;nutrient reservoir activity;biological_process_unknown;nutrient reservoir activity;plant-type cell wall;nutrient reservoir activity;biological_process_unknown;nutrient reservoir activity;plant-type cell wall;nutrient reservoir activity;	426	36.85	2e-71	AT3G22640.1
Pm009270	GO:0010305;GO:0016787;GO:0008152;GO:0016311;GO:0005575;	leaf vascular tissue pattern formation;hydrolase activity;metabolic process;dephosphorylation;cellular_component_unknown;	601	79.2	0	AT2G32010.2
Pm009249	GO:0005516;	calmodulin binding;	334	54.19	1e-61	AT4G14750.1
Pm009241	GO:0003674;GO:0008150;GO:0010052;GO:0005575;GO:0010374;	molecular_function_unknown;biological_process_unknown;guard cell differentiation;cellular_component_unknown;stomatal complex development;	50	88	2e-22	AT4G14723.1
Pm009223	GO:0006468;GO:0005524;GO:0004674;GO:0005575;GO:0006468;GO:0004672;GO:0004672;	protein phosphorylation;ATP binding;protein serine/threonine kinase activity;cellular_component_unknown;protein phosphorylation;protein kinase activity;protein kinase activity;	1120	52.41	0	AT1G04210.1
Pm009211	GO:0051741;GO:0010236;GO:0009941;GO:0009706;GO:0009507;GO:0032259;GO:0009507;GO:0010236;GO:0032259;GO:0008757;GO:0009941;GO:0009941;GO:0008168;GO:0009706;GO:0032259;GO:0009507;GO:0010189;	2-methyl-6-phytyl-1,4-benzoquinone methyltransferase activity;plastoquinone biosynthetic process;chloroplast envelope;chloroplast inner membrane;chloroplast;methylation;chloroplast;plastoquinone biosynthetic process;methylation;S-adenosylmethionine-dependent methyltransferase activity;chloroplast envelope;chloroplast envelope;methyltransferase activity;chloroplast inner membrane;methylation;chlor…	284	80.28	9e-118	AT3G63410.1
Pm009206	GO:0006629;GO:0016310;GO:0004743;GO:0009570;GO:0006096;GO:0004743;GO:0016310;GO:0009570;GO:0009570;GO:0009507;GO:0009507;GO:0046686;GO:0009507;	lipid metabolic process;phosphorylation;pyruvate kinase activity;chloroplast stroma;glycolysis;pyruvate kinase activity;phosphorylation;chloroplast stroma;chloroplast stroma;chloroplast;chloroplast;response to cadmium ion;chloroplast;	502	87.45	0	AT3G22960.1
Pm009204	GO:0008150;GO:0003674;GO:0005575;	biological_process_unknown;molecular_function_unknown;cellular_component_unknown;	298	30.54	1e-21	AT4G22390.1
Pm009199	GO:0012505;GO:0008150;GO:0003674;GO:0009507;GO:0012505;GO:0008150;GO:0003674;GO:0009507;	endomembrane system;biological_process_unknown;molecular_function_unknown;chloroplast;endomembrane system;biological_process_unknown;molecular_function_unknown;chloroplast;	398	52.01	2e-95	AT3G22970.1
Pm009181	GO:0016310;GO:0005515;GO:0009409;GO:0005515;GO:0005515;GO:0016301;GO:0005515;	phosphorylation;protein binding;response to cold;protein binding;protein binding;kinase activity;protein binding;	320	68.44	3e-127	AT3G23000.1
Pm009165	GO:0004842;GO:0009414;GO:0008270;GO:0005515;GO:0016567;GO:0051865;	ubiquitin-protein ligase activity;response to water deprivation;zinc ion binding;protein binding;protein ubiquitination;protein autoubiquitination;	478	40.38	2e-81	AT2G30580.1
Pm009313	GO:0003674;GO:0005575;GO:0008150;GO:0003674;GO:0005575;GO:0008150;	molecular_function_unknown;cellular_component_unknown;biological_process_unknown;molecular_function_unknown;cellular_component_unknown;biological_process_unknown;	442	76.24	5e-176	AT3G22440.1
Pm020134	GO:0006457;GO:0031072;GO:0031072;	protein folding;heat shock protein binding;heat shock protein binding;	189	45.5	1e-31	AT2G41000.1
Pm020135	GO:0020037;GO:0009535;GO:0005634;GO:0009535;	heme binding;chloroplast thylakoid membrane;nucleus;chloroplast thylakoid membrane;	175	52	2e-45	AT3G48890.1
Pm031227	GO:0016887;GO:0017111;GO:0006200;GO:0005524;GO:0008152;GO:0009793;GO:0000166;GO:0016887;GO:0017111;GO:0006200;GO:0005524;GO:0008152;GO:0009793;GO:0000166;GO:0016887;GO:0017111;GO:0006200;GO:0005524;GO:0008152;GO:0009793;GO:0000166;GO:0016887;GO:0017111;GO:0006200;GO:0005524;GO:0008152;GO:0009793;GO:0000166;	ATPase activity;nucleoside-triphosphatase activity;ATP catabolic process;ATP binding;metabolic process;embryo development ending in seed dormancy;nucleotide binding;ATPase activity;nucleoside-triphosphatase activity;ATP catabolic process;ATP binding;metabolic process;embryo development ending in seed dormancy;nucleotide binding;ATPase activity;nucleoside-triphosphatase activity;ATP catabolic proc…	493	55.38	4e-130	AT3G01610.1
Pm016702	GO:0019843;GO:0015934;GO:0006412;GO:0003735;GO:0005622;GO:0006412;GO:0005840;GO:0003735;GO:0009507;	rRNA binding;large ribosomal subunit;translation;structural constituent of ribosome;intracellular;translation;ribosome;structural constituent of ribosome;chloroplast;	324	66.36	4e-119	AT2G20060.1
Pm016707	GO:0042803;GO:0009733;GO:0005575;GO:0048364;GO:0042803;GO:0009733;GO:0005575;GO:0048364;	protein homodimerization activity;response to auxin stimulus;cellular_component_unknown;root development;protein homodimerization activity;response to auxin stimulus;cellular_component_unknown;root development;	189	44.97	9e-28	AT5G12330.4
Pm016722	GO:0009570;GO:0009570;GO:0009651;GO:0005886;GO:0009507;GO:0042742;GO:0055114;GO:0005829;GO:0008752;	chloroplast stroma;chloroplast stroma;response to salt stress;plasma membrane;chloroplast;defense response to bacterium;oxidation-reduction process;cytosol;FMN reductase activity;	181	62.98	2e-53	AT3G27890.1
Pm016734	GO:0006885;GO:0015385;GO:0006812;GO:0005451;GO:0071436;GO:0015992;GO:0015385;GO:0034220;GO:0015992;	regulation of pH;sodium:hydrogen antiporter activity;cation transport;monovalent cation:hydrogen antiporter activity;sodium ion export;proton transport;sodium:hydrogen antiporter activity;ion transmembrane transport;proton transport;	822	37.23	2e-139	AT2G13620.1
Pm016744	GO:0006355;GO:0006355;GO:0005575;GO:0003700;	regulation of transcription, DNA-dependent;regulation of transcription, DNA-dependent;cellular_component_unknown;sequence-specific DNA binding transcription factor activity;	138	72.46	3e-48	AT3G54390.1
Pm016749	GO:0008150;GO:0006184;GO:0005525;GO:0003924;GO:0005575;GO:0003924;GO:0006184;GO:0005525;GO:0008150;GO:0006184;GO:0005525;GO:0003924;GO:0005575;GO:0003924;GO:0006184;GO:0005525;	biological_process_unknown;GTP catabolic process;GTP binding;GTPase activity;cellular_component_unknown;GTPase activity;GTP catabolic process;GTP binding;biological_process_unknown;GTP catabolic process;GTP binding;GTPase activity;cellular_component_unknown;GTPase activity;GTP catabolic process;GTP binding;	642	55.61	0	AT1G60500.1
Pm012066	GO:0003899;GO:0009295;GO:0009507;GO:0006354;GO:0005515;GO:0009507;	DNA-directed RNA polymerase activity;nucleoid;chloroplast;transcription elongation, DNA-dependent;protein binding;chloroplast;	692	90.03	0	ATCG00190.1
Pm029362	GO:0005789;GO:0055114;GO:0047560;GO:0030148;GO:0016491;GO:0005789;GO:0055114;GO:0047560;GO:0030148;GO:0016491;	endoplasmic reticulum membrane;oxidation-reduction process;3-dehydrosphinganine reductase activity;sphingolipid biosynthetic process;oxidoreductase activity;endoplasmic reticulum membrane;oxidation-reduction process;3-dehydrosphinganine reductase activity;sphingolipid biosynthetic process;oxidoreductase activity;	293	72.7	1e-116	AT3G06060.1
Pm018742	GO:0005575;GO:0008150;GO:0003674;	cellular_component_unknown;biological_process_unknown;molecular_function_unknown;	228	33.33	8e-25	AT3G09110.1
Pm018750	GO:0006833;GO:0015204;GO:0015840;GO:0006810;GO:0016020;GO:0071918;GO:0055085;GO:0055085;GO:0015250;GO:0006833;GO:0006833;GO:0055085;GO:0015250;GO:0015250;GO:0006833;GO:0015204;GO:0015840;GO:0006810;GO:0016020;GO:0071918;GO:0055085;GO:0055085;GO:0015250;GO:0006833;GO:0006833;GO:0055085;GO:0015250;GO:0015250;	water transport;urea transmembrane transporter activity;urea transport;transport;membrane;urea transmembrane transport;transmembrane transport;transmembrane transport;water channel activity;water transport;water transport;transmembrane transport;water channel activity;water channel activity;water transport;urea transmembrane transporter activity;urea transport;transport;membrane;urea transmembran…	252	84.52	2e-106	AT4G01470.1
Pm018751	GO:0009920;GO:0003729;GO:0003723;GO:0019898;GO:0009920;GO:0003729;GO:0003723;GO:0019898;	cell plate formation involved in plant-type cell wall biogenesis;mRNA binding;RNA binding;extrinsic to membrane;cell plate formation involved in plant-type cell wall biogenesis;mRNA binding;RNA binding;extrinsic to membrane;	442	45.25	8e-92	AT3G55340.1
Pm018752	GO:0009920;GO:0003729;GO:0003723;GO:0019898;GO:0009920;GO:0003729;GO:0003723;GO:0019898;	cell plate formation involved in plant-type cell wall biogenesis;mRNA binding;RNA binding;extrinsic to membrane;cell plate formation involved in plant-type cell wall biogenesis;mRNA binding;RNA binding;extrinsic to membrane;	465	41.72	2e-81	AT3G55340.1
Pm018761	GO:0006355;GO:0008270;GO:0005622;GO:0003676;GO:0003700;GO:0006355;	regulation of transcription, DNA-dependent;zinc ion binding;intracellular;nucleic acid binding;sequence-specific DNA binding transcription factor activity;regulation of transcription, DNA-dependent;	191	42.41	8e-29	AT2G28710.1
Pm018763	GO:0005575;GO:0008150;GO:0003674;	cellular_component_unknown;biological_process_unknown;molecular_function_unknown;	850	49.41	0	AT2G39620.1
Pm018765	GO:0003674;GO:0008150;	molecular_function_unknown;biological_process_unknown;	1759	37.52	0	AT2G39580.1
Pm018788	GO:0006355;GO:0005634;GO:0045893;GO:0006355;GO:0003700;GO:0009640;GO:0005515;GO:0003700;GO:0006355;GO:0003677;GO:0003700;GO:0003677;	regulation of transcription, DNA-dependent;nucleus;positive regulation of transcription, DNA-dependent;regulation of transcription, DNA-dependent;sequence-specific DNA binding transcription factor activity;photomorphogenesis;protein binding;sequence-specific DNA binding transcription factor activity;regulation of transcription, DNA-dependent;DNA binding;sequence-specific DNA binding transcription…	317	43.85	3e-35	AT3G55370.2
Pm018791	GO:0008150;GO:0003674;GO:0016020;	biological_process_unknown;molecular_function_unknown;membrane;	124	50.81	4e-19	AT2G39530.1
Pm018798	GO:0009408;GO:0005886;GO:0005829;GO:0016567;GO:0005524;GO:0009644;GO:0009266;GO:0046686;GO:0031625;GO:0005618;GO:0005829;GO:0009408;GO:0005886;GO:0042542;GO:0005774;GO:0009615;GO:0009617;GO:0005739;GO:0006457;GO:0009408;GO:0005886;GO:0005829;GO:0016567;GO:0005524;GO:0009644;GO:0009266;GO:0046686;GO:0031625;GO:0005618;GO:0005829;GO:0009408;GO:0005886;GO:0042542;GO:0005774;GO:0009615;GO:0009617;GO:…	response to heat;plasma membrane;cytosol;protein ubiquitination;ATP binding;response to high light intensity;response to temperature stimulus;response to cadmium ion;ubiquitin protein ligase binding;cell wall;cytosol;response to heat;plasma membrane;response to hydrogen peroxide;vacuolar membrane;response to virus;response to bacterium;mitochondrion;protein folding;response to heat;plasma membran…	386	66.32	1e-136	AT3G12580.1
Pm013591	GO:0005488;GO:0016020;GO:0009506;GO:0005829;GO:0005488;GO:0009793;	binding;membrane;plasmodesma;cytosol;binding;embryo development ending in seed dormancy;	859	75.55	0	AT1G80410.1
Pm013599	GO:0008283;GO:0005634;GO:0016538;GO:0010389;GO:0051726;GO:0042325;GO:0050790;GO:0010374;	cell proliferation;nucleus;cyclin-dependent protein kinase regulator activity;regulation of G2/M transition of mitotic cell cycle;regulation of cell cycle;regulation of phosphorylation;regulation of catalytic activity;stomatal complex development;	489	53.78	2e-128	AT1G80370.1
Pm016528	GO:0008152;GO:0005575;GO:0008168;GO:0003824;GO:0032259;GO:0008152;	metabolic process;cellular_component_unknown;methyltransferase activity;catalytic activity;methylation;metabolic process;	177	48.59	8e-32	AT3G60910.1
Pm016517	GO:0005515;GO:0006952;GO:0006952;GO:0005515;GO:0006952;GO:0006952;GO:0005515;GO:0006952;GO:0006952;GO:0005515;GO:0006952;GO:0006952;GO:0005515;GO:0006952;GO:0006952;GO:0005515;GO:0006952;GO:0006952;GO:0005515;GO:0006952;GO:0006952;GO:0005515;GO:0006952;GO:0006952;GO:0005515;GO:0006952;GO:0006952;GO:0005515;GO:0006952;GO:0006952;GO:0005515;GO:0006952;GO:0006952;GO:0005515;GO:0006952;GO:0006952;GO:…	protein binding;defense response;defense response;protein binding;defense response;defense response;protein binding;defense response;defense response;protein binding;defense response;defense response;protein binding;defense response;defense response;protein binding;defense response;defense response;protein binding;defense response;defense response;protein binding;defense response;defense response…	1008	37	5e-151	AT3G14470.1
Pm016498	GO:0055114;GO:0009506;GO:0005829;GO:0005886;GO:0004022;	oxidation-reduction process;plasmodesma;cytosol;plasma membrane;alcohol dehydrogenase (NAD) activity;	226	60.62	5e-75	AT5G19440.1
Pm016493	GO:0006355;GO:0003700;GO:0003700;GO:0005634;GO:0005783;GO:0003700;GO:0042538;GO:0045893;GO:0003677;GO:0006355;	regulation of transcription, DNA-dependent;sequence-specific DNA binding transcription factor activity;sequence-specific DNA binding transcription factor activity;nucleus;endoplasmic reticulum;sequence-specific DNA binding transcription factor activity;hyperosmotic salinity response;positive regulation of transcription, DNA-dependent;DNA binding;regulation of transcription, DNA-dependent;	629	53.26	6e-113	AT2G40950.1
Pm016479	GO:0009330;GO:0006259;GO:0003918;GO:0006265;GO:0003918;GO:0000819;GO:0003916;GO:0008094;GO:0006200;GO:0006200;GO:0006261;GO:0009330;GO:0000712;GO:0006312;GO:0003918;GO:0006200;GO:0005634;GO:0070683;GO:0003677;GO:0007059;GO:0000795;GO:0006265;GO:0006265;GO:0008094;GO:0005524;	DNA topoisomerase complex (ATP-hydrolyzing);DNA metabolic process;DNA topoisomerase (ATP-hydrolyzing) activity;DNA topological change;DNA topoisomerase (ATP-hydrolyzing) activity;sister chromatid segregation;DNA topoisomerase activity;DNA-dependent ATPase activity;ATP catabolic process;ATP catabolic process;DNA-dependent DNA replication;DNA topoisomerase complex (ATP-hydrolyzing);resolution of me…	1168	73.54	0	AT3G23890.1
Pm016477	GO:0005515;	protein binding;	781	53.01	0	AT3G63500.2
Pm006300	GO:0003674;GO:0005575;GO:0006950;GO:0006950;GO:0003674;GO:0005575;GO:0006950;GO:0006950;	molecular_function_unknown;cellular_component_unknown;response to stress;response to stress;molecular_function_unknown;cellular_component_unknown;response to stress;response to stress;	166	45.18	2e-35	AT5G47740.1
Pm006311	GO:0003674;GO:0008150;GO:0012505;	molecular_function_unknown;biological_process_unknown;endomembrane system;	503	43.54	2e-57	AT1G70750.1
Pm006318	GO:0009507;GO:0010583;GO:0004553;GO:0042547;GO:0008152;GO:0008810;GO:0008152;	chloroplast;response to cyclopentenone;hydrolase activity, hydrolyzing O-glycosyl compounds;cell wall modification involved in multidimensional cell growth;metabolic process;cellulase activity;metabolic process;	451	84.26	0	AT1G70710.1
Pm006323	GO:0003674;	molecular_function_unknown;	1617	73.1	0	AT1G23230.2
Pm006325	GO:0008150;GO:0008270;GO:0019898;GO:0003676;	biological_process_unknown;zinc ion binding;extrinsic to membrane;nucleic acid binding;	386	59.07	7e-131	AT2G01650.1
Pm015086	GO:0004108;GO:0009506;GO:0004108;GO:0006635;GO:0006099;GO:0005777;	citrate (SI)-synthase activity;plasmodesma;citrate (SI)-synthase activity;fatty acid beta-oxidation;tricarboxylic acid cycle;peroxisome;	66	72.73	3e-21	AT3G58750.1
Pm015094	GO:0009789;GO:0005634;GO:0006355;GO:0043068;GO:0009740;GO:0045893;GO:0003700;GO:0006355;GO:0003700;GO:0003677;GO:0009789;GO:0005634;GO:0006355;GO:0043068;GO:0009740;GO:0045893;GO:0003700;GO:0006355;GO:0003700;GO:0003677;	positive regulation of abscisic acid mediated signaling pathway;nucleus;regulation of transcription, DNA-dependent;positive regulation of programmed cell death;gibberellic acid mediated signaling pathway;positive regulation of transcription, DNA-dependent;sequence-specific DNA binding transcription factor activity;regulation of transcription, DNA-dependent;sequence-specific DNA binding transcript…	119	86.55	5e-63	AT2G32460.1
Pm015110	GO:0004674;GO:0004672;GO:0006468;GO:0016310;GO:0005524;GO:0016301;	protein serine/threonine kinase activity;protein kinase activity;protein phosphorylation;phosphorylation;ATP binding;kinase activity;	353	51.84	2e-90	AT1G05100.1
Pm015112	GO:0044212;GO:0003700;GO:0010200;GO:0003700;GO:0006355;GO:0003700;GO:0005515;GO:0003700;GO:0045892;GO:0080169;GO:0016036;GO:0003700;GO:0003700;GO:0003700;GO:0003700;GO:0044212;GO:0003700;GO:0010200;GO:0003700;GO:0006355;GO:0003700;GO:0005515;GO:0003700;GO:0045892;GO:0080169;GO:0016036;GO:0003700;GO:0003700;GO:0003700;GO:0003700;GO:0044212;GO:0003700;GO:0010200;GO:0003700;GO:0006355;GO:0003700;GO:…	transcription regulatory region DNA binding;sequence-specific DNA binding transcription factor activity;response to chitin;sequence-specific DNA binding transcription factor activity;regulation of transcription, DNA-dependent;sequence-specific DNA binding transcription factor activity;protein binding;sequence-specific DNA binding transcription factor activity;negative regulation of transcription,…	469	51.81	9e-98	AT1G62300.1
Pm015114	GO:0005575;GO:0008150;GO:0003674;	cellular_component_unknown;biological_process_unknown;molecular_function_unknown;	420	51.9	2e-122	AT1G10330.1
Pm015116	GO:0016757;GO:0016759;GO:0016740;GO:0016759;GO:0016020;GO:0016757;GO:0000271;GO:0030244;	transferase activity, transferring glycosyl groups;cellulose synthase activity;transferase activity;cellulose synthase activity;membrane;transferase activity, transferring glycosyl groups;polysaccharide biosynthetic process;cellulose biosynthetic process;	763	49.28	0	AT2G32540.1
Pm015127	GO:0003723;GO:0003723;GO:0006396;GO:0004525;GO:0004525;GO:0006396;GO:0005575;	RNA binding;RNA binding;RNA processing;ribonuclease III activity;ribonuclease III activity;RNA processing;cellular_component_unknown;	254	54.33	3e-72	AT4G15417.1
Pm015138	GO:0000166;GO:0003676;GO:0003723;GO:0008150;	nucleotide binding;nucleic acid binding;RNA binding;biological_process_unknown;	136	61.03	1e-37	AT3G08000.1
Pm015141	GO:0016020;GO:0005215;GO:0006857;GO:0005215;GO:0006857;GO:0016020;	membrane;transporter activity;oligopeptide transport;transporter activity;oligopeptide transport;membrane;	586	71.84	5e-176	AT3G21670.1
Pm015142	GO:0012505;GO:0005975;GO:0008152;GO:0004553;GO:0003824;GO:0004553;	endomembrane system;carbohydrate metabolic process;metabolic process;hydrolase activity, hydrolyzing O-glycosyl compounds;catalytic activity;hydrolase activity, hydrolyzing O-glycosyl compounds;	487	76.8	0	AT2G32990.1
Pm015153	GO:0016491;GO:0009579;GO:0055114;GO:0010205;GO:0009979;GO:0006636;	oxidoreductase activity;thylakoid;oxidation-reduction process;photoinhibition;16:0 monogalactosyldiacylglycerol desaturase activity;unsaturated fatty acid biosynthetic process;	276	48.91	2e-74	AT3G15850.1
Pm024615	GO:0016020;GO:0006952;GO:0007165;GO:0016020;GO:0006952;GO:0007165;GO:0016020;GO:0006952;GO:0007165;	membrane;defense response;signal transduction;membrane;defense response;signal transduction;membrane;defense response;signal transduction;	104	41.35	9e-17	AT1G45616.1
Pm024617	GO:0009506;GO:0005886;GO:0006857;GO:0005215;GO:0016020;GO:0005215;GO:0080167;GO:0009506;GO:0005886;GO:0006857;GO:0005215;GO:0016020;GO:0005215;GO:0080167;	plasmodesma;plasma membrane;oligopeptide transport;transporter activity;membrane;transporter activity;response to karrikin;plasmodesma;plasma membrane;oligopeptide transport;transporter activity;membrane;transporter activity;response to karrikin;	563	58.97	0	AT5G62680.1
Pm024618	GO:0009506;GO:0005886;GO:0006857;GO:0005215;GO:0016020;GO:0005215;GO:0080167;GO:0009506;GO:0005886;GO:0006857;GO:0005215;GO:0016020;GO:0005215;GO:0080167;	plasmodesma;plasma membrane;oligopeptide transport;transporter activity;membrane;transporter activity;response to karrikin;plasmodesma;plasma membrane;oligopeptide transport;transporter activity;membrane;transporter activity;response to karrikin;	574	61.15	0	AT5G62680.1
Pm024620	GO:0051082;GO:0006457;GO:0006457;GO:0031072;	unfolded protein binding;protein folding;protein folding;heat shock protein binding;	361	67.87	2e-115	AT3G47940.1
Pm024621	GO:0006511;GO:0008270;GO:0004221;GO:0005622;	ubiquitin-dependent protein catabolic process;zinc ion binding;ubiquitin thiolesterase activity;intracellular;	947	58.61	0	AT3G47890.1
Pm024627	GO:0005886;GO:0031225;GO:0046658;GO:0008150;GO:0031225;GO:0005886;GO:0031225;GO:0003824;GO:0008152;GO:0005886;GO:0031225;GO:0046658;GO:0008150;GO:0031225;GO:0005886;GO:0031225;GO:0003824;GO:0008152;	plasma membrane;anchored to membrane;anchored to plasma membrane;biological_process_unknown;anchored to membrane;plasma membrane;anchored to membrane;catalytic activity;metabolic process;plasma membrane;anchored to membrane;anchored to plasma membrane;biological_process_unknown;anchored to membrane;plasma membrane;anchored to membrane;catalytic activity;metabolic process;	636	59.28	0	AT1G74790.1
Pm024629	GO:0008152;GO:0008150;GO:0004812;	metabolic process;biological_process_unknown;aminoacyl-tRNA ligase activity;	510	61.96	2e-151	AT1G18950.1
Pm024630	GO:0010154;GO:0005739;GO:0016887;GO:0006200;GO:0006200;GO:0016887;GO:0005524;GO:0010431;GO:0010154;GO:0005739;GO:0016887;GO:0006200;GO:0006200;GO:0016887;GO:0005524;GO:0010431;	fruit development;mitochondrion;ATPase activity;ATP catabolic process;ATP catabolic process;ATPase activity;ATP binding;seed maturation;fruit development;mitochondrion;ATPase activity;ATP catabolic process;ATP catabolic process;ATPase activity;ATP binding;seed maturation;	460	59.57	1e-164	AT5G40010.1
Pm024634	GO:0008150;GO:0009507;GO:0003674;	biological_process_unknown;chloroplast;molecular_function_unknown;	373	41.82	6e-44	AT3G47850.1
Pm024635	GO:0007017;GO:0008152;GO:0005875;GO:0008152;GO:0007017;GO:0005875;GO:0003777;GO:0003777;GO:0007017;GO:0008152;GO:0005875;GO:0008152;GO:0007017;GO:0005875;GO:0003777;GO:0003777;GO:0007017;GO:0008152;GO:0005875;GO:0008152;GO:0007017;GO:0005875;GO:0003777;GO:0003777;	microtubule-based process;metabolic process;microtubule associated complex;metabolic process;microtubule-based process;microtubule associated complex;microtubule motor activity;microtubule motor activity;microtubule-based process;metabolic process;microtubule associated complex;metabolic process;microtubule-based process;microtubule associated complex;microtubule motor activity;microtubule motor …	91	70.33	2e-33	AT5G20110.1
Pm024639	GO:0006897;GO:0009524;GO:0000910;GO:0005737;GO:0005634;GO:0009504;GO:0005886;GO:0009555;GO:0009506;GO:0005829;GO:0005886;GO:0005488;	endocytosis;phragmoplast;cytokinesis;cytoplasm;nucleus;cell plate;plasma membrane;pollen development;plasmodesma;cytosol;plasma membrane;binding;	1005	83.78	0	AT3G01780.1
Pm024641	GO:0008152;GO:0030272;GO:0008152;GO:0046653;GO:0030272;GO:0005739;GO:0030272;	metabolic process;5-formyltetrahydrofolate cyclo-ligase activity;metabolic process;tetrahydrofolate metabolic process;5-formyltetrahydrofolate cyclo-ligase activity;mitochondrion;5-formyltetrahydrofolate cyclo-ligase activity;	247	65.18	3e-84	AT5G13050.1
Pm024648	GO:0003700;GO:0009737;GO:0006355;GO:0009751;GO:0009723;GO:0009739;GO:0003677;GO:0009651;GO:0009507;GO:0009733;GO:0009507;GO:0046686;GO:0009753;GO:0003700;	sequence-specific DNA binding transcription factor activity;response to abscisic acid stimulus;regulation of transcription, DNA-dependent;response to salicylic acid stimulus;response to ethylene stimulus;response to gibberellin stimulus;DNA binding;response to salt stress;chloroplast;response to auxin stimulus;chloroplast;response to cadmium ion;response to jasmonic acid stimulus;sequence-specifi…	182	55.49	4e-32	AT1G74840.1
Pm024650	GO:0008150;GO:0003674;	biological_process_unknown;molecular_function_unknown;	104	66.35	3e-30	AT1G19010.1
Pm024655	GO:0008270;	zinc ion binding;	355	45.92	9e-60	AT5G62910.1
Pm024659	GO:0003779;GO:0003779;GO:0005911;GO:0009932;GO:0005522;GO:0005886;GO:0003779;GO:0051015;GO:0045010;GO:0003779;GO:0003779;GO:0005911;GO:0009932;GO:0005522;GO:0005886;GO:0003779;GO:0051015;GO:0045010;	actin binding;actin binding;cell-cell junction;cell tip growth;profilin binding;plasma membrane;actin binding;actin filament binding;actin nucleation;actin binding;actin binding;cell-cell junction;cell tip growth;profilin binding;plasma membrane;actin binding;actin filament binding;actin nucleation;	458	53.71	8e-121	AT1G70140.1
Pm024661	GO:0010150;GO:0003674;GO:0005777;	leaf senescence;molecular_function_unknown;peroxisome;	85	78.82	2e-33	AT3G48140.1
Pm024685	GO:0005739;GO:0005749;GO:0008150;GO:0003674;	mitochondrion;mitochondrial respiratory chain complex II;biological_process_unknown;molecular_function_unknown;	92	67.39	2e-30	AT5G62575.1
Pm024688	GO:0006810;GO:0055085;GO:0055085;GO:0005618;GO:0005618;GO:0006810;GO:0022857;GO:0055085;GO:0009506;GO:0055085;GO:0006810;GO:0005773;GO:0005773;GO:0006810;GO:0055085;GO:0005618;GO:0016020;GO:0022857;GO:0055085;GO:0006810;GO:0055085;GO:0055085;GO:0005618;GO:0005618;GO:0006810;GO:0022857;GO:0055085;GO:0009506;GO:0055085;GO:0006810;GO:0005773;GO:0005773;GO:0006810;GO:0055085;GO:0005618;GO:0016020;GO:…	transport;transmembrane transport;transmembrane transport;cell wall;cell wall;transport;transmembrane transporter activity;transmembrane transport;plasmodesma;transmembrane transport;transport;vacuole;vacuole;transport;transmembrane transport;cell wall;membrane;transmembrane transporter activity;transmembrane transport;transport;transmembrane transport;transmembrane transport;cell wall;cell wall;…	525	85.71	0	AT5G62890.3
Pm024698	GO:0008270;GO:0008270;	zinc ion binding;zinc ion binding;	304	53.95	2e-74	AT5G40250.1
Pm024706	GO:0004766;GO:0008295;GO:0005515;GO:0005829;GO:0005829;	spermidine synthase activity;spermidine biosynthetic process;protein binding;cytosol;cytosol;	276	59.42	4e-86	AT1G23820.1
Pm024708	GO:0005739;GO:0004029;GO:0009507;GO:0005524;GO:0055114;GO:0046686;GO:0005739;GO:0005739;GO:0005739;GO:0004028;GO:0055114;	mitochondrion;aldehyde dehydrogenase (NAD) activity;chloroplast;ATP binding;oxidation-reduction process;response to cadmium ion;mitochondrion;mitochondrion;mitochondrion;3-chloroallyl aldehyde dehydrogenase activity;oxidation-reduction process;	508	80.12	0	AT3G48000.1
Pm024718	GO:0010182;GO:0008270;GO:0004842;GO:0012505;GO:0016567;	sugar mediated signaling pathway;zinc ion binding;ubiquitin-protein ligase activity;endomembrane system;protein ubiquitination;	322	74.22	1e-134	AT3G47990.1
Pm024719	GO:0042651;GO:0000304;GO:0008152;GO:0003677;GO:0004518;	thylakoid membrane;response to singlet oxygen;metabolic process;DNA binding;nuclease activity;	667	52.02	1e-167	AT1G27510.1
Pm024728	GO:0008150;GO:0003674;GO:0008150;GO:0003674;	biological_process_unknown;molecular_function_unknown;biological_process_unknown;molecular_function_unknown;	243	33.74	7e-28	AT1G23710.1
Pm024732	GO:0009507;GO:0008150;GO:0003674;GO:0009507;GO:0008150;GO:0003674;GO:0009507;GO:0008150;GO:0003674;GO:0009507;GO:0008150;GO:0003674;GO:0009507;GO:0008150;GO:0003674;GO:0009507;GO:0008150;GO:0003674;GO:0009507;GO:0008150;GO:0003674;GO:0009507;GO:0008150;GO:0003674;GO:0009507;GO:0008150;GO:0003674;	chloroplast;biological_process_unknown;molecular_function_unknown;chloroplast;biological_process_unknown;molecular_function_unknown;chloroplast;biological_process_unknown;molecular_function_unknown;chloroplast;biological_process_unknown;molecular_function_unknown;chloroplast;biological_process_unknown;molecular_function_unknown;chloroplast;biological_process_unknown;molecular_function_unknown;chl…	210	30.95	2e-21	AT5G43400.1
Pm024736	GO:0000285;GO:0033044;GO:0010332;GO:0009507;GO:0010212;GO:0046854;GO:0007126;GO:0009506;GO:0043247;GO:0032204;GO:0006281;GO:0032504;	1-phosphatidylinositol-3-phosphate 5-kinase activity;regulation of chromosome organization;response to gamma radiation;chloroplast;response to ionizing radiation;phosphatidylinositol phosphorylation;meiosis;plasmodesma;telomere maintenance in response to DNA damage;regulation of telomere maintenance;DNA repair;multicellular organism reproduction;	255	35.69	5e-32	AT3G48190.1
Pm024743	GO:0006355;GO:0006355;GO:0010183;GO:0003677;GO:0003700;GO:0009553;GO:0045697;GO:0006355;GO:0006355;GO:0010183;GO:0003677;GO:0003700;GO:0009553;GO:0045697;	regulation of transcription, DNA-dependent;regulation of transcription, DNA-dependent;pollen tube guidance;DNA binding;sequence-specific DNA binding transcription factor activity;embryo sac development;regulation of synergid differentiation;regulation of transcription, DNA-dependent;regulation of transcription, DNA-dependent;pollen tube guidance;DNA binding;sequence-specific DNA binding transcrip…	415	47.95	8e-88	AT4G18770.1
Pm024747	GO:0008150;GO:0003674;GO:0005575;GO:0008150;GO:0003674;GO:0005575;	biological_process_unknown;molecular_function_unknown;cellular_component_unknown;biological_process_unknown;molecular_function_unknown;cellular_component_unknown;	316	58.86	7e-97	AT5G62960.1
Pm024750	GO:0005829;GO:0005730;GO:0006364;GO:0003674;GO:0005634;	cytosol;nucleolus;rRNA processing;molecular_function_unknown;nucleus;	237	65.4	4e-83	AT5G66540.1
Pm027222	GO:0004126;GO:0005829;GO:0005829;GO:0009972;	cytidine deaminase activity;cytosol;cytosol;cytidine deamination;	282	64.54	4e-99	AT2G19570.1
Pm027227	GO:0015386;GO:0015386;GO:0055085;GO:0006812;GO:0015992;GO:0015992;GO:0071805;GO:0006813;GO:0012505;GO:0015079;GO:0071805;GO:0071805;GO:0015079;GO:0016021;	potassium:hydrogen antiporter activity;potassium:hydrogen antiporter activity;transmembrane transport;cation transport;proton transport;proton transport;potassium ion transmembrane transport;potassium ion transport;endomembrane system;potassium ion transmembrane transporter activity;potassium ion transmembrane transport;potassium ion transmembrane transport;potassium ion transmembrane transporter…	530	80	0	AT2G19600.1
Pm027228	GO:0003700;GO:0003676;GO:0006355;GO:0006355;GO:0003677;	sequence-specific DNA binding transcription factor activity;nucleic acid binding;regulation of transcription, DNA-dependent;regulation of transcription, DNA-dependent;DNA binding;	191	54.45	1e-47	AT5G56840.1
Pm027258	GO:0004386;GO:0012505;GO:0003676;GO:0009793;GO:0004004;GO:0005524;GO:0003676;GO:0006200;GO:0008152;GO:0008026;GO:0004386;GO:0005524;GO:0035194;GO:0012505;GO:0006200;GO:0008380;GO:0006200;GO:0008152;GO:0008026;GO:0004386;GO:0012505;GO:0003676;GO:0009793;GO:0004004;GO:0005524;GO:0003676;GO:0006200;GO:0008152;GO:0008026;GO:0004386;GO:0005524;GO:0035194;GO:0012505;GO:0006200;GO:0008380;GO:0006200;GO:…	helicase activity;endomembrane system;nucleic acid binding;embryo development ending in seed dormancy;ATP-dependent RNA helicase activity;ATP binding;nucleic acid binding;ATP catabolic process;metabolic process;ATP-dependent helicase activity;helicase activity;ATP binding;posttranscriptional gene silencing by RNA;endomembrane system;ATP catabolic process;RNA splicing;ATP catabolic process;metabol…	172	50.58	5e-34	AT1G32490.2
Pm027275	GO:0009506;GO:0005773;GO:0009506;GO:0005773;	plasmodesma;vacuole;plasmodesma;vacuole;	1452	60.67	0	AT5G11700.2
Pm027280	GO:0003700;GO:0006355;GO:0006355;GO:0007275;	sequence-specific DNA binding transcription factor activity;regulation of transcription, DNA-dependent;regulation of transcription, DNA-dependent;multicellular organismal development;	229	89.08	5e-118	AT4G29230.1
Pm027290	GO:0003674;GO:0046686;GO:0006950;GO:0016607;GO:0006979;	molecular_function_unknown;response to cadmium ion;response to stress;nuclear speck;response to oxidative stress;	100	53	1e-19	AT5G56550.1
Pm027303	GO:0016301;GO:0016020;GO:0006468;GO:0016310;GO:0005886;GO:0016301;GO:0016020;GO:0006468;GO:0016310;GO:0005886;	kinase activity;membrane;protein phosphorylation;phosphorylation;plasma membrane;kinase activity;membrane;protein phosphorylation;phosphorylation;plasma membrane;	131	51.15	2e-31	AT5G25930.1
Pm027307	GO:0004616;GO:0008152;GO:0008152;GO:0003824;GO:0050662;GO:0055114;GO:0005829;GO:0005488;GO:0003824;GO:0016491;GO:0006098;GO:0004616;GO:0008152;GO:0008152;GO:0003824;GO:0050662;GO:0055114;GO:0005829;GO:0005488;GO:0003824;GO:0016491;GO:0006098;	phosphogluconate dehydrogenase (decarboxylating) activity;metabolic process;metabolic process;catalytic activity;coenzyme binding;oxidation-reduction process;cytosol;binding;catalytic activity;oxidoreductase activity;pentose-phosphate shunt;phosphogluconate dehydrogenase (decarboxylating) activity;metabolic process;metabolic process;catalytic activity;coenzyme binding;oxidation-reduction process;…	310	76.45	6e-132	AT4G29120.1
Pm027308	GO:0016301;GO:0016020;GO:0006468;GO:0016310;GO:0005886;GO:0016301;GO:0016020;GO:0006468;GO:0016310;GO:0005886;	kinase activity;membrane;protein phosphorylation;phosphorylation;plasma membrane;kinase activity;membrane;protein phosphorylation;phosphorylation;plasma membrane;	954	53.46	0	AT5G25930.1
Pm027310	GO:0004616;GO:0008152;GO:0008152;GO:0003824;GO:0050662;GO:0055114;GO:0005829;GO:0005488;GO:0003824;GO:0016491;GO:0006098;GO:0004616;GO:0008152;GO:0008152;GO:0003824;GO:0050662;GO:0055114;GO:0005829;GO:0005488;GO:0003824;GO:0016491;GO:0006098;	phosphogluconate dehydrogenase (decarboxylating) activity;metabolic process;metabolic process;catalytic activity;coenzyme binding;oxidation-reduction process;cytosol;binding;catalytic activity;oxidoreductase activity;pentose-phosphate shunt;phosphogluconate dehydrogenase (decarboxylating) activity;metabolic process;metabolic process;catalytic activity;coenzyme binding;oxidation-reduction process;…	310	76.45	5e-132	AT4G29120.1
Pm027328	GO:0003674;GO:0008150;GO:0005575;	molecular_function_unknown;biological_process_unknown;cellular_component_unknown;	209	39.71	3e-29	AT1G52140.1
Pm027339	GO:0003700;GO:0006355;GO:0006355;GO:0003677;GO:0003700;GO:0005634;GO:0005634;GO:0003700;GO:0006355;GO:0006355;GO:0003677;GO:0003700;GO:0005634;GO:0003700;GO:0006355;GO:0006355;GO:0003677;GO:0003700;	sequence-specific DNA binding transcription factor activity;regulation of transcription, DNA-dependent;regulation of transcription, DNA-dependent;DNA binding;sequence-specific DNA binding transcription factor activity;nucleus;nucleus;sequence-specific DNA binding transcription factor activity;regulation of transcription, DNA-dependent;regulation of transcription, DNA-dependent;DNA binding;sequenc…	205	61.95	4e-52	AT5G11590.1
Pm027232	GO:0009001;GO:0008152;GO:0005829;GO:0005829;	serine O-acetyltransferase activity;metabolic process;cytosol;cytosol;	199	71.86	1e-45	AT5G56760.1
Pm030309	GO:0006952;GO:0006952;GO:0005524;GO:0045087;GO:0007165;GO:0031224;GO:0004888;GO:0006952;GO:0006952;GO:0005524;GO:0045087;GO:0007165;GO:0031224;GO:0004888;GO:0006952;GO:0006952;GO:0005524;GO:0045087;GO:0007165;GO:0031224;GO:0004888;GO:0006952;GO:0006952;GO:0005524;GO:0045087;GO:0007165;GO:0031224;GO:0004888;GO:0006952;GO:0006952;GO:0005524;GO:0045087;GO:0007165;GO:0031224;GO:0004888;GO:0006952;GO:…	defense response;defense response;ATP binding;innate immune response;signal transduction;intrinsic to membrane;transmembrane signaling receptor activity;defense response;defense response;ATP binding;innate immune response;signal transduction;intrinsic to membrane;transmembrane signaling receptor activity;defense response;defense response;ATP binding;innate immune response;signal transduction;intr…	1071	31.37	3e-109	AT5G17680.1
Pm030310	GO:0008150;GO:0003674;GO:0005575;GO:0008150;GO:0003674;GO:0005575;	biological_process_unknown;molecular_function_unknown;cellular_component_unknown;biological_process_unknown;molecular_function_unknown;cellular_component_unknown;	94	72.34	4e-39	AT5G10150.1
Pm030280	GO:0055114;GO:0046274;GO:0055114;GO:0012505;GO:0048046;GO:0055114;GO:0046274;GO:0055114;GO:0012505;GO:0048046;	oxidation-reduction process;lignin catabolic process;oxidation-reduction process;endomembrane system;apoplast;oxidation-reduction process;lignin catabolic process;oxidation-reduction process;endomembrane system;apoplast;	561	48.13	3e-158	AT5G09360.1
Pm030281	GO:0055114;GO:0046274;GO:0055114;GO:0012505;GO:0048046;GO:0055114;GO:0046274;GO:0055114;GO:0012505;GO:0048046;	oxidation-reduction process;lignin catabolic process;oxidation-reduction process;endomembrane system;apoplast;oxidation-reduction process;lignin catabolic process;oxidation-reduction process;endomembrane system;apoplast;	561	48.48	7e-158	AT5G09360.1
Pm022735	GO:0048488;GO:0009504;GO:0003924;GO:0030276;GO:0005886;GO:0005773;GO:0009506;GO:0005515;GO:0005886;GO:0005515;GO:0005886;GO:0005829;GO:0009737;GO:0005515;GO:0005886;GO:0006184;GO:0045334;	synaptic vesicle endocytosis;cell plate;GTPase activity;clathrin binding;plasma membrane;vacuole;plasmodesma;protein binding;plasma membrane;protein binding;plasma membrane;cytosol;response to abscisic acid stimulus;protein binding;plasma membrane;GTP catabolic process;clathrin-coated endocytic vesicle;	932	76.61	0	AT1G59610.1
Pm022741	GO:0007165;GO:0004888;GO:0045087;GO:0006952;GO:0031224;GO:0006952;GO:0045087;GO:0005524;GO:0004888;GO:0005524;GO:0006952;GO:0007165;GO:0031224;	signal transduction;transmembrane signaling receptor activity;innate immune response;defense response;intrinsic to membrane;defense response;innate immune response;ATP binding;transmembrane signaling receptor activity;ATP binding;defense response;signal transduction;intrinsic to membrane;	145	50.34	8e-40	AT1G72890.1
Pm022744	GO:0006952;GO:0006952;GO:0005524;GO:0045087;GO:0007165;GO:0031224;GO:0004888;GO:0006952;GO:0006952;GO:0005524;GO:0045087;GO:0007165;GO:0031224;GO:0004888;GO:0006952;GO:0006952;GO:0005524;GO:0045087;GO:0007165;GO:0031224;GO:0004888;GO:0006952;GO:0006952;GO:0005524;GO:0045087;GO:0007165;GO:0031224;GO:0004888;GO:0006952;GO:0006952;GO:0005524;GO:0045087;GO:0007165;GO:0031224;GO:0004888;GO:0006952;GO:…	defense response;defense response;ATP binding;innate immune response;signal transduction;intrinsic to membrane;transmembrane signaling receptor activity;defense response;defense response;ATP binding;innate immune response;signal transduction;intrinsic to membrane;transmembrane signaling receptor activity;defense response;defense response;ATP binding;innate immune response;signal transduction;intr…	793	41.49	9e-157	AT5G17680.1
Pm022745	GO:0006952;GO:0006952;GO:0005524;GO:0045087;GO:0007165;GO:0031224;GO:0004888;GO:0006952;GO:0006952;GO:0005524;GO:0045087;GO:0007165;GO:0031224;GO:0004888;GO:0006952;GO:0006952;GO:0005524;GO:0045087;GO:0007165;GO:0031224;GO:0004888;GO:0006952;GO:0006952;GO:0005524;GO:0045087;GO:0007165;GO:0031224;GO:0004888;GO:0006952;GO:0006952;GO:0005524;GO:0045087;GO:0007165;GO:0031224;GO:0004888;GO:0006952;GO:…	defense response;defense response;ATP binding;innate immune response;signal transduction;intrinsic to membrane;transmembrane signaling receptor activity;defense response;defense response;ATP binding;innate immune response;signal transduction;intrinsic to membrane;transmembrane signaling receptor activity;defense response;defense response;ATP binding;innate immune response;signal transduction;intr…	922	38.07	2e-148	AT5G17680.1
Pm022749	GO:0008150;GO:0005739;	biological_process_unknown;mitochondrion;	292	52.4	3e-91	AT3G21740.1
Pm022762	GO:0000166;GO:0004812;GO:0006418;GO:0005829;GO:0006427;GO:0005524;GO:0006412;GO:0004821;GO:0004821;GO:0006427;	nucleotide binding;aminoacyl-tRNA ligase activity;tRNA aminoacylation for protein translation;cytosol;histidyl-tRNA aminoacylation;ATP binding;translation;histidine-tRNA ligase activity;histidine-tRNA ligase activity;histidyl-tRNA aminoacylation;	905	59.45	0	AT3G02760.1
Pm022765	GO:0005575;GO:0008150;	cellular_component_unknown;biological_process_unknown;	236	64.83	1e-89	AT1G12790.1
Pm022767	GO:0009507;GO:0008150;	chloroplast;biological_process_unknown;	264	79.17	3e-101	AT1G22850.1
Pm022769	GO:0009626;GO:0000166;GO:0006952;GO:0005886;GO:0005515;GO:0005515;GO:0005515;GO:0005886;GO:0005515;GO:0006952;GO:0005515;GO:0009626;GO:0000166;GO:0006952;GO:0005886;GO:0005515;GO:0005515;GO:0005515;GO:0005886;GO:0005515;GO:0006952;GO:0005515;GO:0009626;GO:0000166;GO:0006952;GO:0005886;GO:0005515;GO:0005515;GO:0005515;GO:0005886;GO:0005515;GO:0006952;GO:0005515;GO:0009626;GO:0000166;GO:0006952;GO:…	plant-type hypersensitive response;nucleotide binding;defense response;plasma membrane;protein binding;protein binding;protein binding;plasma membrane;protein binding;defense response;protein binding;plant-type hypersensitive response;nucleotide binding;defense response;plasma membrane;protein binding;protein binding;protein binding;plasma membrane;protein binding;defense response;protein binding…	938	40.72	3e-179	AT3G07040.1
Pm000480	GO:0008270;GO:0008270;	zinc ion binding;zinc ion binding;	158	55.06	1e-38	AT5G05830.1
Pm028238	GO:0003674;GO:0008150;	molecular_function_unknown;biological_process_unknown;	421	47.98	4e-71	AT1G04500.1
Pm008470	GO:0071366;GO:0005215;GO:0006855;GO:0005886;GO:0009506;GO:0006810;GO:0042626;GO:0006200;GO:0048364;GO:0009926;	cellular response to indolebutyric acid stimulus;transporter activity;drug transmembrane transport;plasma membrane;plasmodesma;transport;ATPase activity, coupled to transmembrane movement of substances;ATP catabolic process;root development;auxin polar transport;	1480	58.99	0	AT3G53480.1
Pm011873	GO:0016020;GO:0005215;GO:0006810;	membrane;transporter activity;transport;	507	68.64	0	AT5G54860.1
Pm011852	GO:0004722;GO:0016311;GO:0003993;GO:0016311;GO:0008150;	protein serine/threonine phosphatase activity;dephosphorylation;acid phosphatase activity;dephosphorylation;biological_process_unknown;	429	79.72	0	AT3G20500.1
Pm011851	GO:0005575;GO:0008150;	cellular_component_unknown;biological_process_unknown;	2123	44.89	0	AT4G27010.1
Pm011843	GO:0009507;GO:0008150;	chloroplast;biological_process_unknown;	692	61.85	0	AT1G50660.1
Pm011838	GO:0009507;GO:0009579;GO:0009543;GO:0009543;GO:0005509;GO:0009534;GO:0015979;GO:0005515;GO:0031977;GO:0009507;GO:0009570;	chloroplast;thylakoid;chloroplast thylakoid lumen;chloroplast thylakoid lumen;calcium ion binding;chloroplast thylakoid;photosynthesis;protein binding;thylakoid lumen;chloroplast;chloroplast stroma;	200	82	4e-98	AT3G56650.1
Pm011825	GO:0003674;GO:0008150;GO:0003674;GO:0008150;GO:0003674;GO:0008150;GO:0003674;GO:0008150;GO:0003674;GO:0008150;GO:0003674;GO:0008150;GO:0003674;GO:0008150;GO:0003674;GO:0008150;	molecular_function_unknown;biological_process_unknown;molecular_function_unknown;biological_process_unknown;molecular_function_unknown;biological_process_unknown;molecular_function_unknown;biological_process_unknown;molecular_function_unknown;biological_process_unknown;molecular_function_unknown;biological_process_unknown;molecular_function_unknown;biological_process_unknown;molecular_function_un…	252	32.14	1e-24	AT3G06240.1
Pm011817	GO:0003674;GO:0005575;GO:0008150;	molecular_function_unknown;cellular_component_unknown;biological_process_unknown;	181	44.2	4e-24	AT4G04630.1
Pm011814	GO:0008150;GO:0005747;GO:0045333;GO:0008137;GO:0003674;GO:0005575;	biological_process_unknown;mitochondrial respiratory chain complex I;cellular respiration;NADH dehydrogenase (ubiquinone) activity;molecular_function_unknown;cellular_component_unknown;	162	53.7	8e-43	AT5G54980.1
Pm011812	GO:0009789;GO:0005634;GO:0006355;GO:0043068;GO:0009740;GO:0045893;GO:0003700;GO:0006355;GO:0003700;GO:0003677;GO:0009789;GO:0005634;GO:0006355;GO:0043068;GO:0009740;GO:0045893;GO:0003700;GO:0006355;GO:0003700;GO:0003677;	positive regulation of abscisic acid mediated signaling pathway;nucleus;regulation of transcription, DNA-dependent;positive regulation of programmed cell death;gibberellic acid mediated signaling pathway;positive regulation of transcription, DNA-dependent;sequence-specific DNA binding transcription factor activity;regulation of transcription, DNA-dependent;sequence-specific DNA binding transcript…	102	86.27	9e-53	AT2G32460.1
Pm011809	GO:0005739;GO:0008150;GO:0005739;GO:0003677;	mitochondrion;biological_process_unknown;mitochondrion;DNA binding;	750	50.93	3e-174	AT5G55040.2
Pm011803	GO:0016020;GO:0016310;GO:0009245;GO:0005524;GO:0009029;GO:0009029;GO:0009029;GO:0009245;GO:0016310;GO:0009245;GO:0005524;	membrane;phosphorylation;lipid A biosynthetic process;ATP binding;tetraacyldisaccharide 4'-kinase activity;tetraacyldisaccharide 4'-kinase activity;tetraacyldisaccharide 4'-kinase activity;lipid A biosynthetic process;phosphorylation;lipid A biosynthetic process;ATP binding;	233	47.64	5e-44	AT3G20480.1
Pm011800	GO:0008152;GO:0016788;GO:0006629;GO:0004091;GO:0012505;GO:0016298;	metabolic process;hydrolase activity, acting on ester bonds;lipid metabolic process;carboxylesterase activity;endomembrane system;lipase activity;	323	54.49	1e-95	AT5G55050.1
Pm011797	GO:0003684;GO:0051026;GO:0003684;GO:0030983;GO:0005524;GO:0005524;GO:0032300;GO:0006200;GO:0000794;GO:0008094;GO:0000795;GO:0030983;GO:0000710;GO:0006298;GO:0007131;GO:0045143;	damaged DNA binding;chiasma assembly;damaged DNA binding;mismatched DNA binding;ATP binding;ATP binding;mismatch repair complex;ATP catabolic process;condensed nuclear chromosome;DNA-dependent ATPase activity;synaptonemal complex;mismatched DNA binding;meiotic mismatch repair;mismatch repair;reciprocal meiotic recombination;homologous chromosome segregation;	430	72.79	0	AT3G20475.1
Pm011774	GO:0008150;GO:0003674;GO:0012505;GO:0008150;GO:0003674;GO:0012505;	biological_process_unknown;molecular_function_unknown;endomembrane system;biological_process_unknown;molecular_function_unknown;endomembrane system;	153	44.44	8e-30	AT1G50720.1
Pm011772	GO:0003674;GO:0008150;GO:0012505;	molecular_function_unknown;biological_process_unknown;endomembrane system;	110	49.09	1e-24	AT4G26880.1
Pm011771	GO:0008150;GO:0003674;GO:0012505;GO:0008150;GO:0003674;GO:0012505;	biological_process_unknown;molecular_function_unknown;endomembrane system;biological_process_unknown;molecular_function_unknown;endomembrane system;	114	53.51	2e-31	AT1G50720.1
Pm011768	GO:0030170;GO:0030170;GO:0008150;	pyridoxal phosphate binding;pyridoxal phosphate binding;biological_process_unknown;	229	82.97	1e-110	AT4G26860.1
Pm003951	GO:0016310;GO:0006468;GO:0016310;GO:0016301;GO:0016301;GO:0012505;	phosphorylation;protein phosphorylation;phosphorylation;kinase activity;kinase activity;endomembrane system;	626	66.45	0	AT1G11050.1
Pm003955	GO:0000059;GO:0005488;GO:0005643;GO:0005634;GO:0008565;GO:0005737;GO:0005829;GO:0008565;GO:0006886;	protein import into nucleus, docking;binding;nuclear pore;nucleus;protein transporter activity;cytoplasm;cytosol;protein transporter activity;intracellular protein transport;	1062	74.86	0	AT4G27640.1
Pm003963	GO:0006614;GO:0006605;GO:0003723;GO:0008312;GO:0008312;GO:0045900;GO:0045900;GO:0005786;GO:0030942;GO:0030942;GO:0008312;GO:0030942;GO:0006614;GO:0006614;GO:0045900;	SRP-dependent cotranslational protein targeting to membrane;protein targeting;RNA binding;7S RNA binding;7S RNA binding;negative regulation of translational elongation;negative regulation of translational elongation;signal recognition particle, endoplasmic reticulum targeting;endoplasmic reticulum signal peptide binding;endoplasmic reticulum signal peptide binding;7S RNA binding;endoplasmic retic…	92	81.52	4e-39	AT2G43640.2
Pm003964	GO:0008150;GO:0009535;GO:0003674;GO:0009507;GO:0005634;GO:0009941;GO:0009535;GO:0008150;GO:0009535;GO:0003674;GO:0009507;GO:0005634;GO:0009941;GO:0009535;	biological_process_unknown;chloroplast thylakoid membrane;molecular_function_unknown;chloroplast;nucleus;chloroplast envelope;chloroplast thylakoid membrane;biological_process_unknown;chloroplast thylakoid membrane;molecular_function_unknown;chloroplast;nucleus;chloroplast envelope;chloroplast thylakoid membrane;	249	46.18	7e-43	AT2G43630.1
Pm003974	GO:0003674;GO:0005575;GO:0008150;	molecular_function_unknown;cellular_component_unknown;biological_process_unknown;	129	58.14	2e-29	AT2G01640.2
Pm003987	GO:0003674;GO:0008150;GO:0003674;GO:0008150;GO:0003674;GO:0008150;GO:0003674;GO:0008150;GO:0003674;GO:0008150;GO:0003674;GO:0008150;GO:0003674;GO:0008150;GO:0003674;GO:0008150;	molecular_function_unknown;biological_process_unknown;molecular_function_unknown;biological_process_unknown;molecular_function_unknown;biological_process_unknown;molecular_function_unknown;biological_process_unknown;molecular_function_unknown;biological_process_unknown;molecular_function_unknown;biological_process_unknown;molecular_function_unknown;biological_process_unknown;molecular_function_un…	281	33.81	9e-24	AT3G06240.1
Pm004002	GO:0005575;GO:0009875;GO:0009553;GO:0003674;GO:0009553;GO:0010183;GO:0005575;	cellular_component_unknown;pollen-pistil interaction;embryo sac development;molecular_function_unknown;embryo sac development;pollen tube guidance;cellular_component_unknown;	814	58.97	0	AT4G15570.1
Pm004015	GO:0005886;GO:0008150;GO:0005886;GO:0003674;	plasma membrane;biological_process_unknown;plasma membrane;molecular_function_unknown;	175	73.71	1e-69	AT2G01080.1
Pm004017	GO:0003700;GO:0006355;GO:0003700;GO:0003700;GO:0003700;	sequence-specific DNA binding transcription factor activity;regulation of transcription, DNA-dependent;sequence-specific DNA binding transcription factor activity;sequence-specific DNA binding transcription factor activity;sequence-specific DNA binding transcription factor activity;	330	43.64	2e-58	AT1G68150.1
Pm004018	GO:0003677;GO:0004674;GO:0009409;GO:0016301;GO:0004709;GO:0016310;GO:0046777;GO:0006468;GO:0007165;GO:0000165;GO:0005515;GO:0004709;GO:0006970;GO:0000165;GO:0009651;GO:0009611;GO:0005515;GO:0006970;GO:0046686;GO:0005634;GO:0019900;GO:0007165;GO:0003677;GO:0004674;GO:0009409;GO:0016301;GO:0004709;GO:0016310;GO:0046777;GO:0006468;GO:0007165;GO:0000165;GO:0005515;GO:0004709;GO:0006970;GO:0000165;GO:…	DNA binding;protein serine/threonine kinase activity;response to cold;kinase activity;MAP kinase kinase kinase activity;phosphorylation;protein autophosphorylation;protein phosphorylation;signal transduction;MAPKKK cascade;protein binding;MAP kinase kinase kinase activity;response to osmotic stress;MAPKKK cascade;response to salt stress;response to wounding;protein binding;response to osmotic str…	309	59.22	1e-100	AT4G08500.1
Pm004027	GO:0015144;GO:0015711;GO:0034220;GO:0009624;GO:0016020;GO:0005315;GO:0005351;GO:0005794;GO:0034220;GO:0035435;GO:0008514;GO:0034219;GO:0015992;	carbohydrate transmembrane transporter activity;organic anion transport;ion transmembrane transport;response to nematode;membrane;inorganic phosphate transmembrane transporter activity;sugar:hydrogen symporter activity;Golgi apparatus;ion transmembrane transport;phosphate ion transmembrane transport;organic anion transmembrane transporter activity;carbohydrate transmembrane transport;proton trans…	414	63.04	4e-139	AT5G44370.1
Pm004035	GO:0005515;GO:0008150;GO:0005737;GO:0005515;GO:0005730;GO:0005654;	protein binding;biological_process_unknown;cytoplasm;protein binding;nucleolus;nucleoplasm;	230	46.09	6e-34	AT1G11400.3
Pm004036	GO:0008152;GO:0016757;GO:0005789;GO:0016758;GO:0016758;GO:0008152;GO:0005789;	metabolic process;transferase activity, transferring glycosyl groups;endoplasmic reticulum membrane;transferase activity, transferring hexosyl groups;transferase activity, transferring hexosyl groups;metabolic process;endoplasmic reticulum membrane;	531	64.78	3e-178	AT5G38460.2
Pm004043	GO:0006355;GO:0005634;GO:0003700;GO:0006355;GO:0006355;GO:0003700;GO:0003677;GO:0003700;GO:0005634;GO:0043565;GO:0006355;GO:0003677;	regulation of transcription, DNA-dependent;nucleus;sequence-specific DNA binding transcription factor activity;regulation of transcription, DNA-dependent;regulation of transcription, DNA-dependent;sequence-specific DNA binding transcription factor activity;DNA binding;sequence-specific DNA binding transcription factor activity;nucleus;sequence-specific DNA binding;regulation of transcription, DNA…	176	43.18	3e-21	AT1G03970.1
Pm004072	GO:0005545;GO:0005488;GO:0030276;GO:0006499;GO:0005543;GO:0048268;	1-phosphatidylinositol binding;binding;clathrin binding;N-terminal protein myristoylation;phospholipid binding;clathrin coat assembly;	601	57.57	5e-174	AT1G03050.1
Pm004078	GO:0043067;GO:0010089;GO:0007275;GO:0005575;GO:0006355;GO:0003700;GO:0048367;	regulation of programmed cell death;xylem development;multicellular organismal development;cellular_component_unknown;regulation of transcription, DNA-dependent;sequence-specific DNA binding transcription factor activity;shoot development;	200	62	2e-55	AT5G64530.1
Pm004079	GO:0005525;GO:0009707;GO:0016559;GO:0005525;GO:0003924;GO:0009507;GO:0005525;GO:0042802;GO:0006184;GO:0005515;GO:0003924;GO:0006184;GO:0010020;GO:0005777;GO:0003924;GO:0007623;	GTP binding;chloroplast outer membrane;peroxisome fission;GTP binding;GTPase activity;chloroplast;GTP binding;identical protein binding;GTP catabolic process;protein binding;GTPase activity;GTP catabolic process;chloroplast fission;peroxisome;GTPase activity;circadian rhythm;	753	78.09	0	AT3G19720.1
Pm004090	GO:0003677;GO:0004402;GO:0016573;GO:0009294;GO:0003677;GO:0004402;GO:0016573;GO:0009294;	DNA binding;histone acetyltransferase activity;histone acetylation;DNA mediated transformation;DNA binding;histone acetyltransferase activity;histone acetylation;DNA mediated transformation;	1546	51.23	0	AT1G32750.1
Pm004091	GO:0005886;GO:0016049;GO:0005515;GO:0050832;GO:0043234;GO:0005886;GO:0009742;GO:0033612;GO:0005515;GO:0005886;GO:0005886;GO:0016301;GO:0002229;GO:0008219;GO:0005515;GO:0005515;GO:0005886;GO:0006468;GO:0005768;GO:0005515;GO:0042742;GO:0005515;GO:0006468;GO:0005515;GO:0009742;GO:0005515;GO:0016310;GO:0046982;GO:0005886;GO:0004672;GO:0004674;	plasma membrane;cell growth;protein binding;defense response to fungus;protein complex;plasma membrane;brassinosteroid mediated signaling pathway;receptor serine/threonine kinase binding;protein binding;plasma membrane;plasma membrane;kinase activity;defense response to oomycetes;cell death;protein binding;protein binding;plasma membrane;protein phosphorylation;endosome;protein binding;defense re…	592	84.29	0	AT4G33430.1
Pm004098	GO:0080008;GO:0000166;GO:0005515;GO:0005515;GO:0005635;GO:0005829;GO:0080008;GO:0000166;GO:0005515;GO:0005515;GO:0005635;GO:0005829;GO:0080008;GO:0000166;GO:0005515;GO:0005515;GO:0005635;GO:0005829;	CUL4 RING ubiquitin ligase complex;nucleotide binding;protein binding;protein binding;nuclear envelope;cytosol;CUL4 RING ubiquitin ligase complex;nucleotide binding;protein binding;protein binding;nuclear envelope;cytosol;CUL4 RING ubiquitin ligase complex;nucleotide binding;protein binding;protein binding;nuclear envelope;cytosol;	370	73.51	1e-164	AT1G80670.1
Pm004101	GO:0046872;GO:0046872;GO:0030001;GO:0055078;GO:0009908;GO:0005634;GO:0010233;GO:0010015;GO:0005737;	metal ion binding;metal ion binding;metal ion transport;sodium ion homeostasis;flower development;nucleus;phloem transport;root morphogenesis;cytoplasm;	65	67.69	6e-21	AT5G02600.1
Pm004108	GO:0016020;GO:0009579;GO:0009941;GO:0016168;GO:0010287;GO:0016168;GO:0009534;GO:0009783;GO:0015979;GO:0010196;GO:0015979;GO:0009579;GO:0009535;GO:0009535;GO:0009507;GO:0009535;GO:0009507;	membrane;thylakoid;chloroplast envelope;chlorophyll binding;plastoglobule;chlorophyll binding;chloroplast thylakoid;photosystem II antenna complex;photosynthesis;nonphotochemical quenching;photosynthesis;thylakoid;chloroplast thylakoid membrane;chloroplast thylakoid membrane;chloroplast;chloroplast thylakoid membrane;chloroplast;	260	80.38	4e-115	AT1G15820.1
Pm004110	GO:0010493;GO:0008152;GO:0012505;GO:0008417;GO:0008417;GO:0008417;GO:0016757;GO:0016020;GO:0008152;GO:0008152;GO:0008417;GO:0016757;	Lewis a epitope biosynthetic process;metabolic process;endomembrane system;fucosyltransferase activity;fucosyltransferase activity;fucosyltransferase activity;transferase activity, transferring glycosyl groups;membrane;metabolic process;metabolic process;fucosyltransferase activity;transferase activity, transferring glycosyl groups;	411	65.94	6e-164	AT1G71990.1
Pm004111	GO:0005774;GO:0005783;GO:0045454;GO:0009506;GO:0008152;GO:0009505;GO:0003756;	vacuolar membrane;endoplasmic reticulum;cell redox homeostasis;plasmodesma;metabolic process;plant-type cell wall;protein disulfide isomerase activity;	414	63.77	1e-149	AT1G35620.1
Pm004115	GO:0006526;GO:0009507;GO:0009570;GO:0006526;GO:0009507;GO:0004358;GO:0004358;GO:0004358;GO:0006526;	arginine biosynthetic process;chloroplast;chloroplast stroma;arginine biosynthetic process;chloroplast;glutamate N-acetyltransferase activity;glutamate N-acetyltransferase activity;glutamate N-acetyltransferase activity;arginine biosynthetic process;	119	78.99	3e-42	AT2G37500.2
Pm004122	GO:0016491;GO:0005488;GO:0048037;GO:0016616;GO:0008152;GO:0055114;GO:0051287;GO:0009090;GO:0003824;GO:0055114;	oxidoreductase activity;binding;cofactor binding;oxidoreductase activity, acting on the CH-OH group of donors, NAD or NADP as acceptor;metabolic process;oxidation-reduction process;NAD binding;homoserine biosynthetic process;catalytic activity;oxidation-reduction process;	331	66.77	7e-121	AT1G72190.1
Pm004126	GO:0004672;GO:0006468;GO:0016310;GO:0016310;GO:0006468;GO:0016301;GO:0016301;GO:0012505;GO:0042803;	protein kinase activity;protein phosphorylation;phosphorylation;phosphorylation;protein phosphorylation;kinase activity;kinase activity;endomembrane system;protein homodimerization activity;	748	52.01	0	AT5G47850.1
Pm004143	GO:0003700;GO:0006355;GO:0006355;GO:0005634;GO:0003677;GO:0003700;GO:0006355;	sequence-specific DNA binding transcription factor activity;regulation of transcription, DNA-dependent;regulation of transcription, DNA-dependent;nucleus;DNA binding;sequence-specific DNA binding transcription factor activity;regulation of transcription, DNA-dependent;	118	68.64	1e-41	AT2G31210.1
Pm003940	GO:0005515;GO:0006396;GO:0005829;GO:0005730;GO:0008152;GO:0009982;GO:0009451;GO:0009506;GO:0008152;GO:0009982;GO:0001522;GO:0006396;GO:0005829;GO:0005730;GO:0009506;GO:0005515;GO:0008152;GO:0009982;GO:0009451;GO:0008152;GO:0009982;GO:0001522;	protein binding;RNA processing;cytosol;nucleolus;metabolic process;pseudouridine synthase activity;RNA modification;plasmodesma;metabolic process;pseudouridine synthase activity;pseudouridine synthesis;RNA processing;cytosol;nucleolus;plasmodesma;protein binding;metabolic process;pseudouridine synthase activity;RNA modification;metabolic process;pseudouridine synthase activity;pseudouridine synth…	385	87.01	0	AT3G57150.1
Pm021597	GO:0008150;GO:0005575;	biological_process_unknown;cellular_component_unknown;	247	29.15	8e-18	AT1G65780.1
Pm021589	GO:0031359;GO:0005515;GO:0043572;GO:0005739;GO:0003674;	integral to chloroplast outer membrane;protein binding;plastid fission;mitochondrion;molecular_function_unknown;	311	46.62	1e-53	AT2G16070.2
Pm021582	GO:0003674;GO:0005575;GO:0008150;	molecular_function_unknown;cellular_component_unknown;biological_process_unknown;	454	51.1	2e-135	AT2G15980.1
Pm021573	GO:0008270;GO:0008270;GO:0008270;	zinc ion binding;zinc ion binding;zinc ion binding;	269	50.93	1e-44	AT3G18930.2
Pm021571	GO:0006952;GO:0031224;GO:0031224;GO:0005524;GO:0004888;GO:0007165;GO:0006952;GO:0045087;GO:0005524;GO:0004888;GO:0045087;GO:0007165;GO:0006952;GO:0006952;GO:0031224;GO:0031224;GO:0005524;GO:0004888;GO:0007165;GO:0006952;GO:0045087;GO:0005524;GO:0004888;GO:0045087;GO:0007165;GO:0006952;GO:0006952;GO:0031224;GO:0031224;GO:0005524;GO:0004888;GO:0007165;GO:0006952;GO:0045087;GO:0005524;GO:0004888;GO:…	defense response;intrinsic to membrane;intrinsic to membrane;ATP binding;transmembrane signaling receptor activity;signal transduction;defense response;innate immune response;ATP binding;transmembrane signaling receptor activity;innate immune response;signal transduction;defense response;defense response;intrinsic to membrane;intrinsic to membrane;ATP binding;transmembrane signaling receptor acti…	898	39.87	2e-146	AT5G36930.1
Pm021564	GO:0009978;GO:0005739;GO:0016020;GO:0031407;GO:0010287;GO:0010287;GO:0009611;GO:0009941;GO:0009695;GO:0009753;GO:0009507;GO:0009941;GO:0009620;GO:0019825;GO:0009611;GO:0009535;GO:0009978;GO:0009695;GO:0009579;GO:0016836;GO:0009941;GO:0006952;GO:0009535;GO:0009534;GO:0010287;GO:0019373;GO:0009507;GO:0009507;GO:0009695;	allene oxide synthase activity;mitochondrion;membrane;oxylipin metabolic process;plastoglobule;plastoglobule;response to wounding;chloroplast envelope;jasmonic acid biosynthetic process;response to jasmonic acid stimulus;chloroplast;chloroplast envelope;response to fungus;oxygen binding;response to wounding;chloroplast thylakoid membrane;allene oxide synthase activity;jasmonic acid biosynthetic p…	472	53.81	1e-145	AT5G42650.1
Pm021563	GO:0005575;GO:0003674;GO:0008150;	cellular_component_unknown;molecular_function_unknown;biological_process_unknown;	282	62.77	7e-95	AT3G18940.1
Pm021561	GO:0005834;GO:0008150;GO:0000166;	heterotrimeric G-protein complex;biological_process_unknown;nucleotide binding;	385	68.05	6e-149	AT2G26490.1
Pm021557	GO:0006952;GO:0006952;GO:0005524;GO:0045087;GO:0007165;GO:0031224;GO:0004888;GO:0006952;GO:0006952;GO:0005524;GO:0045087;GO:0007165;GO:0031224;GO:0004888;GO:0006952;GO:0006952;GO:0005524;GO:0045087;GO:0007165;GO:0031224;GO:0004888;GO:0006952;GO:0006952;GO:0005524;GO:0045087;GO:0007165;GO:0031224;GO:0004888;GO:0006952;GO:0006952;GO:0005524;GO:0045087;GO:0007165;GO:0031224;GO:0004888;GO:0006952;GO:…	defense response;defense response;ATP binding;innate immune response;signal transduction;intrinsic to membrane;transmembrane signaling receptor activity;defense response;defense response;ATP binding;innate immune response;signal transduction;intrinsic to membrane;transmembrane signaling receptor activity;defense response;defense response;ATP binding;innate immune response;signal transduction;intr…	666	33.48	1e-84	AT5G17680.1
Pm012416	GO:0006355;GO:0003677;	regulation of transcription, DNA-dependent;DNA binding;	185	42.7	2e-28	AT1G27000.1
Pm021970	GO:0009909;GO:0005654;GO:0003677;GO:0010048;GO:0003677;GO:0009909;GO:0005654;GO:0003677;GO:0010048;GO:0003677;GO:0009909;GO:0005654;GO:0003677;GO:0010048;GO:0003677;	regulation of flower development;nucleoplasm;DNA binding;vernalization response;DNA binding;regulation of flower development;nucleoplasm;DNA binding;vernalization response;DNA binding;regulation of flower development;nucleoplasm;DNA binding;vernalization response;DNA binding;	101	41.58	5e-19	AT3G18990.1
Pm021966	GO:0004028;GO:0006979;GO:0005739;GO:0005739;GO:0055114;GO:0005739;GO:0005739;GO:0005507;GO:0004028;GO:0006979;GO:0005739;GO:0005739;GO:0055114;GO:0005739;GO:0005739;GO:0005507;	3-chloroallyl aldehyde dehydrogenase activity;response to oxidative stress;mitochondrion;mitochondrion;oxidation-reduction process;mitochondrion;mitochondrion;copper ion binding;3-chloroallyl aldehyde dehydrogenase activity;response to oxidative stress;mitochondrion;mitochondrion;oxidation-reduction process;mitochondrion;mitochondrion;copper ion binding;	513	75.63	0	AT2G14170.1
Pm021940	GO:0005829;GO:0006260;GO:0006351;GO:0003887;GO:0003677;	cytosol;DNA replication;transcription, DNA-dependent;DNA-directed DNA polymerase activity;DNA binding;	855	61.05	0	AT5G64420.1
Pm021934	GO:0008150;GO:0009507;	biological_process_unknown;chloroplast;	456	28.95	1e-36	AT3G50140.1
Pm021922	GO:0008150;GO:0003674;	biological_process_unknown;molecular_function_unknown;	123	45.53	7e-19	AT5G64480.1
Pm021917	GO:0005515;GO:0006952;GO:0006952;GO:0005515;GO:0006952;GO:0006952;GO:0005515;GO:0006952;GO:0006952;GO:0005515;GO:0006952;GO:0006952;GO:0005515;GO:0006952;GO:0006952;GO:0005515;GO:0006952;GO:0006952;GO:0005515;GO:0006952;GO:0006952;GO:0005515;GO:0006952;GO:0006952;GO:0005515;GO:0006952;GO:0006952;GO:0005515;GO:0006952;GO:0006952;GO:0005515;GO:0006952;GO:0006952;GO:0005515;GO:0006952;GO:0006952;GO:…	protein binding;defense response;defense response;protein binding;defense response;defense response;protein binding;defense response;defense response;protein binding;defense response;defense response;protein binding;defense response;defense response;protein binding;defense response;defense response;protein binding;defense response;defense response;protein binding;defense response;defense response…	1048	32.25	3e-118	AT3G14470.1
Pm021906	GO:0004674;GO:0012505;GO:0006468;GO:0005524;GO:0004672;GO:0005524;GO:0007169;GO:0004713;GO:0004674;GO:0006468;GO:0004674;GO:0012505;GO:0006468;GO:0005524;GO:0004672;GO:0005524;GO:0007169;GO:0004713;GO:0004674;GO:0006468;GO:0004674;GO:0012505;GO:0006468;GO:0005524;GO:0004672;GO:0005524;GO:0007169;GO:0004713;GO:0004674;GO:0006468;GO:0004674;GO:0012505;GO:0006468;GO:0005524;GO:0004672;GO:0005524;GO:…	protein serine/threonine kinase activity;endomembrane system;protein phosphorylation;ATP binding;protein kinase activity;ATP binding;transmembrane receptor protein tyrosine kinase signaling pathway;protein tyrosine kinase activity;protein serine/threonine kinase activity;protein phosphorylation;protein serine/threonine kinase activity;endomembrane system;protein phosphorylation;ATP binding;protei…	962	43.45	8e-177	AT1G35710.1
Pm021892	GO:0006952;GO:0045087;GO:0007165;GO:0006952;GO:0031224;GO:0012505;GO:0045087;GO:0004888;GO:0005524;GO:0031224;GO:0005524;GO:0006952;GO:0045087;GO:0017111;GO:0000166;GO:0031224;GO:0004888;GO:0000166;GO:0017111;GO:0004888;GO:0008152;GO:0006952;GO:0005524;GO:0007165;GO:0007165;	defense response;innate immune response;signal transduction;defense response;intrinsic to membrane;endomembrane system;innate immune response;transmembrane signaling receptor activity;ATP binding;intrinsic to membrane;ATP binding;defense response;innate immune response;nucleoside-triphosphatase activity;nucleotide binding;intrinsic to membrane;transmembrane signaling receptor activity;nucleotide …	916	37.01	2e-131	AT5G51630.1
Pm006334	GO:0009409;GO:0005634;GO:0009409;GO:0005509;GO:0005509;GO:0005737;GO:0048767;	response to cold;nucleus;response to cold;calcium ion binding;calcium ion binding;cytoplasm;root hair elongation;	148	72.3	6e-58	AT1G24620.1
Pm027913	GO:0003677;GO:0006355;GO:0003700;GO:0009631;GO:0009409;GO:0009409;GO:0003700;GO:0009409;GO:0005634;	DNA binding;regulation of transcription, DNA-dependent;sequence-specific DNA binding transcription factor activity;cold acclimation;response to cold;response to cold;sequence-specific DNA binding transcription factor activity;response to cold;nucleus;	144	43.75	1e-19	AT4G25470.1
Pm025497	GO:0010114;GO:0009637;GO:0003677;GO:0006352;GO:0003899;GO:0009507;GO:0006355;GO:0016987;GO:0003700;	response to red light;response to blue light;DNA binding;transcription initiation, DNA-dependent;DNA-directed RNA polymerase activity;chloroplast;regulation of transcription, DNA-dependent;sigma factor activity;sequence-specific DNA binding transcription factor activity;	525	67.62	1e-164	AT1G08540.1
Pm025474	GO:0009639;GO:0008270;GO:0009506;GO:0008270;GO:0008270;	response to red or far red light;zinc ion binding;plasmodesma;zinc ion binding;zinc ion binding;	94	52.13	2e-16	AT2G27110.3
Pm028917	GO:0006355;GO:0006355;GO:0003700;GO:0003677;GO:0003700;GO:0009410;GO:0009627;GO:0005515;GO:0006355;GO:0003700;GO:0005515;GO:0009507;GO:0006355;GO:0006355;GO:0003700;GO:0005515;GO:0003700;	regulation of transcription, DNA-dependent;regulation of transcription, DNA-dependent;sequence-specific DNA binding transcription factor activity;DNA binding;sequence-specific DNA binding transcription factor activity;response to xenobiotic stimulus;systemic acquired resistance;protein binding;regulation of transcription, DNA-dependent;sequence-specific DNA binding transcription factor activity;p…	112	75.89	2e-23	AT3G12250.2
Pm028942	GO:0005575;GO:0003700;GO:0003677;GO:0006355;GO:0003677;GO:0006355;GO:0005575;GO:0003700;GO:0003677;GO:0006355;GO:0003677;GO:0006355;	cellular_component_unknown;sequence-specific DNA binding transcription factor activity;DNA binding;regulation of transcription, DNA-dependent;DNA binding;regulation of transcription, DNA-dependent;cellular_component_unknown;sequence-specific DNA binding transcription factor activity;DNA binding;regulation of transcription, DNA-dependent;DNA binding;regulation of transcription, DNA-dependent;	98	41.84	2e-16	AT1G49475.1
Pm028953	GO:0005737;GO:0008565;GO:0008565;GO:0000059;GO:0005634;GO:0005643;GO:0006886;GO:0005488;	cytoplasm;protein transporter activity;protein transporter activity;protein import into nucleus, docking;nucleus;nuclear pore;intracellular protein transport;binding;	1065	63.66	0	AT1G26170.1
Pm028968	GO:0006468;GO:0006468;GO:0004672;GO:0004672;GO:0005886;GO:0004674;GO:0005524;	protein phosphorylation;protein phosphorylation;protein kinase activity;protein kinase activity;plasma membrane;protein serine/threonine kinase activity;ATP binding;	390	75.13	6e-174	AT1G26150.1
Pm028969	GO:0008150;GO:0005509;GO:0005509;	biological_process_unknown;calcium ion binding;calcium ion binding;	150	81.33	4e-69	AT3G25600.1
Pm028974	GO:0016021;GO:0006817;GO:0016036;GO:0016021;	integral to membrane;phosphate ion transport;cellular response to phosphate starvation;integral to membrane;	856	43.22	0	AT3G23430.1
Pm028992	GO:0005634;GO:0006997;GO:0005829;GO:0005829;GO:0003674;GO:0005634;	nucleus;nucleus organization;cytosol;cytosol;molecular_function_unknown;nucleus;	1128	42.38	0	AT1G67230.1
Pm029001	GO:0003674;GO:0008150;GO:0005575;	molecular_function_unknown;biological_process_unknown;cellular_component_unknown;	300	76.33	9e-132	AT1G25682.1
Pm029003	GO:0004190;GO:0006508;GO:0004190;GO:0006508;	aspartic-type endopeptidase activity;proteolysis;aspartic-type endopeptidase activity;proteolysis;	437	52.4	1e-109	AT3G25700.1
Pm029015	GO:0003700;GO:0048573;GO:0003677;GO:0006355;GO:0009873;GO:0009507;	sequence-specific DNA binding transcription factor activity;photoperiodism, flowering;DNA binding;regulation of transcription, DNA-dependent;ethylene mediated signaling pathway;chloroplast;	329	63.53	1e-105	AT1G25560.1
Pm029018	GO:0006355;GO:0048367;GO:0010087;GO:0003700;GO:0010305;GO:0048364;GO:0010588;GO:0005634;	regulation of transcription, DNA-dependent;shoot development;phloem or xylem histogenesis;sequence-specific DNA binding transcription factor activity;leaf vascular tissue pattern formation;root development;cotyledon vascular tissue pattern formation;nucleus;	250	68	8e-86	AT1G13290.1
Pm029019	GO:0006355;GO:0003700;GO:0006355;GO:0003677;	regulation of transcription, DNA-dependent;sequence-specific DNA binding transcription factor activity;regulation of transcription, DNA-dependent;DNA binding;	298	56.38	1e-72	AT1G25550.1
Pm029020	GO:0009507;GO:0003674;GO:0008150;	chloroplast;molecular_function_unknown;biological_process_unknown;	306	69.61	8e-123	AT1G29700.1
Pm029022	GO:0045893;GO:0003713;GO:0009585;GO:0010114;GO:0016592;GO:0031349;GO:0009909;GO:0005634;GO:0045893;GO:0050832;GO:0009867;GO:0006355;GO:0010218;	positive regulation of transcription, DNA-dependent;transcription coactivator activity;red, far-red light phototransduction;response to red light;mediator complex;positive regulation of defense response;regulation of flower development;nucleus;positive regulation of transcription, DNA-dependent;defense response to fungus;jasmonic acid mediated signaling pathway;regulation of transcription, DNA-de…	688	61.19	0	AT1G25540.1
Pm029039	GO:0005634;GO:0005524;GO:0005524;GO:0005524;GO:0004672;GO:0006468;GO:0004674;GO:0004672;GO:0004672;GO:0004674;GO:0006468;GO:0006468;	nucleus;ATP binding;ATP binding;ATP binding;protein kinase activity;protein phosphorylation;protein serine/threonine kinase activity;protein kinase activity;protein kinase activity;protein serine/threonine kinase activity;protein phosphorylation;protein phosphorylation;	531	67.61	0	AT3G25840.1
Pm029048	GO:0009409;GO:0005829;GO:0043130;GO:0005829;GO:0006289;GO:0070628;GO:0003684;GO:0005634;	response to cold;cytosol;ubiquitin binding;cytosol;nucleotide-excision repair;proteasome binding;damaged DNA binding;nucleus;	250	75.6	2e-100	AT5G38470.1
Pm029058	GO:0008270;GO:0003700;GO:0016020;GO:0006355;GO:0006355;	zinc ion binding;sequence-specific DNA binding transcription factor activity;membrane;regulation of transcription, DNA-dependent;regulation of transcription, DNA-dependent;	440	42.73	6e-70	AT1G25440.1
Pm029068	GO:0009570;GO:0003735;GO:0000311;GO:0006412;GO:0009507;GO:0009507;GO:0009941;GO:0009570;GO:0009570;	chloroplast stroma;structural constituent of ribosome;plastid large ribosomal subunit;translation;chloroplast;chloroplast;chloroplast envelope;chloroplast stroma;chloroplast stroma;	232	73.71	1e-84	AT3G25920.1
Pm029069	GO:0009908;GO:0010093;GO:0048653;GO:0008270;GO:0009965;GO:0005634;GO:0003700;GO:0048443;GO:0010158;GO:0006355;GO:0003676;GO:0048440;	flower development;specification of floral organ identity;anther development;zinc ion binding;leaf morphogenesis;nucleus;sequence-specific DNA binding transcription factor activity;stamen development;abaxial cell fate specification;regulation of transcription, DNA-dependent;nucleic acid binding;carpel development;	229	39.74	1e-27	AT1G68480.1
Pm029074	GO:0009824;GO:0009691;GO:0052622;GO:0009507;GO:0052623;GO:0008152;GO:0009824;GO:0008152;GO:0080117;GO:0009691;GO:0009536;GO:0009691;	AMP dimethylallyltransferase activity;cytokinin biosynthetic process;ATP dimethylallyltransferase activity;chloroplast;ADP dimethylallyltransferase activity;metabolic process;AMP dimethylallyltransferase activity;metabolic process;secondary growth;cytokinin biosynthetic process;plastid;cytokinin biosynthetic process;	290	54.48	1e-87	AT1G68460.1
Pm029078	GO:0004794;GO:0008152;GO:0004794;GO:0009097;GO:0006566;GO:0009507;GO:0004794;GO:0008152;GO:0004794;GO:0009097;GO:0006566;GO:0009507;	L-threonine ammonia-lyase activity;metabolic process;L-threonine ammonia-lyase activity;isoleucine biosynthetic process;threonine metabolic process;chloroplast;L-threonine ammonia-lyase activity;metabolic process;L-threonine ammonia-lyase activity;isoleucine biosynthetic process;threonine metabolic process;chloroplast;	99	75.76	1e-41	AT3G10050.1
Pm029082	GO:0003700;GO:0006355;GO:0003700;GO:0016036;GO:0009686;GO:0009751;GO:0005634;GO:0003677;	sequence-specific DNA binding transcription factor activity;regulation of transcription, DNA-dependent;sequence-specific DNA binding transcription factor activity;cellular response to phosphate starvation;gibberellin biosynthetic process;response to salicylic acid stimulus;nucleus;DNA binding;	136	85.29	8e-68	AT1G68320.1
Pm029084	GO:0004674;GO:0046777;GO:0005575;	protein serine/threonine kinase activity;protein autophosphorylation;cellular_component_unknown;	275	45.82	2e-31	AT1G68330.1
Pm029085	GO:0008150;GO:0003674;	biological_process_unknown;molecular_function_unknown;	285	37.19	3e-27	AT1G25370.1
Pm029088	GO:0006355;GO:0006355;GO:0005622;GO:0003700;	regulation of transcription, DNA-dependent;regulation of transcription, DNA-dependent;intracellular;sequence-specific DNA binding transcription factor activity;	65	73.85	1e-22	AT1G68360.1
Pm029092	GO:0016787;GO:0008152;GO:0005575;GO:0003824;GO:0008152;	hydrolase activity;metabolic process;cellular_component_unknown;catalytic activity;metabolic process;	518	55.6	4e-158	AT1G25375.1
Pm029113	GO:0006355;GO:0005515;GO:0010187;GO:0003677;GO:0010187;GO:0006355;GO:0006783;GO:0015995;GO:0003700;GO:0005634;GO:0005634;GO:0006355;GO:0009686;GO:0006355;GO:0010099;GO:0003700;GO:0010313;GO:0010161;GO:0005515;GO:0010100;GO:0009959;GO:0003700;GO:0009959;GO:0010029;GO:0006355;GO:0005515;GO:0009740;GO:0003700;	regulation of transcription, DNA-dependent;protein binding;negative regulation of seed germination;DNA binding;negative regulation of seed germination;regulation of transcription, DNA-dependent;heme biosynthetic process;chlorophyll biosynthetic process;sequence-specific DNA binding transcription factor activity;nucleus;nucleus;regulation of transcription, DNA-dependent;gibberellin biosynthetic pr…	82	58.54	6e-17	AT2G20180.1
Pm029119	GO:0008150;GO:0005575;GO:0000166;	biological_process_unknown;cellular_component_unknown;nucleotide binding;	827	66.63	0	AT1G49540.1
Pm029120	GO:0005634;GO:0005829;GO:0005634;GO:0005829;	nucleus;cytosol;nucleus;cytosol;	681	48.9	4e-102	AT2G01190.1
Pm029139	GO:0005575;GO:0055114;GO:0016705;GO:0005506;GO:0005506;GO:0031418;GO:0031418;GO:0055114;GO:0016705;	cellular_component_unknown;oxidation-reduction process;oxidoreductase activity, acting on paired donors, with incorporation or reduction of molecular oxygen;iron ion binding;iron ion binding;L-ascorbic acid binding;L-ascorbic acid binding;oxidation-reduction process;oxidoreductase activity, acting on paired donors, with incorporation or reduction of molecular oxygen;	405	58.77	5e-124	AT3G18210.2
[truncated: 3,005 more rows]
