# Supplementary material for: Genome-Wide Characterization and Linkage Mapping of Simple Sequence Repeats in Mei (Prunus mume Sieb. et Zucc.)
Source: PLoS One. 2013 Mar 28;8(3):e59562. doi: 10.1371/journal.pone.0059562 (PMC3610739; doi:10.1371/journal.pone.0059562)
Supplement: Table S2 — Distribution of perfect SSRs in genomic sequences of the other eudicots. (XLS) [file pone.0059562.s006.xls]

## Sheet: Sheet1
Table S2 Distribution of perfect SSRs in genomic sequences of the other eudicots.
Repeat	Count	Relative	Mean	GC	Density
type		frequency (%)	repeat number	content (%)	(SSR/Mb)
Arabidopsis
Mononucleotide	34843	44.1	12.2	1.1	291.1
Dinucleotide	9386	11.9	9.2	21.5	78.4
Trinucleotide	17485	22.2	4.7	35.5	146.1
Tetranucleotide	11159	14.1	3.1	18.7	93.2
Pentanucleotide	3823	4.8	3.1	20	31.9
Hexanucleotide	1617	2	3.2	33.4	13.5
Heptanucleotide	691	0.9	3.4	35.8	5.8
Octanucleotide	82	0.01	3.2	33.2	0.7
Total	79086	100	8.2	16.6	660.7
Total sequence (Mb)					119.7
Pigeon pea
Mononucleotide	172450	35.7	11.9	2	284.7
Dinucleotide	104192	21.5	10.2	9.8	172
Trinucleotide	65769	13.6	5.4	15.2	108.6
Tetranucleotide	87202	18	3.2	9.8	143.9
Pentanucleotide	30871	6.4	3.2	13.6	51
Hexanucleotide	16888	3.5	3.3	27.2	27.9
Heptanucleotide	5389	1.1	3.5	21.1	8.9
Octanucleotide	925	0.2	4.1	27.4	1.5
Total	483686	100	8.1	9.8	798.4
Total sequence(Mb)					605.8
Cocoa
Mononucleotide	77312	42.2	11.5	3	236.2
Dinucleotide	31044	17	9.5	16.4	94.8
Trinucleotide	25476	13.9	4.7	25.4	77.8
Tetranucleotide	33362	18.2	3.2	15.2	101.9
Pentanucleotide	10815	5.9	3.2	15.1	33
Hexanucleotide	3972	2.2	3.2	24.5	12.1
Heptanucleotide	940	0.5	3.1	24.7	2.9
Octanucleotide	213	0.1	3.1	14.2	0.7
Total	183134	100	8	12.8	559.5
Total sequence (Mb)					327.3
Chinese cabbage
Mononucleotide	100591	47.5	11.7	3.3	354.2
Dinucleotide	33887	16	11.1	26.7	119.3
Trinucleotide	32387	15.3	4.7	34.8	114
Tetranucleotide	29429	13.9	3.2	16.5	103.6
Pentanucleotide	9854	4.7	3.2	24.2	34.7
Hexanucleotide	4178	2	3.4	32.1	14.7
Heptanucleotide	1080	0.5	3.7	24.7	3.8
Octanucleotide	256	0.1	4.6	27.1	0.9
Total	211662	100	8.7	17.6	745.3
Total sequence (Mb)					284
Potato
Mononucleotide	122953	35.3	11.9	13.2	169
Dinucleotide	42355	12.2	10.3	9	58.2
Trinucleotide	65821	18.9	5.8	21.7	90.5
Tetranucleotide	69635	20	3.2	15.4	95.7
Pentanucleotide	27760	8	3.2	20.8	38.2
Hexanucleotide	12056	3.5	3.6	30.2	16.6
Heptanucleotide	6534	1.9	3.8	34.8	9
Octanucleotide	683	0.2	3.3	2.6	0.9
Total	347797	100	7.7	17	478.1
Total sequence (Mb)					727.4
