# Supplementary material for: Genome-Wide Characterization and Linkage Mapping of Simple Sequence Repeats in Mei (Prunus mume Sieb. et Zucc.)
Source: PLoS One. 2013 Mar 28;8(3):e59562. doi: 10.1371/journal.pone.0059562 (PMC3610739; doi:10.1371/journal.pone.0059562)
Supplement: Table S3 — Distribution of different mono-, di-, tri-, and tetranucleotide repeats analysed in genomes of mei and other eudicots. (XLS) [file pone.0059562.s007.xls]

## Sheet: Sheet1
Table S3. Distribution of different mono-,di-,tri-, and tetranucleotide repeats analysed in genomes of mei and other eudicots.
Repeat type	Mei	Strawberry	Apple	Arabidopsis	Cocoa	Pigeon pea	Chinese cabbage	Potato
Mononucleotide
A/T	96.8	96.2	96.2	99	97.5	98.3	97.5	90.9
C/G	3.2	3.8	3.8	1	2.5	1.7	2.5	9.1
Dinucleotide
AC/GT	9.7	11.1	19.4	10.6	9.11	9.37	7.4	7.51
AG/CT	53	46.1	41.6	36.8	26.51	13.17	34.4	12.79
AT/AT	37.2	42.7	38.9	52.6	64.36	77.42	58.1	79.66
CG/CG	0.1	0.1	0.1	0	0.02	0.04	0.1	0.04
Trinucleotide
AAC/GTT	8.4	9.7	16.5	12.2	4.4	12.05	11.23	15.23
AAG/CTT	26.9	29.2	27.4	42	28.62	19.74	30.25	30.52
AAT/ATT	27.5	12	20	11.6	33.94	3.32	19.55	35.44
ACC/GGT	10.7	7.6	9.6	6.2	4.1	12.76	6.62	3.23
ACG/CGT	1.5	2.5	2	1.5	0.52	3.7	1.84	0.37
ACT/AGT	1.1	4	1.3	2.1	2.24	0.97	2.08	2.92
AGC/CTG	5.9	6.5	5.1	2.9	3.55	8.15	3.48	1.67
AGG/CCT	7.8	11.5	9.1	6.3	3.08	13.28	10.02	4.07
ATC/ATG	9.3	13	7.4	14.3	19.05	15.34	13.01	6.2
CCG/CGG	0.9	4	1.6	0.9	0.5	10.69	1.92	0.34
Tetranucleotide
AAAC/GTTT	7.8	9.7	11.4	15.4	4.28	4.16	11.32	5.38
AAAG/CTTT	12.1	14	10.5	17.4	19.34	9	11.88	9.44
AAAT/ATTT	42	21.3	32.3	30.2	37.64	56.4	40.35	39
AACC/GGTT	1.8	2.1	1.6	1.6	0.96	0.81	1.38	1.52
AACG/CGTT	0.1	0.1	0.2	0.3	0.04	0.07	0.32	0.08
AACT/AGTT	0.7	1.4	1.2	1.7	2.08	1.28	2.02	2.5
AAGC/CTTG	1.8	1.7	1.3	1.1	1.05	0.41	1.34	0.65
AAGG/CCTT	1.8	2.1	2.8	1.4	1.45	1.29	1.65	0.93
AAGT/ACTT	0.3	0.8	0.3	1.4	0.43	0.3	0.72	0.99
AATC/ATTG	2.8	3.8	2.7	4.5	2.64	1.72	3.86	3.92
AATG/ATTC	2.6	3.2	2.9	3	3.88	2.28	2.56	6.28
AATT/AATT	8	4.2	10.3	7.7	14.11	12.8	8.61	13.39
ACAG/CTGT	1	0.5	0.8	0.4	0.5	0.19	0.46	0.39
ACAT/ATGT	3.3	6.1	6.4	4.6	4.03	3.23	3	4.63
ACCC/GGGT	0.9	1	0.9	0.2	0.35	0.31	0.3	1.22
ACCG/CGGT	0.1	0.1	0.1	0.1	0.02	0.05	0.08	0.04
ACCT/AGGT	0.5	0.6	0.2	0.2	0.21	0.15	0.21	0.29
ACGC/CGTG	0.2	0.1	0.3	0.1	0.1	0.35	0.17	0.15
ACGG/CCGT	0	0.2	0.1	0.1	0.02	0.01	0.16	0.06
ACGT/ACGT	0.3	3.3	0.2	0.4	0.04	0.06	0.26	0.09
ACTC/AGTG	1.5	1.5	1.5	1.4	0.64	0.93	1.03	0.47
ACTG/AGTC	0.3	0.6	0.4	0.2	0.23	0.06	0.21	1.37
AGAT/ATCT	1.6	2.2	1.1	2.7	1.3	1.47	3.02	3.23
AGCC/CTGG	0.6	0.3	1	0.1	0.34	0.1	0.16	0.14
AGCG/CGCT	0.3	0.2	0.3	0.1	0.04	0.26	0.22	0.13
AGCT/AGCT	1.5	9.8	1.2	0.7	0.71	0.35	0.4	0.54
AGGC/CCTG	0.6	0.3	0.5	0	0.38	0.03	0.12	0.08
AGGG/CCCT	2.2	3.5	3.1	0.3	1	0.5	1	0.67
ATCC/ATGG	1.2	1.1	1.1	0.6	0.77	0.36	0.8	1.19
ATCG/ATCG	0.1	0.6	0.3	0.9	0.04	0.05	1.24	0.48
ATGC/ATGC	1.9	3.2	2.8	1.2	1.34	0.99	1.1	0.7
CCCG/CGGG	0.1	0.1	0.1	0	0.02	0.01	0.04	0.03
CCGG/CCGG	0	0.3	0.1	0	0.02	0.02	0.01	0.02
Data are percentage of SSRs in particular class.
