# Supplementary material for: Genome-Wide Characterization and Linkage Mapping of Simple Sequence Repeats in Mei (Prunus mume Sieb. et Zucc.)
Source: PLoS One. 2013 Mar 28;8(3):e59562. doi: 10.1371/journal.pone.0059562 (PMC3610739; doi:10.1371/journal.pone.0059562)
Supplement: Table S4 — Distribution of different mono-, di-, and trinucleotide repeats analysed in CDS regions of mei and other Rosaceae species. (XLS) [file pone.0059562.s008.xls]

## Sheet: Sheet1
Table S4. Distribution of different mono-,di-,and trinucleotide repeats analysed in CDS regions of mei and other Rosaceae species.
Repeat type	Mei	Strawberry	Apple
Mononucleotide
A/T	69.5	91	82.7
C/G	30.5	9	17.3
Dinucleotide
AC/GT	7.3	2.9	6.5
AG/CT	84.7	86.8	89.8
AT/AT	8	10.3	3.7
CG/CG	0	0	0
Trinucleotide
AAC/GTT	6.6	5.6	5.4
AAG/CTT	24.4	25.2	20.5
AAT/ATT	1.7	0.5	1.1
ACC/GGT	19.1	12	16.9
ACG/CTG	2.6	5.2	4
ACT/ATG	0.9	1.4	1.3
AGC/CGT	13.1	9.6	13.9
AGG/CCT	15.1	20.6	19.6
AGT/ATC	13.9	12.5	11
CCG/CGG	2.6	7.4	6.3
Data are percentage of SSRs in particular class.
