# Supplementary material for: Genome-Wide Characterization and Linkage Mapping of Simple Sequence Repeats in Mei (Prunus mume Sieb. et Zucc.)
Source: PLoS One. 2013 Mar 28;8(3):e59562. doi: 10.1371/journal.pone.0059562 (PMC3610739; doi:10.1371/journal.pone.0059562)
Supplement: Table S5 — Distribution of different mono-, di-, and trinucleotide repeats analysed in intergenic regions of mei and other Rosaceae species. (XLS) [file pone.0059562.s009.xls]

## Sheet: Sheet1
Table S5. Distribution of different mono-,di-,and trinucleotide repeats analysed in intergenic regions of mei and other Rosaceae species.
Repeat type	Mei	Strawberry	Apple
Mononucleotide
A/T	96.8	96.3	96.1
C/G	3.2	3.7	3.9
Dinucleotide
AC/GT	8	8.8	19.5
AG/CT	53.1	45.3	39.6
AT/AT	38.8	45.8	40.8
CG/CG	0.1	0.1	0.1
Trinucleotide
AAC/GTT	8.6	11.1	17.2
AAG/CTT	27.9	31.5	30
AAT/ATT	35.1	15.2	23.3
ACC/GGT	8.9	6	8.5
ACG/CTG	1.2	1.3	1.7
ACT/ATG	1	5.1	1.3
AGC/CGT	3.6	6	3.3
AGG/CCT	6	7.3	7.2
AGT/ATC	7.4	13.8	6.8
CCG/CGG	0.3	2.7	0.7
Data are percentage of SSRs in particular class.
