# Supplementary material for: Genome-Wide Characterization and Linkage Mapping of Simple Sequence Repeats in Mei (Prunus mume Sieb. et Zucc.)
Source: PLoS One. 2013 Mar 28;8(3):e59562. doi: 10.1371/journal.pone.0059562 (PMC3610739; doi:10.1371/journal.pone.0059562)
Supplement: Table S6 — Distribution of repeat motifs in CDS regions of mei and other Rosaceae species. (XLS) [file pone.0059562.s010.xls]

## Sheet: Sheet1
Table S6. Distribution of repeat motifs analysed in CDS regions of mei and other Rosaceae species.
Repeat type	Mei	Strawberry	Apple
Mononucleotide	213	89	220
Dinucleotide	261	273	460
Trinucleotide	5823	7137	5267
Tetranucleotide	677	713	701
Pentanucleotide	130	217	147
Hexanucleotide	801	812	637
Heptanucleotide	22	22	51
Octanucleotide	6	5	18
Total	7933	9268	7501
Data are number of SSRs in particular class.
