# Supplementary material for: Genome-Wide Characterization and Linkage Mapping of Simple Sequence Repeats in Mei (Prunus mume Sieb. et Zucc.)
Source: PLoS One. 2013 Mar 28;8(3):e59562. doi: 10.1371/journal.pone.0059562 (PMC3610739; doi:10.1371/journal.pone.0059562)
Supplement: Table S7 — Distribution of repeat motifs in intergenic regions of mei and other Rosaceae species. (XLS) [file pone.0059562.s011.xls]

## Sheet: Sheet1
Table S7. Distribution of repeat motifs analysed in intergenic regions of mei and other Rosaceae species.
Repeat type	Mei	Strawberry	Apple
Mononucleotide	53519	29870	81093
Dinucleotide	33286	18988	44029
Trinucleotide	15295	10483	22455
Tetranucleotide	24240	12007	31479
Pentanucleotide	9928	3744	11526
Hexanucleotide	5048	2274	4566
Heptanucleotide	2199	1246	2366
Octanucleotide	715	194	830
Total	144230	78806	198344
Data are number of SSRs in particular class.
