# Supplementary material for: Genome-Wide Characterization and Linkage Mapping of Simple Sequence Repeats in Mei (Prunus mume Sieb. et Zucc.)
Source: PLoS One. 2013 Mar 28;8(3):e59562. doi: 10.1371/journal.pone.0059562 (PMC3610739; doi:10.1371/journal.pone.0059562)
Supplement: Table S8 — Details of 670 SSR primer pairs in mei genomic sequences. (XLS) [file pone.0059562.s012.xls]

## Sheet: Sheet1
Table S8. Details of 670 SSR primer pairs in mei genomic sequences.
SSR ID	Forward primer sequence	Reverse primer sequence	Optimized Tm (°C)	SSR motif	Product size(bp)	Performance	Type of fluorescent dyes	SSR class
PMSSR0001	CGGCCCCCTAACTTTACAAT	GCTGCAGTTCCTCTATCGAA	55	(AT)13	228	monomorphic	—	ClassI
PMSSR0002	GGCCAAGTACCAACAGTTTCT	GTCTCTGCTATCTCAACCTT	57	(AG)6	284	polymorphic	FAM	ClassII
PMSSR0003	GCCGCATTCAATCTGGGTTCAT	GCATCGAGAAAGGTTCTCTCTT	55	(AT)14	255	monomorphic	—	ClassI
PMSSR0004	GCTACGAGTGAGGAGAAAAT	CCATCACTATGACCACCAACTT	56	(TG)10	207	polymorphic	FAM	ClassI
PMSSR0005	CATGCAACTTCTCCGAGACAAT	CGCCAAACAAAGGGTTCACAGT	58	(TC)7	150	monomorphic	—	ClassII
PMSSR0006	GATGGGTGATGCTTATTTGCT	GTCTTTCCTTCAGTCCATCGAA	55	(CT)10	247	monomorphic	—	ClassI
PMSSR0007	ATCCCTCCTCTTGCCTGGATT	TCGTCAACACCGGCACTACTT	57	(AG)14	176	monomorphic	—	ClassI
PMSSR0008	GCCTGGAGAAATCGGTGTCAA	AAGCTGCTGGTCCCTGGAGTAT	56	(AT)12	251	monomorphic	—	ClassI
PMSSR0009	GCTAGAACATGAAGGATGAGA	GCCAAGCCAAAAACCAGACA	61	(AG)10	194	polymorphic	FAM	ClassI
PMSSR0010	CTGCCCATAGAGGTTCAAGT	GCATGCATGACGTGTTTCTTC	53	(AT)9	250	monomorphic	—	ClassII
PMSSR0011	ACAGCCGCATGATGGTTATT	AAGGGCTCGTTTGGTACACT	55	(AG)20	216	monomorphic	—	ClassI
PMSSR0012	TCGAACAGCCGGCCATTTCT	TTAATGGCCCCCAGATCTT	53	(TCT)5	252	polymorphic	TAMRA	ClassII
PMSSR0013	GTCTGTGCTGATGCCCTTTCT	GGAGTGGAAGCAGCAGGAAAT	53	(AT)13	113	monomorphic	—	ClassI
PMSSR0014	GCCTCATACTGTGGGATACAA	GCTTTCTCAACCTGCTCAGAT	55	(CT)9	173	polymorphic	TAMRA	ClassII
PMSSR0015	TACCGGAGGTGGTGGTACACT	CCTCTTCCTCAGGCCTGTAA	56	(CT)18	229	monomorphic	—	ClassI
PMSSR0016	GTGGAGGAGAAGAGTGTCTT	CGTCGAACTAGTTCCCTTGAA	55	(GA)17	198	monomorphic	—	ClassI
PMSSR0017	CTGGGGTGAGCTAGCTACTT	AGAACAATGCGGGCAACTTA	57	(TA)13	220	monomorphic	—	ClassI
PMSSR0018	GAGTTTTGGGCTCTCCCAAT	GCTCTCAAATGTGTTAGGA	55	(AG)14	203	polymorphic	FAM	ClassI
PMSSR0019	GTGCAGCCACAGTTGCACCTA	GGAGCTAGGACCTGCCCAAAA	61	(GA)17	210	polymorphic	HEX	ClassI
PMSSR0020	CTGAGCGCACAGACATTAT	AGTGACCCTCGAACTAGTT	53	(AG)28	238	monomorphic	—	ClassI
PMSSR0021	GGTCGGGGTTATACAATGAA	ACCCACCGCTATCTTCAGT	55	(AT)7	257	monomorphic	—	ClassII
PMSSR0022	GCTCCGACGACGCCATTTTA	CACGACAACCGCGTATTCA	57	(TG)12	163	no	—	ClassI
PMSSR0023	GCTCAAGGTACCAGCAACAT	GCACTCTCCCTCTCCTCTAA	61	(GA)11	202	monomorphic	—	ClassI
PMSSR0024	CATTCCGATACCTCGTCAAA	CGCATGGTTTGGTTATGCA	53	(AT)10	283	polymorphic	FAM	ClassI
PMSSR0025	GATGCTAGCAAGGAACAGT	CCGCTTTGGACAAGCATGCAA	55	(AT)13	184	monomorphic	—	ClassI
PMSSR0026	CGAGCCACCAGCTGAGGTACAA	TGACACGGCCAAGGCTTGCTT	57	(AT)13	217	monomorphic	—	ClassI
PMSSR0027	GCTGAAAACCCCCGACAAA	GGTCCCCAGATCTAAATGA	55	(TCT)8	192	polymorphic	TAMRA	ClassI
PMSSR0028	GCAGATATGGGTCGTTGTA	CCTCCTGAACCAGTGACGAA	57	(GA)15	215	polymorphic	HEX	ClassI
PMSSR0029	CGACCACACACAGAGTCACACAA	CCGAATATTCTCGTGAGGA	53	(TAT)6	173	monomorphic	—	ClassII
PMSSR0030	CGCATTGCCTACCATCGTT	GCCTAGTGATGGTGTTGGAA	55	(TA)17	178	polymorphic	FAM	ClassI
PMSSR0031	GCGTGCTGACGCTGTAAAT	GTCCCTCCAGCTGCAACAA	57	(CA)7	278	monomorphic	—	ClassII
PMSSR0032	CCAAGGTGCCAAGTCAATGT	GGATAGTGAGGATGAGGTTGAT	55	(GA)28	173	polymorphic	FAM	ClassI
PMSSR0033	GGCTGCACACCAAAAATGCA	CGCCGCGCTATAAGAAATGT	56	(AT)6	116	polymorphic	TAMRA	ClassII
PMSSR0034	CAGTCCCAAGTACCTGGAAAT	CCCTCACTTAGGTGATAGTGT	55	(GT)6	211	monomorphic	—	ClassII
PMSSR0035	CAGGGTACCCATCATTACCA	TGTCATCCGCCCTAAAGAGT	57	(AGA)6	260	monomorphic	—	ClassII
PMSSR0036	CACAAGTGGGGCAAAGCAA	GGTGACTGATGCTCACCTTT	60	(CTC)8	221	monomorphic	—	ClassI
PMSSR0037	GAGGGTGAGGAAGAAAAGAGA	CTCCTGGGGAGGTTAGAAT	55	(CT)8	293	monomorphic	—	ClassII
PMSSR0038	TGGGAGGGCATAGGACACAT	CCAAGTGACTGCTCCCAATT	56	(TGG)5	169	monomorphic	—	ClassII
PMSSR0039	GGTAGGTTCAATGGGACTAT	GGGTCATGCGCATTGTAAAT	57	(TTC)5	171	monomorphic	—	ClassII
PMSSR0040	GGTGGAGTGGGTGAGATCAT	GGTAGGGCTTACGAGTGCTTCTA	56	(GA)11	127	monomorphic	—	ClassI
PMSSR0041	CCAGTAGCTGATCAGCGTGTTT	GGGCGCTTTGATGACAACACT	55	(CT)10	324	monomorphic	—	ClassI
PMSSR0042	CCTACAAACCTCGATCGTACAGA	CTCTCCAAGGGGAAAGCTCTAT	57	(AT)10	196	polymorphic	HEX	ClassI
PMSSR0043	TGGCCACGTTGGAGCTATA	CCCCATGTATCTCTCCCTTAA	55	(GA)10	154	monomorphic	—	ClassI
PMSSR0044	CACCTGTGATGTGATCTTACCT	CGGGCACCTTTGCGTGTAT	56	(CA)6	145	no	—	ClassII
PMSSR0045	GGACCTGCGAGGATAACAT	GTGCCCTCATTTGCTTCAA	55	(AG)21	293	monomorphic	—	ClassI
PMSSR0046	CCACAACAGATGAGATAAGCT	GACGAGGTTTATACCGGACTTA	55	(GT)8	232	polymorphic	FAM	ClassII
PMSSR0047	GCATGTCCATGAGCGTCAAT	TGCTTCCGTCACCCGATTA	56	(GA)10	152	monomorphic	—	ClassI
PMSSR0048	GCATCCTTGACAGAGTTGGATT	CCAGAATCAGGTACTTGTT	53	(AC)19	233	polymorphic	FAM	ClassI
PMSSR0049	CAGCAGGAAACCGTGGTCAAGA	GCCTTTCCTGGTGATCATA	55	(TTC)8	231	no	—	ClassI
PMSSR0050	CCTGTGAAGTGACCAAGTT	CATGCAGTTGTGGGGTATTGAA	53	(TG)9	217	monomorphic	—	ClassII
PMSSR0051	GGCAAAGAGGACAACACAA	CCTCTTCTTCTGCCTTGTT	55	(AT)11	208	monomorphic	—	ClassI
PMSSR0052	GTGCTGCAGCCTGCACTTTT	CCCAATCCTTATGGGAAAAGACA	57	(TA)6	216	polymorphic	HEX	ClassII
PMSSR0053	GTGTGCAGATACACACTCTT	CTAACCCCTGCAGTAACCAAT	55	(AT)6	308	polymorphic	HEX	ClassII
PMSSR0054	GCTGCTCCGCTAGTCAAGCTA	GGTGGGTCAAACCCAACCAT	57	(TA)11	261	monomorphic	—	ClassI
PMSSR0055	CCCTTGGCTTGAGGCCCAAAT	CAGGGGCATCCAATCCTTT	56	(GA)8	275	monomorphic	—	ClassII
PMSSR0056	GGCAAGGGCAAGGGCAATT	GGGCAGGGCCAAAGGCAAATCT	61	(TA)10	225	no	—	ClassI
PMSSR0057	TCCCGCCCCAATCGTCATT	GTGGGTGAGGGTGTTGAGT	56	(TGG)5	237	monomorphic	—	ClassII
PMSSR0058	AGCAGCCCCCATTCCCATCACA	GGGTAGTTCGGGAACCGGATTCT	55	(CTG)5	155	monomorphic	—	ClassII
PMSSR0059	CCAGGAGACCATGCTCTTGCTAA	CACACTCCTTCCTCCATGGAA	59	(AC)10	227	polymorphic	HEX	ClassI
PMSSR0060	CCTTGCAAACTCCCCAGACAA	GTCTGGTTGCTGAGTACCTT	55	(GA)17	222	monomorphic	—	ClassI
PMSSR0061	CCAGGACGTAGAGGTGTTCCAT	GCTTCTGCTGTCTCCGTGATT	59	(AC)10	132	monomorphic	—	ClassI
PMSSR0062	GATCACGGCACTCTGGTAA	GCCAAAGGGGGAAGATATA	55	(TC)13	256	monomorphic	—	ClassI
PMSSR0063	GGGATGCCAGCACTGGTCAAGAA	CAAAGGCATTGGGACAGTA	57	(CT)8	285	polymorphic	HEX	ClassII
PMSSR0064	GGGGGTTCTGGTGTTGGTCAGAT	CGAGCCCACCTCCATCATGAA	55	(GA)15	183	monomorphic	—	ClassI
PMSSR0065	GACGCTCTCCTTGAGTCTA	CAGGATGGCAGAATTAGCCATAT	55	(GA)16	300	polymorphic	TAMRA	ClassI
PMSSR0066	CCAGGCACAACTGATACCACATT	CCCTATGTTTGGCCTTGGTAT	57	(AG)15	200	monomorphic	—	ClassI
PMSSR0067	GGAACAATGCCGAACGAGTGAA	GTAGGGCCCACTTAAAGTA	55	(GA)8	245	monomorphic	—	ClassII
PMSSR0068	GGGTCTGAGAGGTCTGAGGAAA	GCCAGCGCATTGCCATGAA	59	(CT)7	200	monomorphic	—	ClassII
PMSSR0069	GTGAGAGAGGCGAGTCTGAGTA	GCCTCCTCCTCATCGGATGCTT	55	(GAA)7	169	monomorphic	—	ClassI
PMSSR0070	TCCGGGGAGGAATCCCTTGACA	CTCGTGTGCGGGGACAGTTT	53	(TCA)5	139	monomorphic	—	ClassII
PMSSR0071	CTCACTCTGCTCCTGTCTA	CCTTGAGGAGTGGTTTGGGTTTGA	59	(CCG)6	190	polymorphic	FAM	ClassII
PMSSR0072	GGGGTTTAACGTGTTGCGATGAA	GATCCATGGGCTTTTGAGA	57	(CT)15	223	monomorphic	—	ClassI
PMSSR0073	GCCCATGGATCTAATAATGAGT	CTCCACTGACTCCTGGTAATA	55	(AT)7	219	monomorphic	—	ClassII
PMSSR0074	GGAGATTTGCAGACATCTTGA	GATCAGGAGTGCAGGCAAAT	56	(ATT)5	278	monomorphic	—	ClassII
PMSSR0075	CCGCTACTGGGAAGCTCTTT	CAGCTTATAGTACCTCGTACGTA	55	(AT)13	231	monomorphic	—	ClassI
PMSSR0076	GCTGCCATTGCAATCCAAGAA	GAGTAGCATTTGCCCAAGCAT	59	(GA)10	192	polymorphic	FAM	ClassI
PMSSR0077	GGAGGTGGCGGCGAAGCTTTTT	CGGCTCTTACATACCCCTCAAA	56	(GA)6	240	no	—	ClassII
PMSSR0078	GAGCTGTAGCTGTGTTATGA	CCAGTCCTTAGACACCTGTA	55	(AT)11	240	monomorphic	—	ClassI
PMSSR0079	CAGGAAACCAAACTCCTAA	CCGAGGTAAATTCCAGTCCTT	53	(AT)13	134	polymorphic	FAM	ClassI
PMSSR0080	GGAACATGCATCTACCTAA	CGTCAGCCTGGAAGGAGTA	55	(GA)10	178	monomorphic	—	ClassI
PMSSR0081	GCTGTCCACAATCTGGGACAA	GAGCCGAAATTGGCCTACT	57	(TA)10	300	polymorphic	HEX	ClassI
PMSSR0082	GGCTGGGTGGCTATGATCA	AGCCCAAGCAGCCTGTTCA	55	(TTA)6	285	monomorphic	—	ClassII
PMSSR0083	GCAGCCTGCAATCCCATTT	GAGTTCCCATTGGTCCACAGGTA	53	(AT)13	140	monomorphic	—	ClassI
PMSSR0084	GTCGAGGACCCTACAAGTT	CTGCTACGGTGTGGTCCATGGA	55	(AT)17	205	monomorphic	—	ClassI
PMSSR0085	CTTCCTCATGTGACACCAA	GGTACGACATAGATGTCACA	53	(TC)11	238	polymorphic	FAM	ClassI
PMSSR0086	ATGGGCTTCCACCTTCCTT	GGGCTTCTAGAGAGTCTGA	55	(GA)13	165	monomorphic	—	ClassI
PMSSR0087	CAATTGCCAAGGGGCTAGTT	GCGCAAGGGCCTGACAGAAAA	57	(GA)19	209	monomorphic	—	ClassI
PMSSR0088	GCCCTGGTAACAACTATTGT	CTTCCCTATTATCGTCATCT	59	(AG)20	233	monomorphic	—	ClassI
PMSSR0089	GTGTGGCTACCTGCAGATCT	GGGCCTTGATGTAGGAGACT	55	(AAGA)7	167	monomorphic	—	ClassI
PMSSR0090	CTGACTGGCACAGGGGAAGACA	AGACCCTCGAATGGCGGCTTCA	57	(AG)8	190	monomorphic	—	ClassII
PMSSR0091	CTGGTTGAACTGATGCATT	GCCTTGCTGAGGAGTAAGA	55	(AG)11	194	monomorphic	—	ClassI
PMSSR0092	GATGTGAGAGATGGGTGTTGA	GCGGTATAATGTCGGTTGA	57	(GA)18	256	polymorphic	HEX	ClassI
PMSSR0093	CTGCACCCAGTAGTAGCAT	GCTGCACA GGTTCACCATT	61	(AC)11	134	monomorphic	—	ClassI
PMSSR0094	GCGTATGGGCTCTTGACCAA	GAGCGACAGGTACTGCCTGTT	55	(CAT)7	168	polymorphic	HEX	ClassI
PMSSR0095	ACGCATCGCAGCCCTGAAA	GCTTCCTTGCTCCGCCTTCAT	52	(TA)9	168	polymorphic	HEX	ClassII
PMSSR0096	CCTCTCTCCAAGAACTGTA	CACACACCCCACCACTCTT	53	(GA)7	136	monomorphic	—	ClassII
PMSSR0097	GGTGATCAAATGGAGGTACA	CACTGGCCATGAGATTCTT	55	(ATTA)5	195	polymorphic	TAMRA	ClassI
PMSSR0098	ATGGCTGGGACGAGTCACA	GTCCATGCCTCTGCCCTAT	57	(GAA)6	192	monomorphic	—	ClassII
PMSSR0099	TCCCCTAAGCCATCGGCCAAA	CGCCATGGCCACAAGGACAGTT	55	(TTA)6	175	monomorphic	—	ClassII
PMSSR0100	GGTGTGAAGGTCTGGCTCTCTCA	CCTTCTCCCTTTCCCTCAT	53	(AG)9	244	monomorphic	—	ClassII
PMSSR0101	GGAAAGTTGGTCCATTGACT	GGGGGTATTTTGAGACGTT	55	(AT)6	163	polymorphic	FAM	ClassII
PMSSR0102	GGAGATATCGCTGTTGATCA	GGCAACAGTCTTGACCATGA	55	(TA)6	235	monomorphic	—	ClassII
PMSSR0103	CCATACGCCAAGGTAAAGCA	GCTTGGGGAAGATCCCAATGGA	53	(TA)14	178	polymorphic	TAMRA	ClassI
PMSSR0104	CTCAATCTGCAGGCGTCAT	GCCGAACCCGGTTTATGGA	57	(AT)11	211	monomorphic	—	ClassI
PMSSR0105	CGGTGGTTTCTTAAGCCCTCAT	CCCGATCACCAAATTCCT	59	(TG)13	201	monomorphic	—	ClassI
PMSSR0106	CGTTCGACGAGCCATCAAGT	GATGCAGTGGGGGTTCAAACCT	61	(TA)6	239	polymorphic	TAMRA	ClassII
PMSSR0107	CCCCCACAGTTCGAATAAGGT	CACCCAAGAGTAGGAGGACTA	55	(AT)8	213	monomorphic	—	ClassII
PMSSR0108	CACCTAGCCTCTGGTACAT	CTTGGTCCTCTACCACCTA	53	(TG)7	176	monomorphic	—	ClassII
PMSSR0109	AGAACAAGTGGGCCAACAA	GAGAGTACCACCAGCAACT	56	(CT)17	211	polymorphic	HEX	ClassI
PMSSR0110	GCAACTACGCCGGTAGGTA	GCACAACCCGGCTTGTGAA	55	(AT)8	200	monomorphic	—	ClassII
PMSSR0111	TCGTCTCCCCCAACTTTTCT	CGGATTTCGATCAAGTTTCCGTT	58	(TAA)6	239	polymorphic	TAMRA	ClassII
PMSSR0112	TCCAAGCGAGACCGACAGT	GCGCTACCGGATTCGATTCGA	55	(TTC)10	254	polymorphic	TAMRA	ClassI
PMSSR0113	GCCTTTGACTTGGCCAAGCA	GTGTGCGCTTTGGGAAGCT	53	(TGT)7	198	polymorphic	FAM	ClassI
PMSSR0114	GGTTAGCGGATGCCGAGGTGAT	CCTCACAATCCATGCCCCATA	55	(TC)19	269	monomorphic	—	ClassI
PMSSR0115	CAGCCTCTTGGGTCGTCAA	CTTGCTCGCCCCTACACAT	56	(CT)6	281	monomorphic	—	ClassII
PMSSR0116	GCGCAGCTACAGCAGCTTA	CCTGGATGCTCATGGGTGAA	55	(TA)6	176	monomorphic	—	ClassII
PMSSR0117	GCCAGCTCAAAGCAGTCTGCAA	GCGTCTCCATTCGTCGCAACT	57	(AC)7	193	monomorphic	—	ClassII
PMSSR0118	TCTGCCGACGATATCAGTT	TCACTCTCCGCTGCCACTT	61	(GA)11	249	polymorphic	TAMRA	ClassI
PMSSR0119	CCTCCTGTGTGTGGCAGTA	CCGATGGTAGTAATGGGGATGT	55	(AT)8	152	monomorphic	—	ClassII
PMSSR0120	GGCTACATCCCCATTACTA	ACCCATGGAAGGGGACTAA	53	(AG)23	171	monomorphic	—	ClassI
PMSSR0121	CCCTTCACTTTGACACCAT	CTACAATGGCCACCTTCAT	50	(AT)6	190	polymorphic	FAM	ClassII
PMSSR0122	CTAGCCCTAAAATGTGTGA	GGTGTGCTCACAGGAAGCAA	52	(AC)6	144	monomorphic	—	ClassII
PMSSR0123	TTGACTCCAGAACGTTCCT	CGTGTGAAGTACGTTGCTT	55	(AAAT)6	134	monomorphic	—	ClassI
PMSSR0124	CACGAATCGCAACTCCGAGTCT	GTGCCGGATTGGGTATGAGAA	57	(TA)10	272	polymorphic	TAMRA	ClassI
PMSSR0125	GCCATTCACAACACACTCA	CCATGGCAACAAGGTCCTCTT	53	(TG)16	273	monomorphic	—	ClassI
PMSSR0126	GTACGCACCAGTGGACCAAT	GCAGCAGATGTACCTCGCCAAA	55	(AT)7	241	polymorphic	HEX	ClassII
PMSSR0127	GATCCTTGTGCCTGACTGA	GGCTACAGCATCCTCAGGTGTT	52	(TG)6	154	monomorphic	—	ClassII
PMSSR0128	TGATGGGTGGGATGCACAA	GCGGTGTTCCATGCCAACA	55	(AT)11	221	polymorphic	HEX	ClassI
PMSSR0129	ATCGTGCGGACGCCATGTA	CAGGGTGATCCTTGAGTGGAA	53	(TA)8	211	monomorphic	—	ClassII
PMSSR0130	GCCCAACAAAGCCTGCCGATT	CCCATCTCTCGCATTCTCT	55	(CA)11	159	polymorphic	FAM	ClassI
PMSSR0131	GCATTTGCAGCCAGGGATAGCA	GCCCTCTAGTCTGCATGGA	53	(TG)15	160	monomorphic	—	ClassI
PMSSR0132	GGGAACCTTGAGTGGTGGAGTA	GCTTTGGCCGATGTGGGATA	55	(TAT)5	197	monomorphic	—	ClassII
PMSSR0133	GGAAGGGGACTGTAGGATACCT	CCCTCTTCTTCATAGCCTCTCT	58	(TA)13	221	monomorphic	—	ClassI
PMSSR0134	GGCTCGTATGGATATGTCT	CTCCCCAGATTGCTCTGCTT	60	(TA)7	153	monomorphic	—	ClassII
PMSSR0135	CAGTGAATCCCTCGTTCCAT	GAGGCTAGCCTTCTTACAT	50	(AAT)6	189	monomorphic	—	ClassII
PMSSR0136	GCAGCGCCTTCATACTGAA	CAGGATCTTACCAGGTCTT	55	(GATG)6	147	monomorphic	—	ClassI
PMSSR0137	TTGGTGCCAATTGAATGGT	GTTTCACCATTCTCTACCT	57	(AT)11	243	monomorphic	—	ClassI
PMSSR0138	CTACCACGGAAATCAATCACT	GGAGAGGCTTGAGAATCATCA	55	(GA)7	211	monomorphic	—	ClassII
PMSSR0139	CACTGTTGCTGCAAGACAT	CTTTCTTCGGCCTCAAACA	56	(AG)17	254	monomorphic	—	ClassI
PMSSR0140	CTCTCCTCCTCCTTCGTTGA	CTGGTTTTTCGGGGCTTGT	55	(AATA)6	157	no	—	ClassI
PMSSR0141	GGGCTATCAATGTGGTGGTT	GGCACCTAGGATGGTGGTT	57	(TA)7	259	monomorphic	—	ClassII
PMSSR0142	CATCCGCACACCTGGAAAT	CATACCGAGCATGACCTGTT	53	(GA)11	160	monomorphic	—	ClassI
PMSSR0143	CCCAGCTCGTATCTTAAGGA	GCTTGGTTCCCTGGGGTTGAA	55	(TC)17	144	monomorphic	—	ClassI
PMSSR0144	GGCCGAAGCAAGAGCCTCATCT	CAGCTTGTCGTCAACTAGGA	57	(TA)7	179	monomorphic	—	ClassII
PMSSR0145	AAGCTGCCCGGGGCACTGAATA	GGTCGGCCAGATGACCCAAAT	55	(AG)6	185	monomorphic	—	ClassII
PMSSR0146	GTAGGCCCAAACAAGCAGTT	CCCTTCATCAACAGGCACAT	56	(TG)6	177	polymorphic	FAM	ClassII
PMSSR0147	GCCATGCACTTCACCCTCAA	CACTGCTCCTGCAGCTCTGTT	55	(GA)18	159	monomorphic	—	ClassI
PMSSR0148	CCACGTACATCAGCACCACTT	GACAGGGATCGGATCAACT	53	(TA)6	185	monomorphic	—	ClassII
PMSSR0149	GCTTAAGCCCTTACCATCT	GGTCTCATTTCCCAGATGA	55	(AGA)5	184	monomorphic	—	ClassII
PMSSR0150	GTTGTTCAGGTCAGTTCCA	CGCATTACCCTATGACTAACT	56	(AG)9	221	monomorphic	—	ClassII
PMSSR0151	CATCTACCCTTGGTCCACCAA	GGACCAAGGCTATTGGCTACA	55	(TA)14	262	monomorphic	—	ClassI
PMSSR0152	GTGCCCGAAAGCATGGCTGACA	CACATGATGCAGTGGCTGAGA	56	(ATC)9	231	monomorphic	—	ClassI
PMSSR0153	CCATGCCACCAAGCCTCAT	GAGAGAGGCAGAGGTCGTCCAA	55	(AT)6	192	polymorphic	FAM	ClassII
PMSSR0154	TTCTGGACGTCCGCCTAAA	CCAACTGCCGAATGGACTGT	61	(TAGG)8	173	polymorphic	FAM	ClassI
PMSSR0155	GGCGGCCTGATTCTTCTTCT	GAGTCCTGGAAATGCCTTGA	55	(AT)9	170	polymorphic	FAM	ClassII
PMSSR0156	GGTGTTGCTCCTGCAGTCACA	GCTCCGAGAATGAGGTGGACTA	56	(TA)6	189	polymorphic	FAM	ClassII
PMSSR0157	GGCAAACCTAGTTATGGCTGAA	CAACCTAATCATCCCACTA	53	(GA)20	228	monomorphic	—	ClassI
PMSSR0158	GCAGCCAATGACTGCGACATA	TGGTCCCCCAGCCTGCATGAAA	55	(TA)13	158	monomorphic	—	ClassI
PMSSR0159	GCAGCCAATGACTGCGACAT	CCCAACTGCCCTTTGTGAGA	53	(TA)12	184	monomorphic	—	ClassI
PMSSR0160	GAGCAAAGTGGCACCATTA	GCTTGTGACTGAAGTGTCGAA	55	(CT)21	205	monomorphic	—	ClassI
PMSSR0161	CAGGAGGCTCAAGCTACCT	CCCTTGAGAAGCCCCACTT	57	(TC)13	203	monomorphic	—	ClassI
PMSSR0162	CAGGCAGCATGTTACATGCA	CTCTGTAAGGTGGTGTGGCTTT	53	(AT)11	206	monomorphic	—	ClassI
PMSSR0163	GCATCGTGTTGTACGCCAACA	CATTCCCCCATACCACACCAT	55	(TG)7	123	monomorphic	—	ClassII
PMSSR0164	CCAAAAGCTACGCATTGAGA	GCCTTTCCTCAGTCCACTT	57	(TAA)7	188	monomorphic	—	ClassI
PMSSR0165	GTGGTCTCCTTGTCAGGTA	GAGCACCTACACATGCCAAA	59	(AT)6	159	monomorphic	—	ClassII
PMSSR0166	CTCACGCTAGCTAGCCTAT	CCTGCACCTGCACACAAGA	61	(TCT)8	200	polymorphic	HEX	ClassI
PMSSR0167	GACTGCTTGCCCCGGCATTGTT	GGCCTCCAGACTGCAACCATA	55	(AT)9	168	monomorphic	—	ClassII
PMSSR0168	GAGGCCTTTACCATCAGTCAGA	CCAGGTATCTTGCCTTCTCT	56	(TG)10	213	polymorphic	TAMRA	ClassI
PMSSR0169	CCCTTCACTTTGACACCAT	GCCACCTTCATTATGTTCA	55	(AT)10	184	monomorphic	—	ClassI
PMSSR0170	GAATGGACCATGTTCCACTA	CAAGGATGCCGTACTGGAT	61	(AG)13	177	monomorphic	—	ClassI
PMSSR0171	AGAAGCGGGCTCGAACCAGTGA	TTGCTCATGCCGCCGCTGTAA	55	(AAT)8	263	monomorphic	—	ClassI
PMSSR0172	GCTTGATCTGGGACAGCAT	TGAGGTGCCTTCGGGAAGCTT	55	(AG)12	239	monomorphic	—	ClassI
PMSSR0173	CAAGAGACGAGCTCACATA	GAAGGCCCAATACCAACCA	56	(GA)11	231	monomorphic	—	ClassI
PMSSR0174	CTCCAAACACCAAGGGATT	CCCAATTTGGTGGTGTGGAT	57	(AT)11	160	no	—	ClassI
PMSSR0175	AGCATCCTGGCTGGTGAAGCT	CCTTCTTTCGGGAGAGAGA	55	(TA)11	151	polymorphic	FAM	ClassI
PMSSR0176	GTCCATCTTCTTGAGCTCAA	CCATTTCGCGATCTGGACAT	56	(AAAT)5	218	monomorphic	—	ClassI
PMSSR0177	GGATGACGATTGTGGAGGTGGAT	GCAGGCTCTGGGTTGCTTT	55	(GTG)5	232	monomorphic	—	ClassII
PMSSR0178	CATCGGATCATGGCCTATCA	TCTCTGCTGTTGGATTGCA	61	(TA)17	199	polymorphic	HEX	ClassI
PMSSR0179	GACCAAGTGATGTGGGAAT	CAGAGTGGTAGGACTGCTAGT	56	(TC)22	244	polymorphic	TAMRA	ClassI
PMSSR0180	GGAGGGCATAGGCATTGCT	CTCAACCCCCAAGTCCACAA	55	(CT)17	190	polymorphic	FAM	ClassI
PMSSR0181	GGACCAATTCAGGCCAAGCA	GCATCATCAGTCGACCACA	57	(CT)21	288	monomorphic	—	ClassI
PMSSR0182	TACCAGCGTCGCCTTCTCCTT	TGGACGAAGGGCGGTTGAA	55	(TC)21	179	monomorphic	—	ClassI
PMSSR0183	AGGCTTCAGCCTCGGCCTTAT	ACGTGGTCACGGCCCTCATTT	56	(CTA)5	158	monomorphic	—	ClassII
PMSSR0184	GATATGCCCATCGCAAATCCA	GAACCTTGCATGAGGAGTA	57	(TA)8	211	polymorphic	FAM	ClassII
PMSSR0185	GGATGCATCCTCTGCATCA	CTCCTAGAGCAGGGCCATA	55	(AG)21	183	monomorphic	—	ClassI
PMSSR0186	GCCACACATAAGGGTTGAGA	CCAAAGGCCCTCTGATGCCTAA	60	(TC)6	209	monomorphic	—	ClassII
PMSSR0187	GCATCCTCTGCAGCACATA	AGCTCCTAGAGCAGGGCCATA	53	(AG)10	153	monomorphic	—	ClassI
PMSSR0188	CCAAGCTCACCGACACTGA	GCTGAGCTGAGGTCATGCT	51	(CT)11	157	polymorphic	FAM	ClassI
PMSSR0189	GGATCCATGGCAGACGAAT	CACCAAACCCCGAACACGAA	55	(GAA)6	192	monomorphic	—	ClassII
PMSSR0190	GGCTTAAAGGTGCCACCAT	TGCAACCCTATCGCGCTTGA	56	(AT)14	256	monomorphic	—	ClassI
PMSSR0191	CCCATACGCTTGGTCCTCTA	GCAGCTACAGCAGCTTACCA	55	(AT)6	149	monomorphic	—	ClassII
PMSSR0192	GGTCCTGGTTGTAGCTGAA	GCTCCACTATTGGCATTGGT	56	(AAG)6	178	polymorphic	FAM	ClassII
PMSSR0193	CGGCACCGATACGGAGATT	GGGCCAAACCCAAGAACTGA	55	(TA)8	177	monomorphic	—	ClassII
PMSSR0194	GCAGCAGCTGCAAGTGCAA	GCCATGTGGCGTATCGTAGA	52	(CTT)8	229	monomorphic	—	ClassI
PMSSR0195	ACCTTCCGCCACTCCTACA	CTAGATCCGTCCGATCACA	50	(ATT)5	152	monomorphic	—	ClassII
PMSSR0196	GTTGGTTGGCATATTGCTT	CATCACACGTACAGTATCA	53	(AG)13	221	monomorphic	—	ClassI
PMSSR0197	GGTTTGTTGGTGGATAGTT	GATACCTGCTCGGTCATAA	55	(ACT)12	161	monomorphic	—	ClassI
PMSSR0198	GTCGGCAGTCGGAGACAAA	ACATCCCCAGTGCCTCCAT	56	(TTA)13	263	monomorphic	—	ClassI
PMSSR0199	GTACGGGGTGATCCTTCAA	CCCTAAAGGGCATCCCTCAA	55	(AT)7	144	monomorphic	—	ClassII
PMSSR0200	GCCTACAATGGGTGTCCCTCAA	GGAATTCTAGAGCCTGCAT	51	(TA)6	214	monomorphic	—	ClassII
PMSSR0201	GACCTTGTCGTTGATGGAT	CGTAGGAACAAGGCCAAACCT	55	(AC)15	151	monomorphic	—	ClassI
PMSSR0202	AGGTGTCAGGCAGCGTCACT	CTGCCTCCTCAGCTGTCTCA	57	(TA)8	220	polymorphic	HEX	ClassII
PMSSR0203	CCCTATTGAGGAAAGCATTGGT	GAGTGAGCTCTACAATGGTGT	55	(AT)8	174	monomorphic	—	ClassII
PMSSR0204	CTTCCTCTGCTGCGAGTGACA	ATCTCTTCCGAGGACTCGCCT	51	(AGG)6	257	monomorphic	—	ClassII
PMSSR0205	CTGTAGCCTCCCTTGACTT	CCATGGTGGTGGGCTTTGGTA	55	(CCT)8	201	monomorphic	—	ClassI
PMSSR0206	CCGAGCTCCATTGCCTCTT	CCCACAGATGACGCCAAACT	57	(GCC)5	200	polymorphic	HEX	ClassII
PMSSR0207	CTCGTATCCTGTGCCAGCAT	CATCCATTCCCACAGATGA	55	(GCA)5	194	monomorphic	—	ClassII
PMSSR0208	CGGTAAACTCTCCACTGAGT	CTCAATCCCTCTATGACCTA	53	(AGG)6	257	monomorphic	—	ClassII
PMSSR0209	CCTAGCTCCATGGTTGCTCTA	GGCAGCAACAGTGACCTTTGT	55	(ATT)14	220	monomorphic	—	ClassI
PMSSR0210	CTGGTGAGCCTATGGTCTT	GTCAAGCGGGGTTATCACA	57	(TAT)6	160	monomorphic	—	ClassII
PMSSR0211	GGGCAACCATGGCAATACA	GGATCGGCTTGGATCAGAGT	55	(AAT)5	226	monomorphic	—	ClassII
PMSSR0212	GGAGCACCAGAAGACCCAGAA	GGTCTGACAGTTGGCTAAACGT	57	(ATG)5	245	monomorphic	—	ClassII
PMSSR0213	CAAGCACTTTGAGTCCTTA	GCTCCAACTACCACCACCTT	55	(TCA)5	186	monomorphic	—	ClassII
PMSSR0214	GCGAGCATATCGGGCATCA	GGGTCCGCCACTGATTTGA	53	(CCA)6	266	polymorphic	TAMRA	ClassII
PMSSR0215	GCTCCCGGTGTCAATCAGT	CGTGACCCTCTAACCGGTCAA	55	(TTC)6	233	monomorphic	—	ClassII
PMSSR0216	CTGGCGGAACTGCTTTTCT	CTTTGCTCGAACCCTCTGA	53	(AAT)5	148	monomorphic	—	ClassII
PMSSR0217	CTGTGACTCCGGACCTAGA	GTCTCCAAGCCAAAGTCTGA	57	(CTT)5	161	monomorphic	—	ClassII
PMSSR0218	CTAGACAGTGTGTCCCATA	CTGTGAGGTTGGCCAGAGAAT	56	(ATT)8	240	monomorphic	—	ClassI
PMSSR0219	GTATAGATGGGGCCCACAGA	GGCCGTGCGGTTCCATTAA	53	(AGG)5	155	monomorphic	—	ClassII
PMSSR0220	CGTGCGCGTTGGGTTTCTT	TGGGGCCTACACTGGCATTGT	55	(TGG)7	123	monomorphic	—	ClassI
PMSSR0221	GTCAACCCCATCTTATACA	GAGATTATGCGTTCGAATCA	53	(ACA)5	127	monomorphic	—	ClassII
PMSSR0222	CTCATATCAACGCCCCATA	GCTGCACGGAAGCTTCACT	57	(TGA)10	242	polymorphic	HEX	ClassI
PMSSR0223	CCTTGGGTACGTATGATTT	GCTAAGCATAGCCTCACAT	55	(CTT)5	140	monomorphic	—	ClassII
PMSSR0224	CCTTCACATTCTCACAGTCA	GCTATGTGGCACTAAGTAT	53	(GGA)8	212	polymorphic	TAMRA	ClassI
PMSSR0225	GCACTTTTCTTGGCGCTGGTGTT	GCCATCGCAGTCTCCAACA	57	(TGC)6	223	monomorphic	—	ClassII
PMSSR0226	CTGAATTGTGGCGGTAAAGCT	CCCAAGAGTCGGGTGTCGTTT	53	(TGA)5	184	monomorphic	—	ClassII
PMSSR0227	TACCCACATCCATGACCTA	CTACGTAATGTGCTCACAA	55	(TTA)5	154	monomorphic	—	ClassII
PMSSR0228	ACACACCCATATTGTGGAT	CAGGTATTGGGAGATTGTT	53	(CTG)5	155	monomorphic	—	ClassII
PMSSR0229	TGCCGAAGGCCTAAGTATT	GCTTGGGCAAGGAGTAGAA	55	(AAC)6	172	monomorphic	—	ClassII
PMSSR0230	GGAGCATGTTGTGGTGTAA	TGAGCCGTTCCCAACTTCA	57	(TTA)15	287	monomorphic	—	ClassI
PMSSR0231	CGGGTTAAAGTGGTGAGCAA	GAGACGCGTTGCACGGTTA	52	(TTG)6	256	monomorphic	—	ClassII
PMSSR0232	GCCTCACACCCTAAATCCA	TTGGGATTCGGTTGTGCTT	55	(ATG)5	150	monomorphic	—	ClassII
PMSSR0233	GCCAATACCCGCAAGAACA	TGCCACTTGTACCGTGAGT	56	(TGA)6	151	monomorphic	—	ClassII
PMSSR0234	TGCCGAAGGCCTAAGTATT	GCTTGGGCAAGGAGTAGAA	55	(TGA)8	180	monomorphic	—	ClassI
PMSSR0235	CTGGAACCCCAAGTGATAA	GTTCCTCTCGCGTGCTATT	56	(CAA)6	159	monomorphic	—	ClassII
PMSSR0236	TGAGCGATGATGCGGTAAA	GGCAGCCCAATAGCTGGATT	53	(TTC)7	200	monomorphic	—	ClassI
PMSSR0237	ACCACCTCCACCTCTACAA	GTGATGGTAGTGGTGGTAA	55	(CAC)6	151	monomorphic	—	ClassII
PMSSR0238	GAGACACGAGTAATAGCCTAA	GCGGCTATACTCCAGATCTT	57	(AAT)7	225	monomorphic	—	ClassI
PMSSR0239	CAGACTATCGGTCTACTCA	GGTACCATTGGGCACTGATCAA	55	(ATT)5	217	monomorphic	—	ClassII
PMSSR0240	GTTGGAATAGATCCCAGACT	GAGGAAATCCGGAGCGACAA	57	(ACT)5	135	monomorphic	—	ClassII
PMSSR0241	GGATTTAACCCTCCGAACT	GGGACCCAACCCAAATAACGA	55	(TTA)8	221	monomorphic	—	ClassI
PMSSR0242	CTGAATAGGGAGAAGACGTA	CGAAGCCTGGTTGTTATGA	60	(AAT)5	193	monomorphic	—	ClassII
PMSSR0243	GGGACCCTGCACGTATGTA	CGTGATAGTTGGCTCAAGCT	58	(TGA)6	206	monomorphic	—	ClassII
PMSSR0244	AGGCATCGAAGGGCCTTTA	CGGGAGAATATTCGCGAAA	55	(GAA)5	132	monomorphic	—	ClassII
PMSSR0245	TCTTCCCAGTGAACTCCAT	CTCATGAGTCTGAGCAATT	56	(AAG)5	166	monomorphic	—	ClassII
PMSSR0246	CGGTTACACACTAAGAGCA	AGGTGGTCTAGACCACCTT	60	(AAT)5	231	monomorphic	—	ClassII
PMSSR0247	GCCTGCATTGTAGAGAATGT	CTTCTGCCGCATGACAACA	54	(TTA)5	157	monomorphic	—	ClassII
PMSSR0248	AAACCAGCGGGCAATCTCT	GGCAGCTGACAAACAGATT	55	(GAA)6	173	monomorphic	—	ClassII
PMSSR0249	GCCTGCATTGTAGAGAATGT	CATGCACGTCTGCCACATGA	57	(TTA)5	163	monomorphic	—	ClassII
PMSSR0250	GTTGTGGTTCCCTGTTCTT	GCTTCGTCGATAATCGAAT	55	(TAT)10	307	polymorphic	TAMRA	ClassI
PMSSR0251	GGTGCCATGGGAGGAATGT	CATCTCCATCCACAAGCTT	57	(TGA)5	253	monomorphic	—	ClassII
PMSSR0252	CCATGGATTCTCGGTGCTGAT	CTGAGTCAGGGAGAATATCT	55	(AGG)7	185	monomorphic	—	ClassI
PMSSR0253	CACTCATATATTCCACAACT	ACTGGTCATGGCCGTTGAA	58	(AAT)5	204	monomorphic	—	ClassII
PMSSR0254	GTCAGTTGGTCAGGGTCACAT	GTTCTCCACTCAGCACCTGAA	55	(TTA)5	169	polymorphic	FAM	ClassII
PMSSR0255	CAGAAGGGGTCTTCTTCAT	CATGTGCACGCCATACCAT	57	(AAT)5	167	monomorphic	—	ClassII
PMSSR0256	CATCATCGATCCTTCACTA	CACTAGTGTAGTGGTTTGA	55	(ATT)5	223	monomorphic	—	ClassII
PMSSR0257	CTCTCCCGTTCTACGAAGGA	CATATCTACCGTGCATGGA	56	(TTC)6	238	monomorphic	—	ClassII
PMSSR0258	CTCTCCCGTTCTACGAAGGA	CATATCTACCGTGCATGGA	55	(AAC)5	238	polymorphic	TAMRA	ClassII
PMSSR0259	GAGGTGCCTACTTGTAAAGA	GAGAAGCGACCTACCTTTGA	53	(CTAG)5	210	monomorphic	—	ClassI
PMSSR0260	GGAGGTGAGGCTGGTATGAT	CGCTTATGTTGATGGAGGTCAT	55	(CCAT)15	251	monomorphic	—	ClassI
PMSSR0261	ACGCATGAAGAATGTGCTA	GAAGAGGGAGGCAAGGGTTT	57	(AAAT)5	148	monomorphic	—	ClassI
PMSSR0262	TATGGGGCCCTCCTATTCCT	GAAGAGGGAGGCAAGGGTTT	55	(AAAT)5	114	monomorphic	—	ClassI
PMSSR0263	GCTTCCTTGACCTACGAAT	CAATTCCCTGATGCTGCAT	53	(GTCA)6	187	monomorphic	—	ClassI
PMSSR0264	CCCTCTGGGGCCTACAATA	GCCCTTGGTTAATGCAAACA	55	(ATTT)5	220	monomorphic	—	ClassI
PMSSR0265	GGCTAGGAGGAGAGAGATA	GCATTTCCAAGAGAGTCTCCAA	53	(TTTA)6	266	monomorphic	—	ClassI
PMSSR0266	CGGCCCCACTAATCTTGAA	CCCCATTTCCCCAACAAGCA	56	(TGCC)5	219	monomorphic	—	ClassI
PMSSR0267	CCGACCACCACCACAGATT	CCGCAACAGAAGGAGAGACT	55	(TATC)5	248	polymorphic	HEX	ClassI
PMSSR0268	CTGCCAGCCACCTTGCAAA	GCTCCTCTGAGGACCTCAT	53	(TTTA)5	156	monomorphic	—	ClassI
PMSSR0269	GCATCTCCAGCTATATGTCA	CAATGAGGACCAAAGTGTT	52	(ATAA)5	232	monomorphic	—	ClassI
PMSSR0270	CGTGTTAGCCTATCAGTGGAA	CTGCTGATCACATTGTGACA	55	(TTAT)7	308	polymorphic	TAMRA	ClassI
PMSSR0271	GTGAATGGGCCTCCCATCA	CGGTCACGTTTTGCGCACTA	57	(ATAA)5	151	monomorphic	—	ClassI
PMSSR0272	CCTCTTCTCTCCCTAGATT	CCTAGCCATCCCAGTGACA	55	(TTTG)5	160	monomorphic	—	ClassI
PMSSR0273	GACGTCATGGGAGCGTGAA	GGAATGGCTGGGGTCATAGT	53	(CCTC)5	216	polymorphic	HEX	ClassI
PMSSR0274	TCCCACCCCCTCTTTCTCT	CTGATGTAGCAGGGGGAGAT	55	(TAAA)5	248	monomorphic	—	ClassI
PMSSR0275	CCAGAGTTCGATCCCCTCAT	GCTTCATCAGCTTGGCTTT	59	(TAAA)5	129	monomorphic	—	ClassI
PMSSR0276	CGGCTCTCATTTCCGGTTACA	GCTGTGTACGTACGCACTT	60	(ATTT)5	177	polymorphic	HEX	ClassI
PMSSR0277	AAAGGCCCCAGCGAACTGA	CCCTAGCAATGGGTTGTTT	57	(TAAA)5	198	monomorphic	—	ClassI
PMSSR0278	ACCGCCAACTCGGAAGACT	GAACCCCTTTGTTGCCAAT	58	(TTAT)5	234	polymorphic	HEX	ClassI
PMSSR0279	CTCCCCAAAACCCATCTCT	TGTGGGCTGATGAGATTGT	60	(CTCA)6	158	monomorphic	—	ClassI
PMSSR0280	GCGTTTTGGGGTTATGGCTGTA	CACAACATACCTGGCCATCA	55	(ATAA)5	165	monomorphic	—	ClassI
PMSSR0281	GCTGTTGTGGGAGTAGATT	GCCTCATTCTTCCCAGAAA	57	(TTTA)5	210	monomorphic	—	ClassI
PMSSR0282	GACACTATGGGTCCCACAT	GGAGCTTGTGTGGTGGTCAT	59	(AAAT)5	310	monomorphic	—	ClassI
PMSSR0283	CTGGCAATTAACGCAGACT	GTGTCCAACACTTGCCTCGAT	61	(AAAT)5	193	monomorphic	—	ClassI
PMSSR0284	TGCCATGGCGCTCTGATGA	TACACCCAATCCCGTACAT	55	(ATCC)5	138	monomorphic	—	ClassI
PMSSR0285	CATGCCTGCTTCTTCCTAA	CCAGGGGGTCACTTGATTA	57	(AATT)5	247	monomorphic	—	ClassI
PMSSR0286	GGAAGGGTGGGATTTGGAA	GCTGTAGGATGTTGACAGGAT	57	(AAAT)5	193	monomorphic	—	ClassI
PMSSR0287	GCTGTAGAAGCCACCAAGA	CGTTGGGGGAGAGA	52	(AAAT)5	217	monomorphic	—	ClassI
PMSSR0288	GCGAACCCCAGAGACCATT	CCTCTGCCAAACACTGCAA	53	(AAAG)6	224	monomorphic	—	ClassI
PMSSR0289	GAGGCAAGGGGGGAAGAAT	AAGACCCTCGGACTGTAAT	55	(TTTA)5	302	monomorphic	—	ClassI
PMSSR0290	CTCATCCAAACAGAGGGTAA	CAAACCAAGGGCACGTGTTGT	53	(TTAT)5	200	polymorphic	TAMRA	ClassI
PMSSR0291	CTTCAGTTGAGGCCCTTCT	GCTAGTACCATAGCCATGCT	55	(TATG)7	197	monomorphic	—	ClassI
PMSSR0292	GTGGCATACATGTGGGTAT	GGCTGTTGTGGGTGTTGAT	52	(AATA)5	231	monomorphic	—	ClassI
PMSSR0293	GCGATGGAGAAGATGATGGT	CAAGCAGATCATGGCAAGA	55	(TATT)5	261	monomorphic	—	ClassI
PMSSR0294	CCTTCTAGCTTGTGGATGA	CAACAGACCTTCTTAGTCA	57	(AAAT)5	149	polymorphic	TAMRA	ClassI
PMSSR0295	GGCATTAGTGCCAATCCAA	GACTAAATGACCAAGCACAA	53	(TTTA)5	188	monomorphic	—	ClassI
PMSSR0296	GATGTGGCATGCCAAATCA	CTTCATGGACTCCCTCAAA	55	(ATTT)5	210	monomorphic	—	ClassI
PMSSR0297	CTTCAGTTGAGGCCCTTCT	GCTAGTACCATAGCCATGCT	53	(TATG)7	226	polymorphic	TAMRA	ClassI
PMSSR0298	GGACTTTGAACGAGAAGCT	CACAGACTGTCACGTGAAA	55	(TTTA)5	128	monomorphic	—	ClassI
PMSSR0299	CTCGGGATGCCTAGACATGT	CGCTTCGCTTGGCCCTTAA	57	(AAAT)7	291	no	—	ClassI
PMSSR0300	CATTCTCCACGTGTCCATCT	CGAAAGTGGGCAAGCGGTTA	58	(TTAA)5	158	monomorphic	—	ClassI
PMSSR0301	CAGAACACAGCTACCCATT	GGGTCCTTTACGCGTATAA	61	(TAAA)5	149	monomorphic	—	ClassI
PMSSR0302	GGATAAAAGGGGACTACGA	CACGTGGCAGCACTAGGAA	53	(AAAT)6	264	polymorphic	TAMRA	ClassI
PMSSR0303	GGACCTGTGGCAGCATGAA	CTTTCTCTTCCTCGCGTAT	55	(AAGA)7	194	monomorphic	—	ClassI
PMSSR0304	GGGAATCTGGTGGAGGATGT	GGAGGAACCGAAGTCTTGT	52	(TAAT)6	177	monomorphic	—	ClassI
PMSSR0305	GCATATCATGACCTGCTTAGCA	CTTTCCTATCACGGGGTTT	55	(TTAT)7	201	polymorphic	HEX	ClassI
PMSSR0306	GCGACGGGAGTGCAGAATA	ACCGGCAGTGGCCTATCAAA	56	(TTTA)5	134	monomorphic	—	ClassI
PMSSR0307	AGGGAGGATGCTCCCTTCA	GGGATGTATTTGGGTGGAT	55	(AAAT)5	198	polymorphic	HEX	ClassI
PMSSR0308	GCCCTGTTCTAGATAGATGT	CAGATTTTCAGGCACACAA	56	(CTTTT)5	230	polymorphic	HEX	ClassI
PMSSR0309	CTAATAACCGACGCCTCGAA	AGCAAGTGTAAGCGGAGTT	60	(TTTTC)5	163	monomorphic	—	ClassI
PMSSR0310	CGCTGCCTTGGTGTGCACTT	GGGTTCAGTTGTGTTGGCCTAA	55	(TGGGT)5	210	polymorphic	HEX	ClassI
PMSSR0311	CGTGTACGTACATAACTGT	GAGAAGAAGCCTTGATGTT	57	(AAAAC)5	246	monomorphic	—	ClassI
PMSSR0312	CTTCTTCTCCTACGCTACTCA	GACTTGCAACCTAGGGACAT	59	(AATTA)5	136	monomorphic	—	ClassI
PMSSR0313	CCCACAAGGTCAAAGGGTTT	GCAGCTTGTTCTTGTGGTT	55	(ATTTT)5	265	monomorphic	—	ClassI
PMSSR0314	GGCGAATAGCTCAGCAAAT	GAGATCCACCGACTTCCCTAA	57	(TTTTC)7	185	polymorphic	FAM	ClassI
PMSSR0315	CGAGTTTCCGTCGGCTTAGGAA	GCTAGCATATACCCCTCAA	55	(AACCA)5	237	monomorphic	—	ClassI
PMSSR0316	CGCTACAGATCGAACAGGAA	GCTAGCATATACCCCTCAA	53	(AACCA)5	185	monomorphic	—	ClassI
PMSSR0317	GCTCTTCTTTCCTTATGGT	GGCAGAAGCAGCTCAAAGT	55	(AAAAG)5	183	monomorphic	—	ClassI
PMSSR0318	CGCGGCACCACCAAAAGTT	GCTGGTGCTTTGCCATACT	54	(AAAAC)5	192	monomorphic	—	ClassI
PMSSR0319	GTCTGCCATGGCCACTGCAT	ATGCCCTCCCTCCTCCATGA	53	(TGATG)5	155	polymorphic	FAM	ClassI
PMSSR0320	GGCCCAAAGCAAAGCAAAA	AGCATGGGCTGCGCAAGTT	57	(ATAGA)5	199	polymorphic	FAM	ClassI
PMSSR0321	ATCGACAGCTGTTGGTTTT	GAAATCTCACCTGACCGATA	59	(TTATT)5	192	monomorphic	—	ClassI
PMSSR0322	CACTGAGGGTGGGAGGAAT	AGTCCCCCGGTTGGATTGT	61	(TAATA)9	185	monomorphic	—	ClassI
PMSSR0323	GTACTGAAGGCAGGGAACT	GGCCATGAAAGCAGAGGCAGAA	56	(GAGTT)5	161	monomorphic	—	ClassI
PMSSR0324	GCACCATGTGAGGGGTTAT	CTGGTAGGAAGGAAGCATCA	55	(CAGCA)7	213	polymorphic	HEX	ClassI
PMSSR0325	GCCAACAACCTCTCTCTCAA	GGCTACCATGGCGTCCAAT	56	(GATTG)6	278	monomorphic	—	ClassI
PMSSR0326	CCGAGTGCAGTTTCTATTT	GCAAGTCCTCCACAGTATA	52	(ATTTT)5	142	monomorphic	—	ClassI
PMSSR0327	GACCCGCACCAAGACCTGTA	GGATCGACAAGGGGTCATT	55	(ATAAA)5	188	monomorphic	—	ClassI
PMSSR0328	TCCAAGACCCGCACCAAGA	TGGATCGACAAGGGGTCAT	60	(ATAAA)5	194	monomorphic	—	ClassI
PMSSR0329	GGGGGCTCATACCAAAATCT	CTTCCTGGTGAGGATCTTTCA	61	(TTATT)5	242	monomorphic	—	ClassI
PMSSR0330	GCGCATGCACTCCTGAGCAT	GGCCACTGCCAGTGATTGCA	55	(AATAA)5	249	monomorphic	—	ClassI
PMSSR0331	GTTGCTAATGTGGCGCCAAT	CGGTGGTGAGTAGTTAGGTA	53	(AAAAG)5	237	monomorphic	—	ClassI
PMSSR0332	CTCCCAGGTTGGAAGTGAT	CCTTGCTAGGCGCCAGAACT	55	(ATTTT)5	139	monomorphic	—	ClassI
PMSSR0333	GGCCGTCTCGAAGTTTCTGT	CAGCGTGGCCTGCTTTGAT	57	(TGTGT)5	176	monomorphic	—	ClassI
PMSSR0334	TCTGCCCCTTGGGTTGGAGAT	CGCTTCCACTTTTGTGGGTAGA	50	(TTTTA)5	168	polymorphic	FAM	ClassI
PMSSR0335	CCCAATCAAAATCTCGGGCATT	GAAACATGGGGCAGTGTCA	55	(CAGGC)5	145	monomorphic	—	ClassI
PMSSR0336	CGGTTATGACGAAGAGGACGAT	CCGCTCTAAACCCTAGTTT	57	(AAAAT)5	217	monomorphic	—	ClassI
PMSSR0337	CTGGGAAGAAAAGGGGACAT	GGCACGTGATACGGCCTTTT	55	(AAAAG)5	189	monomorphic	—	ClassI
PMSSR0338	CTCAGAGAATCCAAAGCCCATT	GCAGAGGGAATCATGGTTT	58	(AGGAG)6	245	polymorphic	TAMRA	ClassI
PMSSR0339	GCATCACACACCTAAAGAT	GAGTGAAGGAATCCCAAGA	55	(TGTTG)5	186	monomorphic	—	ClassI
PMSSR0340	TGCAAAACCATGTGTGGTT	AGGGGAGAGAGGAAGAGAAT	53	(CAAAC)5	198	monomorphic	—	ClassI
PMSSR0341	GGGCATTTACATCGGCAACT	GCTCACCAACCTGGCTTGAT	55	(AAAAT)5	199	monomorphic	—	ClassI
PMSSR0342	CCTTCCACTCCACGGACTA	GGCCGGTCCCACAATCTCATT	56	(AAGGG)5	159	monomorphic	—	ClassI
PMSSR0343	CAAGCCACATGGCTACTTT	GGTGTTCTCATCCCCCTCTA	57	(CTTTT)5	149	monomorphic	—	ClassI
PMSSR0344	GGTCCACCAAATGTGATGCA	CGGGTGTGAATCCTCTCTCA	55	(AATAA)5	202	monomorphic	—	ClassI
PMSSR0345	GCGAATGACCTTGAGACACCTT	CGGGCACACAACCACTTTT	55	(TTATT)6	235	polymorphic	TAMRA	ClassI
PMSSR0346	GAGGAACAGAGGATAACTTCA	CTGTAAGTGGAGCTGAGGCAAA	53	(TGGCA)5	226	polymorphic	HEX	ClassI
PMSSR0347	CTCATCTGTGCACCCCAAA	CTTGCCCTCACCTGACGCTTT	55	(CACCA)5	212	monomorphic	—	ClassI
PMSSR0348	ACGAACCACGGAAGGTGAA	CTCCACTCCCTCTCTTTCCT	57	(AAAAC)6	215	monomorphic	—	ClassI
PMSSR0349	TTGGGGAAGAGCTCTCCTT	GCTCTCGCATGCTGCCTTT	59	(AATAA)5	184	monomorphic	—	ClassI
PMSSR0350	CGGTTCGGGTAAACCAACTGA	GCTGGGCATTTAGACTAGA	61	(AAACC)5	179	monomorphic	—	ClassI
PMSSR0351	GGAGTAGGCACCAAGTGTT	GTTTTGAGCTGTCCAGCTA	55	(ATATT)6	176	polymorphic	FAM	ClassI
PMSSR0352	CCTGTGGGTAATTCGGCATGT	CCTAAGTATTGCCGCCTTA	56	(ATATA)5	160	monomorphic	—	ClassI
PMSSR0353	GACCTTACTACAGACGTGCTT	GGTTGCTGCCTCAAGTGAT	58	(AAAAC)5	151	monomorphic	—	ClassI
PMSSR0354	CACATCACTCCAACTGATGT	CATTCCACCCGATATGTCA	61	(TTTTC)5	195	monomorphic	—	ClassI
PMSSR0355	GTATTTCCCGTGGCAATAGA	GCTGGTGCTTGCTTGCTAGT	55	(AGGAG)5	256	polymorphic	TAMRA	ClassI
PMSSR0356	GTCGAGTGCTAACGTGGCATA	CGATCCGTTCCGACAGAAT	53	(TTGGC)5	159	monomorphic	—	ClassI
PMSSR0357	CAAAAGCGACGGTCCATAA	CGCACTTTGCACTCCAATCCA	55	(TTTAA)5	291	monomorphic	—	ClassI
PMSSR0358	CTCCATGCACCGTCCCAAA	GTGCTCTCTCTCATTGGTAGT	57	(TTTTTA)5	234	polymorphic	HEX	ClassI
PMSSR0359	GTCTCTAGGAGTTTACCATGA	CAGCCTTGTGACATTTCAA	55	(CAAAAA)5	228	monomorphic	—	ClassI
PMSSR0360	TGGAGGAAGGGCGGTTGAA	GCCGAGCGGCTATACTGTT	53	(GAGACA)5	158	monomorphic	—	ClassI
PMSSR0361	GACATAGGTGGTGGTGATGA	AGTGGTCCTGGCCTGGTGAA	55	(AAGTTG)6	201	monomorphic	—	ClassI
PMSSR0362	CCAACACTACACGGAAATA	GCGAAGTGACGTAAAAGCA	58	(TTGCTT)5	200	monomorphic	—	ClassI
PMSSR0363	CTGGTTACTTGGTATGAGA	CCTTCTTCTCCAATGTTGCT	55	(AAGATG)6	188	monomorphic	—	ClassI
PMSSR0364	CCCATACTTTTGCGGCTAA	CTCTTCTCTACGGCTAGTA	57	(AAAAAT)5	185	monomorphic	—	ClassI
PMSSR0365	CAAGTATGCAGCACCTCTT	GGAGTCACTGACCTAAAGCT	55	(TTTTTA)5	156	monomorphic	—	ClassI
PMSSR0366	CTATTAGGCCTCCCAAACT	GCTTAACACTCAGGAGCAA	58	(TCTCTT)5	145	monomorphic	—	ClassI
PMSSR0367	CCTGCCTCCGCCCTATTTA	GGTCTCGACCGCAGAATGA	55	(AAAAAT)7	248	polymorphic	TAMRA	ClassI
PMSSR0368	GTGGACCCCATCCACTAAGA	GGCCCCACTGCAGGAATTTA	55	(GTGCAG)5	148	monomorphic	—	ClassI
PMSSR0369	CATCCTCTGCCACCCGATAA	CGCCTGGAGGCGAACAAAA	53	(TTTTTC)6	201	monomorphic	—	ClassI
PMSSR0370	ACAGGGTCACGACCTGCAT	GGAGGCTACGAGCCTTGTA	55	(TGTTGC)5	178	monomorphic	—	ClassI
PMSSR0371	CGCCCTAATAGTCTCATAT	CATCGCCCAGCTGATTGAA	58	(ATCTCC)5	237	monomorphic	—	ClassI
PMSSR0372	CTAGGCCAGAGGGACATAA	GCAGGCTTTGGGTTGCTTT	55	(GTGGAG)5	239	monomorphic	—	ClassI
PMSSR0373	CAACCGCTACACTTGCTAGAA	CCACTCTGGAACCCTCTTAT	58	(TGTATG)6	280	polymorphic	TAMRA	ClassI
PMSSR0374	GCGGTAAATTGTCGGTTGGT	AACAACGGCGGCTGCAGAAT	61	(AGCTCT)5	200	monomorphic	—	ClassI
PMSSR0375	CTTGGGAGGCAGGCAGATA	CAGACCACAAGACCCACTAGT	55	(TTTTTC)5	145	monomorphic	—	ClassI
PMSSR0376	GGTGGTTGTTGTGGTCCAA	GCATCCCTTTGGACCACAACA	58	(CAAAAA)5	196	monomorphic	—	ClassI
PMSSR0377	CAGGGGGAGGTCACTGTTCTT	CAGCTACATCATCCCCAAGCA	53	(TTTTTA)5	191	monomorphic	—	ClassI
PMSSR0378	GACCACCACATGCGTAATA	GGTCCTCCTTTCAAAGTTCCA	55	(AGAAAA)5	221	polymorphic	HEX	ClassI
PMSSR0379	CAAGGGATCGCAAGTTTCA	GGGTCTCTGACAAGTCGTT	56	(TTTTTA)5	172	monomorphic	—	ClassI
PMSSR0380	TGGGGTTTACGGGCTGAGTT	GTCTGAGTGCTCCAACCAAGA	55	(TTTTTG)6	209	monomorphic	—	ClassI
PMSSR0381	GTGAGTTGCACCAGTACCA	CGATTCGCTCATGCCCAAAA	53	(CCATAC)5	222	no	—	ClassI
PMSSR0382	AGCCTGCGGGTGTTCCTCTTA	GCCAGGCAGCGTCATCAACT	55	(ACAAAA)5	196	monomorphic	—	ClassI
PMSSR0383	GTGTGGGCACTTGCCCATA	GGGGGTGATGGTGAGGCTAA	57	(CACCAT)5	177	monomorphic	—	ClassI
PMSSR0384	GTTGGCTTTCGGTGGGAAA	GTCCTTGGGTTTTGCAACA	55	(GGTGTG)7	209	monomorphic	—	ClassI
PMSSR0385	GAAGAGCCGAGGGTTCAAA	GTACCTCTTAGTTTGCTACCA	53	(GTTTTT)6	205	monomorphic	—	ClassI
PMSSR0386	CAAATCATCGCGATGACTCT	GCCATGTCATGATGAATGCT	55	(GGAGAT)5	255	monomorphic	—	ClassI
PMSSR0387	GAATGGGATGAATGAGCTA	GCATCCAGGGACTAATCAA	57	(CAAGCA)5	181	no	—	ClassI
PMSSR0388	CCTCCTGGACCCAGCATTA	GACCAAAACTTGGTGGAACA	59	(ATACAG)6	188	monomorphic	—	ClassI
PMSSR0389	GGTCTGCCCGGCTCATTTT	GAGCGAGCTCGACTGGCAAT	60	(GAATAG)7	248	polymorphic	TAMRA	ClassI
PMSSR0390	CAGGCCTCTCCTTCTTACA	TGAGGTAAAGGAGCCGAAA	53	(GAAAAC)5	134	monomorphic	—	ClassI
PMSSR0391	CGTAAGCATAGCTGCATGCA	GGGGCTTAATAAGTGAGGTCTT	55	(GTTTGT)5	278	polymorphic	TAMRA	ClassI
PMSSR0392	AGAACCAGCTCCGGAAGGTT	CCACCCCGGAAGGAAGAAT	61	(TTCTTT)6	163	monomorphic	—	ClassI
PMSSR0393	CAATTGGACTGGTGGTGGAT	GACCTGTTCCCAATTGATTCT	55	(TTTTTC)5	199	monomorphic	—	ClassI
PMSSR0394	CTACCTTCCGGATGCAAGCAT	CCCTGTATACCACTTGGAGAT	56	(TTTTGT)5	239	monomorphic	—	ClassI
PMSSR0395	CTTGGAAAGCGTAGCGTAA	CCGACGACGACTGTTCGTAT	59	(CCTATC)5	175	monomorphic	—	ClassI
PMSSR0396	GACCACTCTGCTTCGTTTGGT	GATCTGAACAACCCCTTGGA	61	(TAAAAA)5	265	monomorphic	—	ClassI
PMSSR0397	CGCATGCAGTTGGCCGTTT	GACCGATGCTCCCTAGAGA	60	(GGCTGA)5	132	monomorphic	—	ClassI
PMSSR0398	CCATGAACAGAAGGACCTT	GAATTCATCGACTGGCTAT	56	(TTTTTA)5	214	monomorphic	—	ClassI
PMSSR0399	GTTGGTTGCCAACTTTTGTCA	CGACACAAGAGCAAGGTTT	57	(ATGAAA)5	212	monomorphic	—	ClassI
PMSSR0400	GGATTAATCCTGGCCTTTGA	CCCATTGGGTTAGCCAAACA	60	(AAAAAC)6	162	monomorphic	—	ClassI
PMSSR0401	GCCGTTCAACCCAGTGCAA	GATTAGCGGTCCACAGGTT	55	(AAAAAT)5	191	monomorphic	—	ClassI
PMSSR0402	CACTGGAATACTTGCGGAAA	CTTCCTCCGTTCTCCGTTT	57	(CTCAGG)5	163	polymorphic	FAM	ClassI
PMSSR0403	GGCAGAGAATGGTGAAACA	CTAGCCCCTTGGGCCAATTA	53	(AAAAAT)5	259	monomorphic	—	ClassI
PMSSR0404	GACCAGGCCAACTCTAGCA	ACGAGCCTGTCCGCTGAAA	55	(GGCTTG)6	191	monomorphic	—	ClassI
PMSSR0405	GCACCAACCAACAGAAGTA	GTGCCGCTAGTGGTAGTGT	57	(CCAAAG)6	230	monomorphic	—	ClassI
PMSSR0406	CTGTGAGCTGAGCTCCAAT	GGCTTTGTGTGCATAGCAT	55	(TGGTGT)7	221	polymorphic	HEX	ClassI
PMSSR0407	ATCCCGATCCGACCTCTCA	GGGGATGAGTACCGTCAACA	56	(TCTTCC)5	219	monomorphic	—	ClassI
PMSSR0408	GAGGAGGTTGAGGAGGTTCA	CTGTGGAAATCGGGGAGGTT	58	(GA)17	191	monomorphic	—	ClassI
PMSSR0409	GCGGCTTTTGTTCGCGTTA	GGCATCTCTGACACGAGGAT	61	(AT)9	286	monomorphic	—	ClassII
PMSSR0410	CCCGACGACATTATGTGAA	CCTTAGCATGACCCAGGTT	55	(AT)9	258	monomorphic	—	ClassII
PMSSR0411	GACACGTAGTGGGCTCGAA	CACTGGCCCCGTCAACTTT	58	(CT)8	249	monomorphic	—	ClassII
PMSSR0412	CATCCGTTTCTCAGATGAGT	AGAGACAGCCGCCAAATGA	59	(CT)8	170	monomorphic	—	ClassII
PMSSR0413	GGCATAGCGCCTCAGATGAA	CATCCCCGCCACCAATTTGA	55	(AT)6	156	monomorphic	—	ClassII
PMSSR0414	CCCCCCTAATATGCTGTCA	CATTGGGCAATGTTTTGGT	55	(CT)16	182	monomorphic	—	ClassI
PMSSR0415	CCAAGAGCATTTTCTGGTAGT	CCGCCTAATTAGCCTCACA	58	(TA)7	144	monomorphic	—	ClassII
PMSSR0416	GATGACGGCAGCCACAGAT	GGCTCTGTCTCACCTCTTA	55	(TG)7	147	monomorphic	—	ClassII
PMSSR0417	GCTCTAGCATGCAGTTTCACA	ACAATCCCCCGGTTGGATT	57	(AT)8	227	monomorphic	—	ClassII
PMSSR0418	TCCGTGGCAGGAGTTGAGA	GGTAGGCTTGAATCGGAGAT	55	(GA)7	217	monomorphic	—	ClassII
PMSSR0419	CTCACTGAGTGCCCTCATGA	GAGTTGGGAGGTGCACAGA	57	(TC)6	191	monomorphic	—	ClassII
PMSSR0420	CGAGAGTGGGTGAAGGAGAT	TCCGTCTTCCCCCTCTCAA	55	(TA)14	265	monomorphic	—	ClassI
PMSSR0421	GTGTCACCAAGTCCATGCA	GGAGGTCGTGGCTACCATA	61	(TC)12	248	monomorphic	—	ClassI
PMSSR0422	CTCGGTCGCTTATGTATGT	GGAGCTTGATATACTTCCA	53	(GA)10	192	monomorphic	—	ClassI
PMSSR0423	GGCCCAAAAGCGCTTCTAA	GTGCGTCATACTTGGGCTTGT	55	(AT)7	237	polymorphic	HEX	ClassII
PMSSR0424	CTGGTCATGTTGTGTGAAGT	GGTGTCAGTGTTCCAAGTA	53	(AT)8	240	monomorphic	—	ClassII
PMSSR0425	GGTAGTCTACTGGCCAACCT	CGTTCCCAGGTACAGATTGGA	58	(GA)12	281	polymorphic	HEX	ClassI
PMSSR0426	GAGAATTGTCTGGCTGTTGA	GAACAACACCTGTCATCGAT	55	(TC)9	135	monomorphic	—	ClassII
PMSSR0427	GCTCAATTTGTTCCCCAGTA	GTCACTCATAATGCCCATT	57	(AT)7	158	monomorphic	—	ClassII
PMSSR0428	CTAACAGTACGACGTCGTT	GGTGCTATGAGGTTTGAACT	55	(AT)14	191	monomorphic	—	ClassI
PMSSR0429	AGTACCTTGGCTATTAGGT	CTGACGCAAGTTGGAACTA	53	(TA)7	294	monomorphic	—	ClassII
PMSSR0430	CCAACAATGGTCTCAAGTCT	CCTTGCCGTTGAATCTAGA	55	(CT)9	254	monomorphic	—	ClassII
PMSSR0431	GTCACTAGACCAAACATCCT	TAGCAGCAGCGGATCGTTGT	57	(AT)6	167	monomorphic	—	ClassII
PMSSR0432	CTCATCCGAATGTCCACAT	AGCCTTGCACTAGGCTCAA	58	(AT)6	224	monomorphic	—	ClassII
PMSSR0433	GGTGGCTGTAGTGGCTGATT	CTGAAATCCACGCCTTTACA	55	(TA)13	211	monomorphic	—	ClassI
PMSSR0434	GGTACCTCATTTTTGGAGCTT	GATCTGACGTTTCACCTTT	58	(AT)17	169	polymorphic	FAM	ClassI
PMSSR0435	CTTCATGTGTCCCCTTACA	CTAGCGACTCCCTCAGCATT	55	(CT)17	194	monomorphic	—	ClassI
PMSSR0436	CAACAGCGGGGACTAGAAT	GCTGCACCTAGATAAAGCT	57	(AT)6	287	monomorphic	—	ClassII
PMSSR0437	GGTGCAGTGCAGTGCAGTT	GCACTTGCAGGATCCGAACT	55	(GT)6	167	monomorphic	—	ClassII
PMSSR0438	GCTTGTCTCGGAGCCAGTT	AGCCGTCCGATCGACGAAT	53	(TC)11	140	polymorphic	FAM	ClassI
PMSSR0439	AGCTGCTCTGGAGGTGGTT	CGCTCTATCCACTGAGCTA	55	(TC)16	239	monomorphic	—	ClassI
PMSSR0440	CAGTATAGCTGGGCGGCTCTA	GCCACCCGGCTACACTATTT	57	(AC)11	202	polymorphic	FAM	ClassI
PMSSR0441	GTGAGTTTACGGCGTCACT	AGCGTAGCGTCGAACGAGAT	55	(TC)8	227	polymorphic	HEX	ClassII
PMSSR0442	CCCTATCCACTTTCCCAGCTT	TGATGCAGGCGCACGAGAA	57	(GA)19	197	monomorphic	—	ClassI
PMSSR0443	GCACTTGGTGATAGTTGAGCAT	CTCCGTTTCCCTCCATCATCA	55	(AG)11	205	monomorphic	—	ClassI
PMSSR0444	ACCCTACCCAGCCATGTTT	GCATGGGGGTTTTGTATTGA	57	(CT)6	134	monomorphic	—	ClassII
PMSSR0445	GTGTAGGGGCAAAATGAT	CAATGGTTCTGCCGTCAAT	55	(TC)8	208	monomorphic	—	ClassII
PMSSR0446	CGTGACACGTGTATAGAACA	GTATAGCAGGGAAGTGTTA	54	(AT)8	158	monomorphic	—	ClassII
PMSSR0447	AACCTCCTCTCCCCAAACCA	GACAGAGAGAATGGCTGAGA	50	(TC)9	167	monomorphic	—	ClassII
PMSSR0448	GGCGAACGGCTATACTAGA	CGTGAGACGTGTATAGAACA	55	(TA)7	167	monomorphic	—	ClassII
PMSSR0449	CACAGCGGGGCATTAGGAT	GGTCCTTAGGTGAGCGGAAT	57	(AT)11	204	monomorphic	—	ClassI
PMSSR0450	CCCACATTCCCACTACTACT	GTCAAAGGGAGAGGAGTGA	55	(TA)8	278	monomorphic	—	ClassII
PMSSR0451	GGTCGACGCATGTCAAGTT	CACCAGCTGCTATCAATTT	53	(AT)7	267	monomorphic	—	ClassII
PMSSR0452	CCACTCGAAGTCAAACTTACA	CTACAATCTCACTCACTCCTT	55	(CA)9	269	monomorphic	—	ClassII
PMSSR0453	CATCCGGATGTTCGCACGTT	GGATCTATCCAATCGATGCA	53	(TA)7	265	monomorphic	—	ClassII
PMSSR0454	CGACGAAGGAGGTCTGCTTA	GCCCATGCGGGTGAATGAA	55	(GA)7	264	polymorphic	TAMRA	ClassII
PMSSR0455	GGTCCATATGAGCATGGACAT	CCGCTCATAGTCGCTACGTT	53	(AT)11	226	polymorphic	TAMRA	ClassI
PMSSR0456	GTCCACAGTTGCATTAGGT	CTGGTGACCCAATTTCAAT	55	(AC)6	150	monomorphic	—	ClassII
PMSSR0457	TGCTGGAAAGAAGAGGAAA	CTTTTTCCGGGGCAAGCTT	56	(AT)9	185	polymorphic	TAMRA	ClassII
PMSSR0458	TGGGCGAACAGCTTCTCTA	GGCCAGACCTTATCGAAAT	55	(AT)6	246	no	—	ClassII
PMSSR0459	AGCTCAAGGTACGCAATCA	GCTAGCTAGTCGCATGGTT	53	(TA)7	162	monomorphic	—	ClassII
PMSSR0460	GAAGATGGGGGCAAAAGTT	GGATGGCAGATCAATCCGAGTA	50	(GA)7	159	monomorphic	—	ClassII
PMSSR0461	CGCCTCTGTCCATGTTGCA	GGAGTGAGAGTCTGGGATGGT	53	(AT)9	235	monomorphic	—	ClassII
PMSSR0462	AAGATGGGCGGTGGTGAAT	GCGCCATCTCCAGGTTCAA	55	(TA)7	203	monomorphic	—	ClassII
PMSSR0463	CACCGATCAACCTATAGCT	GCAAGAGACTCTCAGCTGAT	56	(AT)9	200	monomorphic	—	ClassII
PMSSR0464	GCTACCACATGGCAACACT	CTGTTTCTCTCGACCCACAA	55	(TA)7	208	monomorphic	—	ClassII
PMSSR0465	GGGCCCATTGTCCTCTTAA	CACTTTGACGGACCTAGGAA	57	(AT)9	215	monomorphic	—	ClassII
PMSSR0466	GTGCCAGCTCATACATACA	CACCCTTGCAAAGGAGCAA	55	(AT)9	233	monomorphic	—	ClassII
PMSSR0467	GGGTTACTTCTCCGATGTGT	TGCCTGCCTCGTACGCTAAT	53	(AT)9	210	no	—	ClassII
PMSSR0468	GGCTGCCTCTACCAAGTTT	CCATCTGAGCTTGACCTAGT	55	(TA)7	203	monomorphic	—	ClassII
PMSSR0469	CGTTCCAGTACTGGCTGGTA	TCCCATGCAACGTCGTCACA	53	(AT)9	211	monomorphic	—	ClassII
PMSSR0470	TTCTGCCCTAGGCGACTGA	GATGCACGTATACCTTCCA	55	(AT)9	214	monomorphic	—	ClassII
PMSSR0471	ACCCCGCTTTCCGATATGA	CGATTGGGAGTCATTGGTA	56	(AT)9	312	monomorphic	—	ClassII
PMSSR0472	CTGGCTATGATGACGGTCAT	CCCCAAATGTGCGCTGAAA	58	(GA)7	154	monomorphic	—	ClassII
PMSSR0473	CGGGGAAACGAAAGGATACA	GTATATGCAGCCTCGTAACA	53	(TC)9	231	monomorphic	—	ClassII
PMSSR0474	GCTGTACCATTCTCCGAGA	CTACCTGAGGCATTGGAGAA	55	(AT)9	217	monomorphic	—	ClassII
PMSSR0475	CCCTTCTTTATTGCCACCTT	GAGGGTTGTGGTTGCTGTT	58	(TC)9	220	monomorphic	—	ClassII
PMSSR0476	GGAACATCCCCTTGAGCAA	CGTATAGCCGCAGGGATATA	55	(TA)7	249	monomorphic	—	ClassII
PMSSR0477	AGGCAGCATGCTTGTGCAA	GCGTGGTGTTGCTGAATGCT	57	(GA)8	247	monomorphic	—	ClassII
PMSSR0478	CAGTCACCCAGATCCAGGAA	GCATCGGTAACGAAGGGCATA	55	(TA)7	143	monomorphic	—	ClassII
PMSSR0479	AGGGAATGGGCTGAGAAGCA	GGAATGTCGATCTGAGCTT	57	(TC)10	232	polymorphic	TAMRA	ClassI
PMSSR0480	CCTAACACGGATATCATGCA	GGTCGTCCATATCCAACCTT	55	(AT)10	187	no	—	ClassI
PMSSR0481	GCCTGGTGGTCACCCATTTT	GGAAGTCTCGCCTGATTCA	55	(TA)7	156	monomorphic	—	ClassII
PMSSR0482	CAGGGAAGAAGGATTGGTA	CATCTTCTAGCGCCATAGA	54	(AT)10	164	monomorphic	—	ClassI
PMSSR0483	GCGACTAAGTCCAGGAGAT	CGGTCAAGCTTGCTGTGCTT	55	(GA)8	171	monomorphic	—	ClassII
PMSSR0484	GCTAAGCGGTGCAATGTACGT	GCAGGCAATGTCATCTCCTT	53	(TA)7	156	monomorphic	—	ClassII
PMSSR0485	CCCTTCTTTATTGCCACCTT	GAGGGTTGTGGTTGCTGTT	55	(TA)7	187	monomorphic	—	ClassII
PMSSR0486	GCTGTCCAACTAGAGGTAT	GGCTGCCATTAAAAGGGGAAA	53	(TA)6	289	no	—	ClassII
PMSSR0487	GGAAAGTTGGTCCATTGACT	GGGGGTATTTTGAGACGTT	55	(GA)8	163	monomorphic	—	ClassII
PMSSR0488	GCTTTCTGCCAGATAGGTGTCA	GCCTCCCGCTCACTGAAAT	56	(AT)9	144	monomorphic	—	ClassII
PMSSR0489	GGGGAACACCTATAATTGGT	GCACGGACATCAACCCCTGTT	55	(AT)10	172	no	—	ClassI
PMSSR0490	GGTTCCTAGCCTACGAGCTA	GAGGATGGAGCTTCGATCT	53	(GA)8	167	monomorphic	—	ClassII
PMSSR0491	CTGGAATACGATGCTCTTTGA	CTCCGGCACCTATAGTAGCT	52	(TC)9	213	monomorphic	—	ClassII
PMSSR0492	GCCTCTCTAAGGAAAGGTCCTT	CGGATTAGGCCACTTTATGCT	55	(TA)6	243	no	—	ClassII
PMSSR0493	CGCATTGGTCTCCTCCCATT	CATCAGGGAATTCACCCAAA	57	(TA)7	177	monomorphic	—	ClassII
PMSSR0494	GAGTCTGCGTCTGTTTCGTCT	GGCGGGAGAGAGAAGTTGCA	55	(GA)8	181	monomorphic	—	ClassII
PMSSR0495	CCGCAGCGTTGAGCTTAGAA	GCTGAACTGTGACCAAAAT	58	(TA)6	224	no	—	ClassII
PMSSR0496	CAACTGGAGAGTGTTCGATGA	CTCGTAGGTCCTAGACTCACA	55	(GA)8	198	monomorphic	—	ClassII
PMSSR0497	CTGCTCATGCTACCCTCTGT	GTGCCTTCTGATGGATCCA	53	(AT)9	155	monomorphic	—	ClassII
PMSSR0498	GGTAAGTTTCATCCCTGGAA	CCTAGGGGTCCAGCATAAAT	56	(TC)9	155	monomorphic	—	ClassII
PMSSR0499	GCTAGAACATGAAGGATGAGA	GCCAAGCCAAAAACCAGACA	59	(TC)9	194	monomorphic	—	ClassII
PMSSR0500	GGGTTTCATCGTGCCCGTAA	GAAGGTTGTGAGCCCAACA	55	(AT)8	224	monomorphic	—	ClassII
PMSSR0501	CTTCCCAGGCACTTGCCTTGA	GGGTTTCTTCCCCCAATCT	59	(AC)11	268	polymorphic	TAMRA	ClassI
PMSSR0502	CTTGAACTGTTCAGCCGTTT	CTCCGCTGTTTTTGCGTTCT	53	(TA)8	189	monomorphic	—	ClassII
PMSSR0503	GGTCATCTGTCTAGTGCTCAA	GATCCAGAAGCCATGGAAATGT	55	(TA)11	251	monomorphic	—	ClassI
PMSSR0504	CTTATCCTTGGACCTGACT	CTGCATCCATCCTCGCTTA	56	(AT)9	213	monomorphic	—	ClassII
PMSSR0505	GCCACTCATGCTTGCCAACA	GGTGGTAATGCTGCAGAGCAT	55	(AT)8	183	monomorphic	—	ClassII
PMSSR0506	CCTCCGAGGGTGATCTTAGT	CTCATAACCACTTGCGTCACA	53	(AT)6	208	no	—	ClassII
PMSSR0507	GGAGATGCAGTTTAGTGGAT	CACCTCTCCACTTCCATGAGT	55	(AT)10	240	polymorphic	TAMRA	ClassI
PMSSR0508	ATTCGGAGTGGGGCCTACA	CCGAACCGCACCGAATTAA	56	(TA)9	196	monomorphic	—	ClassII
PMSSR0509	GCACTCACCACAAGTGAGT	GCGGAACTTCTACTAGTAGT	53	(AT)10	207	monomorphic	—	ClassI
PMSSR0510	ATTGCGGCGCTTGACAGTA	GCTTTGCACCTGTGCTTGA	55	(AT)13	266	polymorphic	TAMRA	ClassI
PMSSR0511	GAGATTGCAGCCGTCCGATT	CGACAACCGGAAGGTTTCTCT	56	(CT)10	222	monomorphic	—	ClassI
PMSSR0512	GGTGGTGCATTGATGCCAAA	GGGCTTGATAGCAGCTGAT	55	(TA)7	136	monomorphic	—	ClassII
PMSSR0513	CCTTGACCCTCTAAAGGAGAA	GTGAGCGTGACACAGCTGTAA	53	(AT)15	210	monomorphic	—	ClassI
PMSSR0514	GTCACTGTTGACAGTGACA	TGGCTGGAGGCAGAAGTTGA	57	(AT)13	267	monomorphic	—	ClassI
PMSSR0515	CATTCGTGGTCCTCAAGGT	GGGTTCATAAATGGTCCTCA	55	(AT)11	277	polymorphic	TAMRA	ClassI
PMSSR0516	CTTAGCCACCCTGTGATGTA	CGCCGTACGAGTCTTTTTCCA	53	(AT)10	263	monomorphic	—	ClassI
PMSSR0517	GGCTGATGGCTTCGGAAAT	CACTTGCAACTGGAGAACA	55	(AT)9	268	monomorphic	—	ClassII
PMSSR0518	GAGAGCATAGCCTGCTTAT	CAGGAACAGACCCACGTGAT	57	(AT)9	196	monomorphic	—	ClassII
PMSSR0519	GCGTTCGTTGCGGGTAGAA	CACTCACACCTCCACAAGA	55	(TA)10	210	polymorphic	FAM	ClassI
PMSSR0520	GCGTCTTGGTATGTTTCTGGAT	GGGATTAGTGTTCGGGTTGT	50	(AT)9	285	monomorphic	—	ClassII
PMSSR0521	GCCGAACGGCTATACTCGAT	CTTGGACTACAGGGGTCCAA	53	(TA)12	302	monomorphic	—	ClassI
PMSSR0522	GCGTGTCCCACTGTTTGCA	CCGATGTCCCAATACATGA	55	(AT)12	131	monomorphic	—	ClassI
PMSSR0523	GCTGGAGGAGGAGTACCATT	GGTGTGTGCACGAACTTGGT	57	(TA)7	238	polymorphic	FAM	ClassII
PMSSR0524	GGTGGTGCATTGATGCCAAA	GCGTGTCCCACTGTTTGCA	55	(TA)11	245	monomorphic	—	ClassI
PMSSR0525	CTTCGACGTTCGGATCATT	CCCTGCCCTATTCTCTGCTT	57	(TA)11	211	monomorphic	—	ClassI
PMSSR0526	GCAAAGGGCATTTTCTGAT	CAGGTCTAAGTTCAGGGACTA	55	(AT)8	152	monomorphic	—	ClassII
PMSSR0527	CCAAGGGCACTTTCTGGTA	CCTTAAAGGGCATCCCTCAA	53	(TA)8	127	monomorphic	—	ClassII
PMSSR0528	CCCCTAGTGTCGTCTATGCT	CATTCAACACGCACTCAAGA	55	(TA)10	278	monomorphic	—	ClassI
PMSSR0529	GACCTATAGGTGCTTTTCA	GGTCCCCAATTGTACGAAAA	57	(AT)9	223	monomorphic	—	ClassII
PMSSR0530	GGCAGAGTAGGGCAAAACA	GGGTCCTCCTTCCTTATCACT	55	(AT)12	184	monomorphic	—	ClassI
PMSSR0531	CGATGGGGCCCCTAATTTAT	CCTGACAGGACCAAATTGTGA	58	(AT)8	207	monomorphic	—	ClassII
PMSSR0532	GAATCTCATGGAGCGTTCAA	GGAAACAACATACAGGGCAAA	53	(AT)8	243	monomorphic	—	ClassII
PMSSR0533	CACACCGCAGAGCTTCAAA	GGTGCTCCATCGGATAACAGTT	55	(AT)12	227	monomorphic	—	ClassI
PMSSR0534	CAAACGATCCCCTGTTGGA	CCAACCGGGAGTAAACATT	53	(TA)8	218	monomorphic	—	ClassII
PMSSR0535	GGGTAAACTGTCGGAGAAT	AGGAGGCCTCAGCCTATAT	55	(AT)11	220	monomorphic	—	ClassI
PMSSR0536	GCCGCCTAGCCCGATTTTT	GCTCGCCGAGAGACTAGTA	53	(AT)10	208	monomorphic	—	ClassI
PMSSR0537	GGAAGCCATGCATGCAGAT	GGCTCTCACATGGGCATTCT	55	(CT)18	200	polymorphic	TAMRA	ClassI
PMSSR0538	GTCACCTCGGAAACCCTCTT	GATCAGCCTCTTGCTCGTT	57	(TTC)11	295	polymorphic	FAM	ClassI
PMSSR0539	GGCACAGAAATGGGGATTA	GAGGACATCATCATCCATCT	53	(AG)14	265	polymorphic	TAMRA	ClassI
PMSSR0540	CCCAAGACAATGCTGGACTA	GACTGGGCCCATGTTATTGT	55	(CT)19	173	monomorphic	—	ClassI
PMSSR0541	GGATCCTGCAGCAGTTCAT	GGGGTTGATTTTGGGTGTGT	53	(TC)18	279	monomorphic	—	ClassI
PMSSR0542	GGGGCCCATCCATATGCTT	CCTACAAGGCTTGTCAAGT	55	(AAT)6	300	polymorphic	TAMRA	ClassII
PMSSR0543	CCACCCACCCTGACCAATT	CACCCATCTCTG ACCTCAA	56	(CT)7	265	monomorphic	—	ClassII
PMSSR0544	GGCAAGACAACCCATTTACCT	CAACCGCCATTACACTATCCA	55	(TC)19	212	monomorphic	—	ClassI
PMSSR0545	GTCGTTGATACAAGTCCTT	CGTAATGGTACAGCCGGAAT	58	(TAT)6	255	monomorphic	—	ClassII
PMSSR0546	GGCTGCCTACTTGCCTACT	CTAGGGTTGAGGGCAAACT	55	(AT)10	243	polymorphic	FAM	ClassI
PMSSR0547	CATCGTCTACAAGAGCTACGT	GTGTAAGAGCGATCAACATGA	55	(TA)10	179	polymorphic	TAMRA	ClassI
PMSSR0548	GGTTGAAGGGAGCGCGATAT	CCAGCTGAGTCAGCCTCAA	58	(ATA)7	255	monomorphic	—	ClassI
PMSSR0549	CCCAGCCTGCAGTGCAATA	GGACACCATTTTAGGAGTAGCA	55	(AT)8	187	polymorphic	FAM	ClassII
PMSSR0550	ATGTCGGTAGGGGAGGCCAAT	ATGGCCCGCCCATGCAATCAA	57	(TA)7	160	polymorphic	TAMRA	ClassII
PMSSR0551	CCAGGTCTAATTCCAGATCCT	CTAACCACACCCAACCCAAT	55	(TC)14	257	monomorphic	—	ClassI
PMSSR0552	CTGAAGTTGATGCAAACCCTAT	GCATGCATGACTCATGAGCAT	53	(CT)10	195	polymorphic	HEX	ClassI
PMSSR0553	GTCCGAAAATGCGATTCCT	CACATGCATGGGGCTAGTAT	55	(ATT)5	200	monomorphic	—	ClassII
PMSSR0554	GTCAACTGAGCTTGATGCA	GCTCAGATCTACCCCTCGAA	59	(TAT)7	271	monomorphic	—	ClassI
PMSSR0555	GTGAGGTGCAGGAGAAGGA	CTTGTCGTCCTCGCTTCAT	57	(TA)10	200	monomorphic	—	ClassI
PMSSR0556	GCGATGCAATGTAGGAGTA	CTAACTGGCCCTCATGGTA	55	(AG)16	192	monomorphic	—	ClassI
PMSSR0557	GGGGTCTGTTTTTGGTCAA	GCAGCTCATGGGATGAAGT	53	(AAT)6	147	monomorphic	—	ClassII
PMSSR0558	GGAATTACTGCTCTCATTGA	GATATGGGGGACCTTTTTGA	57	(AT)6	201	polymorphic	FAM	ClassII
PMSSR0559	GACGTTCTTGGTGGAAATGA	GCTGTGCTGTGCCGTACTT	55	(TA)6	184	no	—	ClassII
PMSSR0560	CTCCACGGAAGGAATCAAA	GCGCGGCTATACGCTTTAA	57	(AG)10	200	monomorphic	—	ClassI
PMSSR0561	TCTAAGAAGGCCGGCTTTT	GGCGTTGGAGAAGTCATGA	59	(AT)11	253	monomorphic	—	ClassI
PMSSR0562	ACTGGCTCTGGTCCAGTGA	GCCCACCCCTACTTCAAGT	55	(CT)10	201	monomorphic	—	ClassI
PMSSR0563	CCTTTGACCCGTTGGGGTAA	GGGCACCCTGCATCCAAAT	53	(TTTA)5	166	monomorphic	—	ClassI
PMSSR0564	CTAGGGATCCTTTCGCATT	CGGCGATAGAGAGAGAACGA	55	(TC)14	187	polymorphic	FAM	ClassI
PMSSR0565	GATCAGATGGGTGTGGATGA	CGGTGTCGCAGTTGGATTA	57	(TAT)7	194	monomorphic	—	ClassI
PMSSR0566	CACTCCATGCTTTCCTTCT	GTTCTCTCCACATATGGTT	55	(TA)6	207	no	—	ClassII
PMSSR0567	GGGGGAAACCTGATCATGT	CTGGAGTTGGGCTTAGATCA	58	(TCT)8	266	monomorphic	—	ClassI
PMSSR0568	CCGAATCGTAAGCCTCGGTTT	GGTTCAGTGTATGGTTTGT	55	(GA)20	289	monomorphic	—	ClassI
PMSSR0569	GATGTGAAGGGGCTAAAAGT	GGTCAAACGATATCGGATT	56	(AT)8	171	monomorphic	—	ClassII
PMSSR0570	CCTGTGCCTCAAATGGGTAT	ATGAAAGGCTAGGCCTCTA	55	(CT)16	279	polymorphic	HEX	ClassI
PMSSR0571	CTCACAAGGGTCACGACAA	GGAGGATACTTGACACCTT	53	(AG)18	289	monomorphic	—	ClassI
PMSSR0572	CCCAATCCCAGAGGTGGATT	CGGCTTTCCTTTGGTTAGTGA	55	(AT)10	269	polymorphic	HEX	ClassI
PMSSR0573	CCTTGGATAGAGACAATCCA	TCGGCGCACGGTTTGGATTT	58	(TC)21	218	polymorphic	HEX	ClassI
PMSSR0574	TAGAACGGGTGAGTCCCATCCT	CAGCAAGTGAGGAAGTGTAGA	55	(AT)10	156	monomorphic	—	ClassI
PMSSR0575	CACTGGAATACTTGCGGAAA	TCACCGGCACTAACCTGAGT	53	(CTCAGG)5	235	polymorphic	HEX	ClassI
PMSSR0576	CTGCAGTTGCCCTGTTTGGT	GGGGTGAAATGCAGAAGCTT	55	(TC)17	160	monomorphic	—	ClassI
PMSSR0577	CAATGCAGAGTGGCCCTAAA	CGTGGAGTGTGTGGAGAAAGT	56	(ATA)5	178	monomorphic	—	ClassII
PMSSR0578	GCCAAGCTTCGCTGGATTCT	CACTCGCTCGCTCTCGTTTA	55	(GA)12	162	monomorphic	—	ClassI
PMSSR0579	CTCCCGTATGCTTTCTGCAT	GTTGGGTGCTCAAGAACTA	53	(TA)6	198	no	—	ClassII
PMSSR0580	GCCAAGGCTCAGCCCAATAGA	CCCGTGATTAGGGTTCGTCAT	55	(AAAT)5	173	monomorphic	—	ClassI
PMSSR0581	GCTCACAGGAACAGGACTCA	CATGCCACTGTGCCCCAAGA	56	(GA)10	231	monomorphic	—	ClassI
PMSSR0582	CCGTCGAACTATGGGCAAAA	GGGGATTTGTGGGTGAAGT	55	(TA)6	204	no	—	ClassII
PMSSR0583	GCCAGTCTATCTGGGTTTGA	CGGTGCAATTTGGCCCAAAT	58	(AAAT)3	205	polymorphic	FAM	ClassII
PMSSR0584	GGTTGGCTTAAGGCTTACCA	CCCGTCGAGTGAGTCCAAT	55	(ATA)5	138	monomorphic	—	ClassII
PMSSR0585	GAACCTTGTGCCCCTTGAGT	GGAGGTATGTTCGCCGAGTT	53	(GA)8	161	monomorphic	—	ClassII
PMSSR0586	GTATAGCCGGACGGCTATA	GCCAACCGGCTGTACATGTT	55	(GA)10	161	monomorphic	—	ClassI
PMSSR0587	GGCACCCTTGAATGACCAT	GTAGAAGCCTTTCGCTGAT	56	(ATA)5	208	monomorphic	—	ClassII
PMSSR0588	GGGTGCTAGCCTTTTCTTCT	GGGGGTTTTCTGGGACACAT	55	(GA)10	163	monomorphic	—	ClassI
PMSSR0589	CATAGCCGAACAAGGGGACTA	CGGCAGGGATATGAGGTAT	58	(TC)10	195	monomorphic	—	ClassI
PMSSR0590	GAGACCCCAGTGACTCAAA	GTTGTACCTGGTCTTGGGAAA	58	(AT)10	204	monomorphic	—	ClassI
PMSSR0591	GTTGCCGCTAGAGACAGTCA	CGGTAGTTTTGGGCCGACAT	56	(GA)20	257	monomorphic	—	ClassI
PMSSR0592	CAACGACCTCTACTCTCTAGT	GGGACACGATGGCGTTTGAA	55	(CT)10	236	monomorphic	—	ClassI
PMSSR0593	CCCACACATCCCCAACCAAA	CTATGTTGGCCGCAGTCCTT	58	(TC)11	168	monomorphic	—	ClassI
PMSSR0594	TATCCGGCACAGCCCTACGA	CGTCTCCCTCCTCACCAAT	55	(CT)15	139	monomorphic	—	ClassI
PMSSR0595	TAATCCATGGGGGAGGACGA	GTCGCTGTGTCATGGCCATT	59	(GA)27	169	monomorphic	—	ClassI
PMSSR0596	CCCTAAAGGGCATCCCTCAA	GAGTCCCATCCAAGTTCAA	60	(TA)10	165	monomorphic	—	ClassI
PMSSR0597	CCATACGCCAAGGTAAAGCA	GCTTGGGGAAGATCCCAAT	55	(TA)14	188	monomorphic	—	ClassI
PMSSR0598	GTAGCGCGGCTGTACTTTT	GTCGCACGGCTATACTATT	58	(AAAT)5	145	monomorphic	—	ClassI
PMSSR0599	GGGCTGCGAGAAAGGAAAT	AAGGCAGGGTGGGTTCATT	55	(CT)15	299	polymorphic	TAMRA	ClassI
PMSSR0600	AACGGGTGCAAGCCCATTT	GCTAACTTCCCTCTGTACA	55	(TTG)6	241	monomorphic	—	ClassII
PMSSR0601	AGGACCTCAGGAGGGAAGA	CTGTAGCTTGCACCTCAAGGA	58	(AT)10	144	polymorphic	FAM	ClassI
PMSSR0602	CCCCTTATTGATGAGGATTGA	GTACTGTCGGTAGTGGCCTTT	55	(TC)20	184	polymorphic	FAM	ClassI
PMSSR0603	GGCACCCATTAGACATATCGA	CGGGCGGCTGTACTGTAAAA	58	(ATTT)5	163	monomorphic	—	ClassI
PMSSR0604	CCCTGCAGCAGCTAGACGAA	CTCCCTACCGAAGTCCATT	55	(AT)7	239	polymorphic	HEX	ClassII
PMSSR0605	CTCAACTCCTACACAAATCA	GTGAGGTAGCATCGTTGAT	58	(AAAT)6	219	monomorphic	—	ClassI
PMSSR0606	CCCGTTTAGTAAGCCCATTT	TGGTATTGAACACCGAACT	55	(TC)11	219	monomorphic	—	ClassI
PMSSR0607	GCCACCATGGCCGTTAGAT	GCAGGTACCCCAAGTAGTA	59	(AAAT)6	126	monomorphic	—	ClassI
PMSSR0608	GGTGTAGAGCCACATGGCTTT	GGGTCATAAATGGATCGTCTT	61	(TC)18	285	polymorphic	FAM	ClassI
PMSSR0609	GCCAGACTTTCACGGCAGAA	CCACATGCCGCTTTGTAGT	59	(AATA)5	153	monomorphic	—	ClassI
PMSSR0610	GTCAAGGGAGTCAGAATGTGA	CCCACTGTTTCTTGCGCATCA	55	(ATA)6	216	monomorphic	—	ClassII
PMSSR0611	GGCTATGGCCCTGTCATGACT	CCCCCTCAGTCACAATTGCA	50	(AACC)8	221	monomorphic	—	ClassI
PMSSR0612	CACCCCAAGTTTGAGTCAACA	CGACCAATGCCTATGTAGA	55	(TA)11	220	polymorphic	FAM	ClassI
PMSSR0613	CAAAACTTAGCCATGCATGT	CAAGACATAATGGAGACACA	56	(CT)17	164	monomorphic	—	ClassI
PMSSR0614	GCAGCCACCCCACCACAAAAT	CCTCTTGGCCGGTTCTTCA	55	(AAG)8	303	polymorphic	FAM	ClassI
PMSSR0615	CCTGTCCCCAAGCCTCATTT	GGTCTGGGGGAATCAATACGT	59	(GA)27	226	polymorphic	FAM	ClassI
PMSSR0616	GTGTACCTGCATGCAGAAA	GCCATCATGTCACATGCCAAT	55	(TA)11	165	monomorphic	—	ClassI
PMSSR0617	CAGGGTTAAGACTCATCAT	GGGTTGTGACTTGCAAACT	59	(CA)9	137	monomorphic	—	ClassII
PMSSR0618	GATAGCATGCACTCCATGCA	CTCCATAAAGGCCCCTAAGA	58	(AG)17	115	monomorphic	—	ClassI
PMSSR0619	CAATCTACCACCCATCACA	CTTCCAAGGCTTCCAACGT	55	(AT)13	202	monomorphic	—	ClassI
PMSSR0620	GCCTAAAAAATGGGCTACA	CGAAATATCCGTGACCTGAA	57	(TC)19	204	polymorphic	HEX	ClassI
PMSSR0621	ACGTGCACCATCTGTGTTT	CGTGTAATCCACGTCTTTGT	55	(AAT)5	167	monomorphic	—	ClassII
PMSSR0622	GCCTAGGTTTGGCCATATA	CTCTTGGGATTGGTGCTTT	57	(TTAT)5	235	monomorphic	—	ClassI
PMSSR0623	GTGGTAAAGTGGTAGAAAGA	TGGGTAGTGGCATTGGGTTT	55	(AT)16	238	monomorphic	—	ClassI
PMSSR0624	CACGCCGTTGTCATTGGTT	CATTGGGGATGAAACCAACA	56	(AAT)6	198	monomorphic	—	ClassII
PMSSR0625	CAGCTCCCATTTTGGGTGTT	CCCGACACACCTCCAAAGA	55	(TTA)5	144	monomorphic	—	ClassII
PMSSR0626	GGACACCTCAACTCCATGA	CAAGACACAGCTAGCTTCGT	56	(AT)10	179	polymorphic	FAM	ClassI
PMSSR0627	CCCGCACCAAGACCTGTAA	CTTGGATCGACAAGGGGTCAT	57	(ATAAA)5	190	monomorphic	—	ClassI
PMSSR0628	CAACTTCTTGGAGGCCTAA	GGCGTTACGGAACATTCTTA	55	(ATA)5	172	monomorphic	—	ClassII
PMSSR0629	GTGATGTGATGGTCGTGAA	GGGGTTGATTTTGAGTGTGT	59	(TTTC)6	227	monomorphic	—	ClassI
PMSSR0630	GAGCCGAGGGTTCAAACCA	GCCTCTAAAGTGCTTCTTCA	55	(GTTTTT)6	152	monomorphic	—	ClassI
PMSSR0631	GGTGGTCAATTCATGTGGAA	GCAGCCATTATCTACCAGAA	59	(AG)19	283	monomorphic	—	ClassI
PMSSR0632	CTACCACCCTCAGAAAGTCA	GGTTGGAGGTGCTCCTTAA	55	(TA)12	161	monomorphic	—	ClassI
PMSSR0633	GTCTAGGAGAAGAAGGGTAT	GACCCAAATAATGACTCCTT	59	(TC)19	169	monomorphic	—	ClassI
PMSSR0634	GAGTTAGAGTGGGTGGACTA	CCAGCCTCCTCATTGAGGAT	57	(AG)28	233	monomorphic	—	ClassI
PMSSR0635	GGGTGGTTGTTGTGTCCCTTGA	CCCTGCCACTGTCATTCTCCAA	55	(AG)17	232	monomorphic	—	ClassI
PMSSR0636	CCGAATGACAGTTTGACGTCAT	CCCAGCTCCATCTGTCCAAT	61	(TA)11	155	monomorphic	—	ClassI
PMSSR0637	GGTAAGAGGATAGAGAACA	CGCATGGATGGATACCAACCA	58	(AAT)11	271	polymorphic	FAM	ClassI
PMSSR0638	GACGCGCTAATCCCGTCCACAT	CTCTACATCTACAGCACCAA	59	(ACC)6	164	monomorphic	—	ClassII
PMSSR0639	CGTGGCAAGACGGCATACA	CGGATCAGAAAAGCGAACA	55	(AG)23	235	monomorphic	—	ClassI
PMSSR0640	GGGCCTACCTTACCGCTACCA	GGGTGTGCATTCAAACATGCA	59	(TAT)5	258	monomorphic	—	ClassII
PMSSR0641	GATGACGGCGGATGAGGTT	GCCAAATACCCTCCAAGAAGCA	61	(CT)17	244	monomorphic	—	ClassI
PMSSR0642	GTGCATGTCACAAGCCAGAA	CAGTATCATTCCAGTTGCA	59	(AG)14	163	monomorphic	—	ClassI
PMSSR0643	GGAAACAGAGGAGGCAATA	CCAATTCCCCACAGGAATGT	55	(GA)15	236	polymorphic	FAM	ClassI
PMSSR0644	CCAAGCCTGGCCAAAACGA	TCACCCTCAGTTTCCGTTT	53	(TTTA)6	164	monomorphic	—	ClassI
PMSSR0645	GAGTGGAAAGTACAGCGTCAT	CAAGGCGGTCCTTATCTTT	55	(AT)11	226	polymorphic	FAM	ClassI
PMSSR0646	CCGGAATCTCATACAGCCCATT	GGGTGGCGATCTCTGTCTTGT	56	(CT)9	187	monomorphic	—	ClassII
PMSSR0647	CCAACCTTAGCAGCAGGCCTAA	CCGTGCACTTCTAACAAAACCT	55	(TC)26	223	monomorphic	—	ClassI
PMSSR0648	GTGGAGCCATTCTCAAATCT	CAGCTCTATGCAGTCCCGAACA	53	(CT)14	205	polymorphic	FAM	ClassI
PMSSR0649	GTGCTGAGGTGGAAATGATCA	CAAGAGGGGCAATAGAGAA	55	(TC)13	147	monomorphic	—	ClassI
PMSSR0650	GAATGGGAGCTTCACGATT	CTGTGTTTTGGCGCCTTTTGT	53	(AAT)5	164	monomorphic	—	ClassII
PMSSR0651	GAAAGACAAAGTAGCCCACAT	GAAGGCAATGGAAGCACAA	56	(TTTA)5	202	monomorphic	—	ClassI
PMSSR0652	CTGGGGATTTCACCCGATTCCT	GGCCCTCAGTGCCATCCATT	55	(AG)13	213	monomorphic	—	ClassI
PMSSR0653	GTGAGGGGCAAGATAGCAT	GCCTCTAAGTGTGGGGTTGA	61	(TTAT)5	188	monomorphic	—	ClassI
PMSSR0654	GGCACTAGCAGGTGCATAGA	CCTAGGAAATCCCATGACCTT	59	(AT)8	262	monomorphic	—	ClassII
PMSSR0655	AAGGGGGGAGGTAAAGAGT	GTGGTAATGCAAACGGTCTT	60	(TAT)5	228	monomorphic	—	ClassII
PMSSR0656	GAGGGGGTGATGTGCCTTAT	CTAGCAAGCCATCCAAGAGCTT	55	(GA)8	168	monomorphic	—	ClassII
PMSSR0657	GCGCCTCTAGCCTCTCGAAA	AGCTGCCCGGTCAGCGAAAT	57	(TC)18	185	monomorphic	—	ClassI
PMSSR0658	CCCCATGGCACCATAGTAGT	GCCTCTTCCTTCGGTCTCGAT	59	(AAAT)5	194	monomorphic	—	ClassI
PMSSR0659	CGAGGGTAAAAAGCGAAGT	GGTAACCTTCATATTCTCCA	55	(TA)10	155	monomorphic	—	ClassI
PMSSR0660	GCGTCACTTGTGGTCCTCAA	GAGAAGGGTTTAGGGTTCAT	55	(AT)9	295	monomorphic	—	ClassII
PMSSR0661	GTTCAGCACATGCACACAA	CTGAAAGGGGGTGATGACGAA	59	(TAAA)5	167	polymorphic	FAM	ClassI
PMSSR0662	CATTTGGAAACCAAGCTGAT	CAGAGGAGATGACCAAGTA	55	(TCT)5	242	monomorphic	—	ClassII
PMSSR0663	GGTATGCGGATTCACCTGCAA	GGAGTGTGCCATCGGGACAT	58	(CA)7	219	monomorphic	—	ClassII
PMSSR0664	CAGGCTATTCATGAGATGGA	GGAGCATCATGCAAGTAACCT	59	(AT)14	193	polymorphic	FAM	ClassI
PMSSR0665	GACATCAGGGCCCACATTCT	CCTACGCAAGCTGAAATCCA	55	(AAAC)5	191	monomorphic	—	ClassI
PMSSR0666	GGGTGGAGATCACATGTAGA	CCACCTTTTAAGGGGCAAAT	58	(AT)11	177	monomorphic	—	ClassI
PMSSR0667	CACAACCCTAAGGTGCATGA	CCACCTTTTAAGGGGCAAAT	59	(TAA)5	167	monomorphic	—	ClassII
PMSSR0668	CGCCGCCGCAAATGGAAAA	GGCAGTGGCGATGCGAACTT	61	(TCG)8	129	monomorphic	—	ClassI
PMSSR0669	CACTTGATGCGTGGACAAT	GGTCGTTAAGTTCGGAACA	59	(TTTA)5	224	monomorphic	—	ClassI
PMSSR0670	GCTGGATCTGTAATTGCAGCAT	GAGGCACCCACACCTGTTA	55	(TTGC)5	153	monomorphic	—	ClassI
