# Supplementary material for: Genome-Wide Characterization and Linkage Mapping of Simple Sequence Repeats in Mei (Prunus mume Sieb. et Zucc.)
Source: PLoS One. 2013 Mar 28;8(3):e59562. doi: 10.1371/journal.pone.0059562 (PMC3610739; doi:10.1371/journal.pone.0059562)
Supplement: Table S9 — Distribution of SSR repeat motifs in eight chromosomes of mei. (XLS) [file pone.0059562.s013.xls]

## Sheet: Sheet1
Table S9 Distribution of SSR repeat motifs in eight chromosomes of mei
Repeat type	chromosome 1	chromosome 2	chromosome 3	chromosome 4	chromosome 5	chromosome 6	chromosome 7	chromosome 8
Mononucleotide	7645	12280	6693	7093	7561	5955	4855	4796
Dinucleotide	4809	7689	4342	4304	4746	3873	3230	3288
Trinucleotide	2808	4600	2571	2540	2684	2139	1790	1888
Tetranucleotide	3637	5986	3250	3231	3510	2811	2405	2463
Pentanucleotide	1447	2348	1154	1250	1327	1138	924	988
Hexanucleotide	806	1396	686	710	795	625	553	562
Heptanucleotide	286	516	245	303	271	225	206	193
Octanucleotide	108	170	81	87	110	71	64	69
Total	21546	34985	19022	19518	21004	16837	14027	14247
Data are number of SSRs in particular class.
