# Supplementary material for: Genome-Wide Characterization and Linkage Mapping of Simple Sequence Repeats in Mei (Prunus mume Sieb. et Zucc.)
Source: PLoS One. 2013 Mar 28;8(3):e59562. doi: 10.1371/journal.pone.0059562 (PMC3610739; doi:10.1371/journal.pone.0059562)
Supplement: Table S10 — Syntenic relationships of RosCOS markers mapped to the mei pseudochromosomes. (XLS) [file pone.0059562.s014.xls]

## Sheet: Sheet1
Table S10. Syntenic relationships of RosCOS markers mapped to the mei pseudochromosomes.
GenBank ID	RosCOS marker	TxE	Position hits in mei	Scaffold ID
		bin position	pseudochromosomes
GS597937	ROSCOS1160	1899-12-31 01:14:00	PM1_2544427_2544617	scaffold181
GS598015	ROSCOS1271	1899-12-31 01:14:00	PM1_2649095_2649890	scaffold181
GS598188	ROSCOS1496	1899-12-31 01:14:00	PM1_554148_554331	scaffold35
GS598205	ROSCOS1521	1899-12-31 01:14:00	PM1_702414_703184	scaffold35
GS598207	ROSCOS1523	1899-12-31 01:14:00	PM1_1064409_1065161	scaffold495
GS598235	ROSCOS1602	1899-12-31 01:14:00	PM1_1522562_1523300	scaffold495
GS598444	ROSCOS3055	1899-12-31 01:14:00	PM1_215633_216000	scaffold35
GS598153	ROSCOS1452	1899-12-31 01:26:00	PM1_4412532_4412774	scaffold177
GS597812	ROSCOS0496	1899-12-31 01:34:00	PM1_4506754_4506993	scaffold1
GS598211	ROSCOS1528	1899-12-31 01:34:00	PM1_4801041_4801355	scaffold1
GS597839	ROSCOS0540	1899-12-31 01:50:00	PM1_7335530_7335732	scaffold205
GS597855	ROSCOS0657	1899-12-31 01:50:00	PM1_10805227_10805688	scaffold139
GS597921	ROSCOS1138	1899-12-31 01:50:00	PM1_9671454_9672182	scaffold139
GS597940	ROSCOS1166	1899-12-31 01:50:00	PM1_9230566_9230931	scaffold139
GS598699	ROSCOS1168	1899-12-31 01:50:00	PM1_8345045_8345296	scaffold205
GS597948	ROSCOS1179	1899-12-31 01:50:00	PM1_9633663_9633761	scaffold139
GS597974	ROSCOS1217	1899-12-31 01:50:00	PM1_8071562_8071788	scaffold205
GS597975	ROSCOS1218	1899-12-31 01:50:00	PM1_9679356_9679616	scaffold139
GS597999	ROSCOS1249	1899-12-31 01:50:00	PM1_5651938_5652754	scaffold28
GS598026	ROSCOS1284	1899-12-31 01:50:00	PM1_12610268_12611034	scaffold281
GS598113	ROSCOS1399	1899-12-31 01:50:00	PM1_9953331_9954049	scaffold139
GS598166	ROSCOS1471	1899-12-31 01:50:00	PM1_9305610_9305881	scaffold139
GS598167	ROSCOS1473	1899-12-31 01:50:00	PM1_8111310_8111739	scaffold205
GS598200	ROSCOS1513	1899-12-31 01:50:00	PM1_11971852_11972151	scaffold281
GS598201	ROSCOS1515	1899-12-31 01:50:00	PM1_8786671_8787350	scaffold139
GS598204	ROSCOS1520	1899-12-31 01:50:00	PM1_12433595_12434177	scaffold281
GS598225	ROSCOS1549	1899-12-31 01:50:00	PM1_12427910_12428638	scaffold281
GS598242	ROSCOS1612	1899-12-31 01:50:00	PM1_12402362_12402991	scaffold281
GS598275	ROSCOS1790	1899-12-31 01:50:00	PM1_12824334_12825000	scaffold281
GS598332	ROSCOS2354	1899-12-31 01:50:00	PM1_8789712_8790300	scaffold139
GS598463	ROSCOS3323	1899-12-31 01:50:00	PM1_9680119_9680587	scaffold139
GS598474	ROSCOS3495	1899-12-31 01:50:00	PM1_8249328_8249630	scaffold205
GS598482	ROSCOS3613	1899-12-31 01:50:00	PM1_8641022_8641571	scaffold139
GS598492	ROSCOS3695	1899-12-31 01:50:00	PM1_8412926_8413195	scaffold205
GS598493	ROSCOS3696	1899-12-31 01:50:00	PM1_12800430_12801127	scaffold281
GS598528	ROSCOS3754	1899-12-31 01:50:00	PM1_10595039_10595404	scaffold139
GS598532	ROSCOS3758	1899-12-31 01:50:00	PM1_7719696_7720133	scaffold205
GS598541	ROSCOS3769	1899-12-31 01:50:00	PM1_9303386_9303558	scaffold139
GS597837	ROSCOS0537	1:73	PM1_13476434_13477028	scaffold276
GS597909	ROSCOS1125	1:73	PM2_2185609_2185780	scaffold61
GS597947	ROSCOS1178	1:73	PM1_14233195_14233900	scaffold276
GS598006	ROSCOS1257	1:73	PM2_1856939_1857333	scaffold61
GS598047	ROSCOS1312	1:73	PM1_13573772_13574080	scaffold276
GS598301	ROSCOS2041	1:73	PM2_1928183_1928966	scaffold61
GS598338	ROSCOS2373	1:73	PM1_13941767_13942456	scaffold276
GS598485	ROSCOS3639	1:73	PM2_2138710_2139537	scaffold61
GS598504	ROSCOS3707	1:73	PM1_14260973_14261310	scaffold276
GS598183	ROSCOS1491	1899-12-31 02:08:00	PM2_5095401_5096215	scaffold153
GS598317	ROSCOS2072	1899-12-31 02:25:00	PM2_4871752_4872025	scaffold289
GS598032	ROSCOS1291	1899-12-31 02:25:00	PM2_4666068_4666413	scaffold289
GS598105	ROSCOS1388	1899-12-31 02:28:00	PM2_4022900_4023683	scaffold303
GS597907	ROSCOS1121	1899-12-31 02:38:00	PM2_2504686_2504949	scaffold61
GS597929	ROSCOS1152	1899-12-31 02:38:00	PM2_2802277_2802495	scaffold61
GS598045	ROSCOS1310	1899-12-31 02:38:00	PM2_3326895_3327142	scaffold61
GS598118	ROSCOS1406	1899-12-31 02:38:00	PM2_2500268_2501076	scaffold61
GS598408	ROSCOS2622	1899-12-31 02:38:00	PM2_3325366_3325547	scaffold61
GS597822	ROSCOS0513	1899-12-31 02:45:00	PM2_1209047_1209713	scaffold221
GS597911	ROSCOS1127	1899-12-31 02:45:00	PM2_194588_195044	scaffold221
GS597927	ROSCOS1149	1899-12-31 02:45:00	PM2_338813_339197	scaffold221
GS597927	ROSCOS1149	1899-12-31 02:45:00	PM2_149789_150175	scaffold221
GS598170	ROSCOS1476	1899-12-31 02:45:00	PM2_2283695_2283849	scaffold61
GS598276	ROSCOS1794	1899-12-31 02:45:00	PM2_594350_594565	scaffold221
GS598361	ROSCOS2457	1899-12-31 02:45:00	PM2_873631_873925	scaffold221
GS598396	ROSCOS2608	1899-12-31 02:45:00	PM2_2288520_2288772	scaffold61
GS598451	ROSCOS3138	1899-12-31 02:45:00	PM2_1062543_1062852	scaffold221
GS598495	ROSCOS3698	1899-12-31 02:45:00	PM2_1207161_1207274	scaffold221
GS598498	ROSCOS3701	1899-12-31 02:45:00	PM2_748281_748528	scaffold221
GS598564	ROSCOS3797	1899-12-31 02:45:00	PM2_893768_894535	scaffold221
GS597896	ROSCOS1106	1899-12-31 03:12:00	PM3_730933_731220	scaffold57
GS597896	ROSCOS1106	1899-12-31 03:12:00	PM3_785197_785520	scaffold57
GS597896	ROSCOS1106	1899-12-31 03:12:00	PM3_797466_797789	scaffold57
GS598046	ROSCOS1311	1899-12-31 03:12:00	PM3_111133_111574	scaffold57
GS598101	ROSCOS1383	1899-12-31 03:12:00	PM3_1688731_1689485	scaffold57
GS598376	ROSCOS2584	1899-12-31 03:12:00	PM3_154420_154593	scaffold57
GS598025	ROSCOS1283	1899-12-31 03:37:00	PM3_9550317_9550599	scaffold10
GS598281	ROSCOS1828	1899-12-31 03:37:00	PM3_5527450_5528185	scaffold31
GS598554	ROSCOS3785	1899-12-31 03:37:00	PM3_1995957_1996803	scaffold16
GS597932	ROSCOS1155	1899-12-31 03:49:00	PM3_8215197_8215425	scaffold125
GS597965	ROSCOS1207	1899-12-31 03:49:00	PM3_8896534_8897029	scaffold125
GS597989	ROSCOS1236	1899-12-31 03:49:00	PM3_8726685_8726906	scaffold125
GS598022	ROSCOS1280	1899-12-31 03:49:00	PM3_8672054_8672444	scaffold125
GS598027	ROSCOS1285	1899-12-31 03:49:00	PM3_6259498_6259816	scaffold31
GS598056	ROSCOS1323	1899-12-31 03:49:00	PM3_7681875_7682126	scaffold125
GS598163	ROSCOS1466	1899-12-31 03:49:00	PM3_8086591_8087121	scaffold125
GS598164	ROSCOS1467	1899-12-31 03:49:00	PM3_6994479_6994636	scaffold125
GS598179	ROSCOS1486	1899-12-31 03:49:00	PM3_6185307_6185801	scaffold31
GS598231	ROSCOS1559	1899-12-31 03:49:00	PM3_8158877_8159260	scaffold125
GS598380	ROSCOS2589	1899-12-31 03:49:00	PM3_6118938_6119223	scaffold31
GS598453	ROSCOS3146	1899-12-31 03:49:00	PM3_6900436_6900932	scaffold125
GS598466	ROSCOS3364	1899-12-31 03:49:00	PM3_6932338_6932595	scaffold125
GS598466	ROSCOS3364	1899-12-31 03:49:00	PM3_9065218_9065454	scaffold125
GS598466	ROSCOS3364	1899-12-31 03:49:00	PM3_9032204_9032461	scaffold125
GS598559	ROSCOS3790	1899-12-31 03:49:00	PM3_8729031_8729221	scaffold125
GS598570	ROSCOS3804	1899-12-31 03:49:00	PM3_8766882_8767584	scaffold125
GS598133	ROSCOS1427	1899-12-31 04:18:00	PM4_4775895_4776704	scaffold375
GS598312	ROSCOS2060	1899-12-31 04:18:00	PM4_4708522_4708731	scaffold375
GS598525	ROSCOS3750	1899-12-31 04:18:00	PM4_3802242_3803042	scaffold913
GS597955	ROSCOS1188	1899-12-31 04:27:00	PM4_2741789_2742540	scaffold176
GS597956	ROSCOS1192	1899-12-31 04:46:00	PM4_2587537_2588246	scaffold286
GS598347	ROSCOS2384	1899-12-31 04:46:00	PM4_2582451_2582724	scaffold286
GS598363	ROSCOS2508	1899-12-31 04:46:00	PM4_2089345_2089726	scaffold286
GS598437	ROSCOS2926	1899-12-31 04:46:00	PM4_2371371_2372182	scaffold286
GS598477	ROSCOS3546	1899-12-31 04:46:00	PM4_2092341_2092578	scaffold286
GS597871	ROSCOS1004	1899-12-31 05:04:00	PM5_87713_88080	scaffold148
GS598152	ROSCOS1451	1899-12-31 05:05:00	PM5_603536_604143	scaffold148
GS598450	ROSCOS3130	1899-12-31 05:05:00	PM5_526090_527005	scaffold148
GS598097	ROSCOS1377	1899-12-31 05:08:00	PM5_1730476_1730684	scaffold19
GS598122	ROSCOS1410	1899-12-31 05:08:00	PM5_2196249_2196483	scaffold19
GS598222	ROSCOS1543	1899-12-31 05:08:00	PM5_1827907_1828422	scaffold19
GS598227	ROSCOS1551	1899-12-31 05:08:00	PM5_1937197_1937460	scaffold19
GS598232	ROSCOS1560	1899-12-31 05:08:00	PM5_2797692_2798454	scaffold19
GS598343	ROSCOS2380	1899-12-31 05:08:00	PM5_1931346_1931549	scaffold19
GS597808	ROSCOS0483	1899-12-31 05:21:00	PM5_5135359_5136140	scaffold194
GS598072	ROSCOS1342	1899-12-31 05:21:00	PM5_4059291_4059702	scaffold25
GS598192	ROSCOS1500	1899-12-31 05:21:00	PM5_3346136_3346463	scaffold76
GS598353	ROSCOS2406	1899-12-31 05:21:00	PM5_5486849_5487057	scaffold194
GS598445	ROSCOS3059	1899-12-31 05:21:00	PM5_4061682_4061948	scaffold25
GS597862	ROSCOS0801	1899-12-31 05:41:00	PM5_5714616_5715121	scaffold194
GS598036	ROSCOS1296	1899-12-31 05:41:00	PM5_4351121_4351463	scaffold543
GS598103	ROSCOS1385	1899-12-31 05:41:00	PM5_5428515_5428709	scaffold194
GS598147	ROSCOS1445	1899-12-31 05:41:00	PM5_6280664_6280970	scaffold194
GS598248	ROSCOS1619	1899-12-31 05:41:00	PM5_4959908_4960647	scaffold194
GS598328	ROSCOS2255	1899-12-31 05:41:00	PM5_4567928_4568668	scaffold543
GS598374	ROSCOS2581	1899-12-31 05:41:00	PM5_5707027_5707359	scaffold194
GS598557	ROSCOS3788	1899-12-31 05:46:00	PM5_7221165_7221623	scaffold569
GS597880	ROSCOS1088	1899-12-31 06:25:00	PM6_9975727_9976044	scaffold170
GS598160	ROSCOS1462	1899-12-31 06:25:00	PM6_10770938_10771364	scaffold15
GS598181	ROSCOS1488	1899-12-31 06:25:00	PM6_9977999_9978359	scaffold170
GS598389	ROSCOS2600	1899-12-31 06:25:00	PM6_10693156_10693619	scaffold15
GS598533	ROSCOS3759	1899-12-31 06:25:00	PM6_9520450_9521058	scaffold170
GS598533	ROSCOS3759	1899-12-31 06:25:00	PM6_9945193_9945815	scaffold170
GS598259	ROSCOS1635	1899-12-31 06:45:00	PM6_6907642_6908218	scaffold367
GS598293	ROSCOS1983	1899-12-31 06:45:00	PM6_6283582_6284353	scaffold68
GS597823	ROSCOS0514	6:65	PM6_2708966_2709143	scaffold130
GS597875	ROSCOS1083	6:65	PM6_3312384_3312912	scaffold130
GS597908	ROSCOS1124	6:65	PM6_3558700_3559112	scaffold130
GS598091	ROSCOS1367	6:65	PM6_3881697_3881960	scaffold130
GS598189	ROSCOS1497	6:65	PM6_3879254_3879749	scaffold130
GS598249	ROSCOS1620	6:65	PM6_4889549_4890294	scaffold475
GS598296	ROSCOS2024	6:65	PM6_4790525_4790743	scaffold475
GS598365	ROSCOS2528	6:65	PM6_3753093_3753299	scaffold130
GS598372	ROSCOS2578	6:65	PM6_4899899_4900141	scaffold475
GS598372	ROSCOS2578	6:65	PM6_4894224_4894466	scaffold475
GS598377	ROSCOS2586	6:65	PM6_2688229_2688479	scaffold130
GS598441	ROSCOS3029	6:65	PM6_2769445_2769782	scaffold130
GS598537	ROSCOS3765	6:65	PM6_2798621_2799302	scaffold130
GS598556	ROSCOS3787	6:65	PM6_2686463_2686703	scaffold130
GS598240	ROSCOS1610	6:74	PM6_2608233_2608492	scaffold130
GS598346	ROSCOS2383	6:74	PM6_2610045_2610173	scaffold130
GS597987	ROSCOS1234	6:80	PM6_1437960_1438405	scaffold241
GS598115	ROSCOS1403	6:80	PM6_1625378_1625509	scaffold241
GS598268	ROSCOS1659	6:80	PM6_1440799_1441030	scaffold241
GS598344	ROSCOS2381	6:80	PM6_1695210_1695486	scaffold241
GS598354	ROSCOS2408	6:80	PM6_2047299_2047675	scaffold241
GS597794	ROSCOS0058	6:84	PM6_276935_277225	scaffold500
GS598080	ROSCOS1354	6:84	PM6_256624_257024	scaffold500
GS598185	ROSCOS1493	6:84	PM6_696394_696977	scaffold500
GS598203	ROSCOS1519	6:84	PM6_277623_277873	scaffold500
GS598267	ROSCOS1652	6:84	PM6_1233384_1234117	scaffold500
GS598212	ROSCOS1529	1899-12-31 07:25:00	PM7_1380221_1380572	scaffold2
GS598388	ROSCOS2599	1899-12-31 07:25:00	PM7_1700053_1700756	scaffold150
GS597878	ROSCOS1086	1899-12-31 07:31:00	PM2_5967241_5967404	scaffold103
GS598125	ROSCOS1418	1899-12-31 07:31:00	PM2_6188863_6189323	scaffold103
GS597919	ROSCOS1135	1899-12-31 07:41:00	PM7_3999236_3999597	scaffold144
GS597993	ROSCOS1241	1899-12-31 07:41:00	PM7_4097345_4097760	scaffold144
GS598094	ROSCOS1373	1899-12-31 07:48:00	PM7_4458318_4458834	scaffold144
GS598112	ROSCOS1397	1899-12-31 07:48:00	PM7_4482340_4482480	scaffold144
GS598414	ROSCOS2632	1899-12-31 07:48:00	PM7_4755708_4756214	scaffold144
GS598484	ROSCOS3628	1899-12-31 07:48:00	PM7_4483572_4484151	scaffold144
GS597848	ROSCOS0550	7:71	PM7_4983121_4983926	scaffold41
GS597963	ROSCOS1203	7:71	PM7_5173344_5173561	scaffold41
GS598009	ROSCOS1262	7:71	PM7_4827106_4827339	scaffold41
GS598218	ROSCOS1538	7:71	PM7_5047759_5048052	scaffold41
GS597868	ROSCOS0918	1899-12-31 08:41:00	PM8_1713822_1714564	scaffold159
GS598030	ROSCOS1289	1899-12-31 08:41:00	PM8_1389246_1389665	scaffold174
GS598190	ROSCOS1498	1899-12-31 08:41:00	PM8_841977_842817	scaffold174
GS598279	ROSCOS1826	1899-12-31 08:41:00	PM8_1418134_1418352	scaffold159
GS598326	ROSCOS2185	1899-12-31 08:41:00	PM8_1966918_1967586	scaffold159
GS598424	ROSCOS2710	1899-12-31 08:41:00	PM8_840141_840367	scaffold174
GS598513	ROSCOS3732	1899-12-31 08:41:00	PM8_2143046_2143270	scaffold159
GS598550	ROSCOS3781	1899-12-31 08:41:00	PM8_1965917_1966516	scaffold159
GS597826	ROSCOS0517	8:60	PM8_3773874_3774245	scaffold101
GS597915	ROSCOS1131	8:60	PM8_2678436_2679311	scaffold101
GS598079	ROSCOS1352	8:60	PM8_2981312_2981550	scaffold101
GS598155	ROSCOS1454	8:60	PM8_3901303_3901738	scaffold101
GS598187	ROSCOS1495	8:60	PM8_2425617_2425840	scaffold101
GS598237	ROSCOS1604	8:60	PM8_2644103_2644681	scaffold101
GS598284	ROSCOS1834	8:60	PM8_3352670_3353183	scaffold101
GS598392	ROSCOS2604	8:60	PM8_2429174_2429378	scaffold101
GS598397	ROSCOS2609	8:60	PM8_4235726_4236510	scaffold132
GS598419	ROSCOS2638	8:60	PM8_3766300_3767068	scaffold101
GS598521	ROSCOS3742	8:60	PM8_3307920_3308165	scaffold101
